# Supplementary material for: The H. pylori CagA Oncoprotein Induces DNA Double Strand Breaks through Fanconi Anemia Pathway Downregulation and Replication Fork Collapse
Source: Int J Mol Sci. 2022 Jan 31;23(3):1661. doi: 10.3390/ijms23031661 (PMC8836099; doi:10.3390/ijms23031661)
Supplement: Supplementary file 1 [file ijms-23-01661-s001.zip]

Archive with 2 entries (2 files):
- Kolinjivadi et al., Supplement Data Final (1).pdf
- Supplementary Tables S1-S5.xlsx
