# Supplementary material for: The H. pylori CagA Oncoprotein Induces DNA Double Strand Breaks through Fanconi Anemia Pathway Downregulation and Replication Fork Collapse
Source: Int J Mol Sci. 2022 Jan 31;23(3):1661. doi: 10.3390/ijms23031661 (PMC8836099; doi:10.3390/ijms23031661)
Supplement: Supplementary file 1 [file ijms-23-01661-s001.zip › Supplementary Tables S1-S5.xlsx]

## Sheet: TableS1
List of genes upregulated by CagA (RNA-seq analysis)
Gene	PPEE	PPDE	RealFC (CagA+/CagA-)
RP11-323N12.5	0	1	2972.51
PLA2G2F	0	1	230.188
TMPRSS11E	0	1	129.196
AJAP1	0	1	112.968
ACSL5	0	1	105.138
MAOB	0	1	92.7282
MMP9	0	1	65.897
IGFN1	0	1	51.8256
SLC26A9	0	1	44.7304
PRRT4	0	1	43.0878
BNIP3P2	0	1	39.2911
CRISP3	0	1	33.3629
SPX	0	1	31.4843
SPRR3	0	1	25.2705
ATG9B	0	1	22.2073
RHBG	0	1	18.4484
IL1RN	0	1	17.2214
CYTH4	0	1	17.0731
AC016831.7	0	1	16.9179
SBSN	0	1	16.8878
AC021218.2	0	1	16.6059
BZRAP1	0	1	16.5963
AQP3	0	1	16.3935
GSDMC	0	1	16.1668
LINC00622	0	1	15.6568
PKIB	0	1	15.1468
FPR1	0	1	14.709
SYTL2	0	1	14.3451
RP1-27K12.2	0	1	14.2749
CST1	0	1	14.1786
ITGAX	0	1	14.1191
IGKV1OR9-2	0	1	13.5779
TMPRSS4	0	1	13.4079
FAM83A	0	1	13.0252
PLA2G4F	0	1	12.9175
GIPR	0	1	12.848
RP11-467L13.7	0	1	12.8059
AIM2	0	1	12.4524
DIAPH2-AS1	0	1	12.0053
BAIAP3	0	1	11.959
SULT2B1	0	1	11.6921
LA16c-60D12.2	0	1	11.3577
BNIPL	0	1	11.2265
PHLDA1	0	1	11.1949
CALML3-AS1	0	1	11.026
SRPX2	0	1	10.9788
S100A9	0	1	10.1529
LYPD3	0	1	9.99871
RP11-832A4.7	0	1	9.7727
PRDM1	0	1	9.67037
CD68	0	1	9.59294
DPP4	0	1	9.51031
GPR87	0	1	9.36939
INPP4B	0	1	9.22654
SLC22A11	0	1	9.11076
FUT2	0	1	8.71068
DUSP13	0	1	8.58813
SYT14	0	1	8.42983
CARD6	0	1	8.30909
ANKRD22	0	1	8.22963
TM4SF19	0	1	8.17312
ENDOU	0	1	7.75244
ADGRF4	0	1	7.70443
KIF5A	0	1	7.58405
PCDH19	0	1	7.52914
TMEM71	0	1	7.388
TNFRSF9	0	1	7.34288
NOS3	0	1	7.14067
AHNAK2	0	1	6.98906
STRA6	0	1	6.97437
SDCBP2	0	1	6.9665
LRRC6	0	1	6.82396
NTSR1	0	1	6.79741
KALRN	0	1	6.61401
KHDC1L	0	1	6.59807
AREG	0	1	6.51925
TUBA1A	0	1	6.16399
KRT6B	0	1	6.15412
SYTL4	0	1	6.10013
HIST1H2BC	0	1	6.07093
ACTBP13	0	1	6.06731
GSN	0	1	6.05768
RAB7B	0	1	6.03517
LTK	0	1	5.99104
PROX1	0	1	5.96372
FAM214B	0	1	5.93501
RHOV	0	1	5.81337
DENND2C	0	1	5.80651
TP53INP2	0	1	5.78997
PLA2G4D	0	1	5.66022
ACOT11	0	1	5.63367
EHF	0	1	5.60025
ENTPD8	0	1	5.55445
TMEM86A	0	1	5.5434
CDX2	0	1	5.54032
ITGA2	0	1	5.50029
C15orf62	0	1	5.47525
CAPG	0	1	5.43998
IRAK2	0	1	5.41003
GJB2	0	1	5.40435
ECM1	0	1	5.35791
THSD7A	0	1	5.32852
RAB43	0	1	5.20398
TMEM79	0	1	5.10804
ARHGAP30	0	1	4.96078
MCPH1-AS1	0	1	4.93528
VWA7	0	1	4.9237
PDE2A	0	1	4.91603
ZNF750	0	1	4.85071
SGK2	0	1	4.84338
FSCN2	0	1	4.82291
TG	0	1	4.81716
LIPG	0	1	4.81085
KLK6	0	1	4.76675
ABLIM3	0	1	4.76047
GPRC5C	0	1	4.74806
SOX9	0	1	4.73819
SAT1	0	1	4.72624
BTBD19	0	1	4.72598
TMEM254-AS1	0	1	4.71287
TRIB1	0	1	4.67551
GALNT9	0	1	4.65473
RP11-513I15.6	0	1	4.63983
RP11-7K24.3	0	1	4.63397
HEY1	0	1	4.62718
RP13-895J2.3	0	1	4.61964
PLEKHG1	0	1	4.61795
EPHB6	0	1	4.58665
ALOXE3	0	1	4.58486
TSPAN5	0	1	4.58486
B3GNT3	0	1	4.55117
CDKN1A	0	1	4.52416
CARD14	0	1	4.45558
FOXQ1	0	1	4.45511
LEMD1	0	1	4.41766
ELFN2	0	1	4.41516
LURAP1L	0	1	4.34296
FAM46C	0	1	4.30882
LPAR5	0	1	4.30195
RASGRP3	0	1	4.29729
TMEM45B	0	1	4.28579
CYSRT1	0	1	4.18378
RPLP0P2	0	1	4.14763
TUBB2A	0	1	4.12004
MICAL1	0	1	4.1015
FUT6	0	1	4.09812
BEAN1	0	1	4.01723
TYMP	0	1	3.9987
ZNF697	0	1	3.98197
LIPH	0	1	3.96191
RP11-693J15.6	0	1	3.95227
DNER	0	1	3.91935
PCDH1	0	1	3.89678
RP5-907D15.4	0	1	3.84887
SQRDL	0	1	3.83775
TIAM1	0	1	3.82714
FANK1	0	1	3.76462
MPZL2	0	1	3.75276
AGPAT4	0	1	3.7451
PLEKHN1	0	1	3.73253
IL11	0	1	3.72335
PLCH2	0	1	3.71819
BLACAT1	0	1	3.69961
RAET1L	0	1	3.69361
OVOL1	0	1	3.68723
MALL	0	1	3.64963
IKZF2	0	1	3.64288
ZNF503	0	1	3.64244
CAPN5	0	1	3.6154
NATD1	0	1	3.58994
MEIS3	0	1	3.5889
GGT1	0	1	3.58316
TMCC3	0	1	3.58139
TPPP	0	1	3.57728
SLC22A31	0	1	3.57207
TEC	0	1	3.54984
RP11-90L1.8	0	1	3.53632
MAPRE2	0	1	3.53446
AIM1L	0	1	3.52719
PLPPR2	0	1	3.52574
COL6A1	0	1	3.51514
FAM83E	0	1	3.5036
IER3	0	1	3.46947
NAALADL2	0	1	3.46924
ASGR1	0	1	3.46619
LRG1	0	1	3.46575
ADCY10P1	0	1	3.45534
HSH2D	0	1	3.42635
PVRL1	0	1	3.42189
SPTBN5	0	1	3.4209
EPHA1-AS1	0	1	3.40617
TMPRSS13	0	1	3.39724
TTC29	0	1	3.39201
APCDD1L	0	1	3.36169
TTC39A	0	1	3.35675
FES	0	1	3.35478
ADPRHL1	0	1	3.34686
SPRY4	0	1	3.33446
CAPS	0	1	3.32931
HES2	0	1	3.32662
SCART1	0	1	3.3261
ONECUT3	0	1	3.3238
CEACAM19	0	1	3.32307
HIST1H2BK	0	1	3.31587
STX1A	0	1	3.30203
CPLX1	0	1	3.29632
AF011889.5	0	1	3.29243
BATF2	0	1	3.28677
NOSTRIN	0	1	3.28251
POLD4	0	1	3.27811
FMNL1	0	1	3.27589
TCN2	0	1	3.27172
TUBB3	0	1	3.27002
KDM7A	0	1	3.26966
DUSP6	0	1	3.24003
CRABP2	0	1	3.23243
F2RL1	0	1	3.22295
HIST1H2BD	0	1	3.20967
SMPDL3A	0	1	3.19663
TRIM29	0	1	3.18255
CACNA1H	0	1	3.16519
TMEM51-AS1	0	1	3.16228
GDPD3	0	1	3.13847
ITPKA	0	1	3.13092
NDRG1	0	1	3.12738
CAMK2N1	0	1	3.12583
TUBA4A	0	1	3.12372
GPRC5A	0	1	3.12296
KLF6	0	1	3.12088
SPRED3	0	1	3.12044
KIAA1462	0	1	3.11914
MUC1	0	1	3.11742
MAML3	0	1	3.11247
MPZL3	0	1	3.11006
CXCL8	0	1	3.10558
ZNF503-AS2	0	1	3.10317
PDLIM7	0	1	3.09825
ZNF467	0	1	3.09723
SORBS1	0	1	3.09624
ABCC2	0	1	3.08848
EGR3	0	1	3.08449
TMEM154	0	1	3.07774
ATXN1	0	1	3.06926
ENTPD2	0	1	3.06268
KNDC1	0	1	3.05393
OAS1	0	1	3.04239
RTN2	0	1	3.04188
RUNDC3A-AS1	0	1	3.02568
ELOVL1	0	1	3.01688
IL4R	0	1	3.01244
ABCA12	0	1	2.98464
DSC2	0	1	2.98228
SGPP2	0	1	2.962
PLCXD1	0	1	2.95873
PLCXD1	0	1	2.95873
SH3BGRL3	0	1	2.95339
MVP	0	1	2.94015
TIMP1	0	1	2.93624
PERM1	0	1	2.92053
ARL6IP5	0	1	2.90875
IL1R1	0	1	2.9059
CPEB4	0	1	2.8972
TTC9	0	1	2.89651
ARHGEF3	0	1	2.89363
PPP2R5B	0	1	2.89115
MAN1A1	0	1	2.8756
RP11-295K3.1	0	1	2.87431
GOLGA8A	0	1	2.86532
VSIG10L	0	1	2.85639
LRRC37A3	0	1	2.85144
MLLT11	0	1	2.83875
SELPLG	0	1	2.83774
ABTB2	0	1	2.83026
AMPD3	0	1	2.80551
UBA6	0	1	2.80384
ATP9A	0	1	2.79981
SERPINB1	0	1	2.77672
RNFT1	0	1	2.77184
NAGK	0	1	2.77151
CPEB2	0	1	2.74989
KIAA1551	0	1	2.74721
ATP2B4	0	1	2.73707
FAM109A	0	1	2.72667
ELF5	0	1	2.69925
LYST	0	1	2.68941
SDC4	0	1	2.68726
SFN	0	1	2.67935
MFGE8	0	1	2.67512
PHLDB3	0	1	2.66687
GJB5	0	1	2.66483
GDPD5	0	1	2.64671
ABCD1	0	1	2.64601
RAB27B	0	1	2.62934
IER5	0	1	2.62741
PTK6	0	1	2.62418
ITGA5	0	1	2.61549
IDS	0	1	2.61327
ARHGEF4	0	1	2.60725
PERP	0	1	2.59036
SMPD1	0	1	2.57872
PRSS22	0	1	2.57006
ATP7A	0	1	2.56254
LMTK3	0	1	2.56077
CAPN14	0	1	2.55841
CDC42EP4	0	1	2.55822
ERCC1	0	1	2.54642
PGM2L1	0	1	2.54074
SNX21	0	1	2.50696
IFNGR2	0	1	2.5002
ZDHHC14	0	1	2.49664
DFNB31	0	1	2.48617
ZBTB42	0	1	2.48407
GAREM	0	1	2.47701
AIM1	0	1	2.47295
GOLGA7B	0	1	2.46885
LNX1	0	1	2.46489
S100A6	0	1	2.46096
TRPV3	0	1	2.4422
SAMD9	0	1	2.43961
SPEG	0	1	2.43139
GRHL1	0	1	2.41554
C3orf67	0	1	2.41242
CTB-55O6.8	0	1	2.40675
PLAUR	0	1	2.40288
MAST4	0	1	2.39744
FAM114A1	0	1	2.39163
NCF2	0	1	2.37839
PTPRE	0	1	2.37662
ARPC4-TTLL3	0	1	2.36789
ARSA	0	1	2.36779
COL6A2	0	1	2.36217
HES1	0	1	2.35949
KIF26B	0	1	2.34547
MYO1E	0	1	2.34523
SLC12A7	0	1	2.33829
RGL3	0	1	2.3207
MFSD6	0	1	2.32008
ARHGEF40	0	1	2.31927
VTI1A	0	1	2.31704
NABP1	0	1	2.31274
ZDHHC6	0	1	2.30974
SLC12A6	0	1	2.30652
EPHA1	0	1	2.30555
GPR157	0	1	2.30486
S100A10	0	1	2.30216
KCNH3	0	1	2.2911
ABHD11	0	1	2.28817
OSBPL7	0	1	2.28802
KCNN4	0	1	2.27968
PROM2	0	1	2.27079
RP11-544M22.13	0	1	2.2704
RHOB	0	1	2.26665
ZDHHC3	0	1	2.26546
CRYZ	0	1	2.25661
C15orf52	0	1	2.23587
CD58	0	1	2.23417
SLC4A3	0	1	2.22976
FAM135A	0	1	2.22788
LGALS3	0	1	2.22606
TRPM4	0	1	2.22398
IER5L	0	1	2.2172
HID1	0	1	2.21335
ATG12	0	1	2.21003
KLHL25	0	1	2.20237
MOSPD1	0	1	2.19978
MCF2L	0	1	2.19591
CTNNBIP1	0	1	2.19463
VMP1	0	1	2.19445
MAPRE3	0	1	2.19421
HECTD3	0	1	2.19096
SFXN3	0	1	2.18478
USP6NL	0	1	2.17895
MED13	0	1	2.172
APCDD1L-AS1	0	1	2.17188
MOB3C	0	1	2.17149
JUP	0	1	2.16685
HEBP2	0	1	2.15528
TRIOBP	0	1	2.1543
MACC1	0	1	2.15401
BSPRY	0	1	2.14246
SMIM22	0	1	2.13875
RP11-46D6.1	0	1	2.13225
MX2	0	1	2.1263
MARCKSL1	0	1	2.12524
IFI16	0	1	2.12244
N4BP3	0	1	2.11567
TP53I3	0	1	2.10256
AOC3	0	1	2.10071
GMIP	0	1	2.09079
PHLDB2	0	1	2.08438
DOPEY2	0	1	2.07625
HABP4	0	1	2.06876
FRRS1	0	1	2.05751
PLEC	0	1	2.05714
BOK	0	1	2.05327
TMBIM1	0	1	2.05268
NR4A2	0	1	2.05219
TANC2	0	1	2.04949
C7orf43	0	1	2.04937
GJB3	0	1	2.04716
SHC1	0	1	2.04177
PLXNA3	0	1	2.04142
ATG4A	0	1	2.037
ENDOD1	0	1	2.03243
ERRFI1	0	1	2.03097
MYO5B	0	1	2.01938
CASZ1	0	1	2.01659
SLC16A13	0	1	2.0154
RP11-452L6.5	0	1	2.01347
SDCBP	0	1	2.00788
ARHGAP12	0	1	2.0046
ZC3H12A	0	1	2.00251
SEMA7A	0	1	2.00075
ALS2CL	0	1	1.99863
NIPAL1	0	1	1.98935
WDR45	0	1	1.98877
SERTAD1	0	1	1.98737
CTD-2270P14.1	0	1	1.98171
S100A11	0	1	1.97943
FMN1	0	1	1.97755
CTSB	0	1	1.97246
FAM46A	0	1	1.96917
PIP4K2C	0	1	1.96085
ZCCHC6	0	1	1.96042
KLF9	0	1	1.95857
MYD88	0	1	1.95428
BHLHE40	0	1	1.95293
CYBA	0	1	1.95082
CCDC150P1	0	1	1.94621
FAM157A	0	1	1.93576
SLC25A43	0	1	1.93445
SHB	0	1	1.93383
UBA6-AS1	0	1	1.93216
SLC4A11	0	1	1.92879
ACADVL	0	1	1.92867
RASSF3	0	1	1.92428
MBOAT2	0	1	1.91733
RP11-20I23.13	0	1	1.91724
ARHGAP32	0	1	1.91663
LINC00346	0	1	1.91655
GRIN2D	0	1	1.91215
NIT1	0	1	1.91151
DOCK6	0	1	1.90722
PCBP4	0	1	1.90553
DERA	0	1	1.89736
ALPK3	0	1	1.89718
SH3D19	0	1	1.897
CCNYL1	0	1	1.88649
CACNB3	0	1	1.88608
TPMT	0	1	1.88463
FURIN	0	1	1.88204
PARP12	0	1	1.87973
RNF24	0	1	1.87055
GNAI2	0	1	1.87035
ZFP36L1	0	1	1.8671
PNPLA8	0	1	1.85873
HELZ2	0	1	1.85549
NIPAL2	0	1	1.85381
UNC13B	0	1	1.85281
RHOC	0	1	1.85017
STAT6	0	1	1.83632
MSRB1	0	1	1.83377
CD99	0	1	1.83367
CD99	0	1	1.83367
SH3D21	0	1	1.83031
KAT2B	0	1	1.82925
MREG	0	1	1.82881
SRCIN1	0	1	1.8225
TSPAN14	0	1	1.82031
CCNDBP1	0	1	1.82019
KRT19	0	1	1.81672
ARL4C	0	1	1.81649
DCUN1D3	0	1	1.81088
SLC9A3R2	0	1	1.81074
PDZD7	0	1	1.8086
LGMN	0	1	1.80781
TSPYL2	0	1	1.8063
LRRC8A	0	1	1.80583
NOP14-AS1	0	1	1.80457
ACAA1	0	1	1.80339
GPR153	0	1	1.80224
ORMDL2	0	1	1.80155
CSTB	0	1	1.80109
DNTTIP1	0	1	1.79921
OSTF1	0	1	1.799
SNPH	0	1	1.79548
ARHGAP26	0	1	1.79331
YIPF1	0	1	1.78287
ICA1	0	1	1.7818
CHPF2	0	1	1.78105
ABR	0	1	1.7787
ATP13A2	0	1	1.77132
TRIM21	0	1	1.76944
CLDN7	0	1	1.76449
BIK	0	1	1.76146
PLIN3	0	1	1.76005
FAM129B	0	1	1.75641
TEP1	0	1	1.75212
HSPB1	0	1	1.75165
TMC6	0	1	1.75029
TSPAN6	0	1	1.74753
OAS3	0	1	1.7422
FRMD8	0	1	1.74121
ABLIM2	0	1	1.74058
LLNLF-173C4.2	0	1	1.73622
RAP1GAP	0	1	1.73494
CHFR	0	1	1.73173
AP1S3	0	1	1.73009
OVCA2	0	1	1.72811
USP20	0	1	1.72687
RAB11FIP1	0	1	1.72663
DEDD2	0	1	1.72311
TMEM44	0	1	1.72155
CHMP4B	0	1	1.70889
SEMA4B	0	1	1.70842
SYT7	0	1	1.70617
TRIM38	0	1	1.70266
SYK	0	1	1.69819
RIMS3	0	1	1.69321
NPEPPS	0	1	1.69258
RP11-20I23.8	0	1	1.68828
MINK1	0	1	1.68476
EPS8L1	0	1	1.68224
ZBTB7A	0	1	1.68025
MAP2	0	1	1.67276
SPRYD3	0	1	1.67134
DUSP18	0	1	1.67
CH17-431G21.1	0	1	1.66852
SPATA2L	0	1	1.66577
RRBP1	0	1	1.6656
GFOD2	0	1	1.66464
ARRDC1	0	1	1.66458
C3orf52	0	1	1.66333
SSFA2	0	1	1.66249
TMEM51	0	1	1.66099
COMT	0	1	1.65722
RAP2B	0	1	1.65694
DLGAP4	0	1	1.65544
CD59	0	1	1.65346
PPDPF	0	1	1.65228
DSP	0	1	1.65135
EHBP1L1	0	1	1.64879
CTXN1	0	1	1.64845
LRWD1	0	1	1.64161
TANGO2	0	1	1.64088
SIRT7	0	1	1.63825
MAP3K9	0	1	1.63676
KCNC4	0	1	1.63492
DYNLT3	0	1	1.6319
CAMSAP3	0	1	1.63152
AP1S1	0	1	1.63114
CAMSAP1	0	1	1.63071
PRKCD	0	1	1.63023
C6orf132	0	1	1.62974
PLCB3	0	1	1.62086
RAB6B	0	1	1.61859
CYTH1	0	1	1.61693
AAK1	0	1	1.61663
BLZF1	0	1	1.61123
OS9	0	1	1.60724
TNIP2	0	1	1.60713
BAIAP2L1	0	1	1.60681
ARF6	0	1	1.60596
NCDN	0	1	1.60568
PSME4	0	1	1.6031
ALS2	0	1	1.603
TANK	0	1	1.60294
BCL9L	0	1	1.60151
PTPN6	0	1	1.59748
SLC50A1	0	1	1.59708
HGS	0	1	1.59203
KIF16B	0	1	1.59146
GDI1	0	1	1.58866
SEC24C	0	1	1.58791
IKBKE	0	1	1.58662
SLC35D2	0	1	1.58455
PCYT1A	0	1	1.58448
PIAS3	0	1	1.58287
ZNF827	0	1	1.57908
NOL4L	0	1	1.57595
ESRP2	0	1	1.5722
DHX32	0	1	1.57134
KDELR3	0	1	1.57115
PAX8-AS1	0	1	1.57109
ATP11B	0	1	1.56855
DHRS1	0	1	1.56822
C17orf96	0	1	1.56772
ARHGAP27	0	1	1.56747
CBLC	0	1	1.56736
ZBTB7B	0	1	1.5671
FAM122B	0	1	1.56505
CH507-42P11.8	0	1	1.56478
DCAF5	0	1	1.56412
PEX16	0	1	1.56201
WDR26	0	1	1.5615
RIPK1	0	1	1.56086
MAPK13	0	1	1.5579
CAMTA2	0	1	1.55623
TMEM8A	0	1	1.55348
PAK6	0	1	1.55326
GIPC1	0	1	1.55222
VPS18	0	1	1.54896
AP1B1	0	1	1.54822
HDHD3	0	1	1.54668
SEPW1	0	1	1.54417
MROH6	0	1	1.54337
P4HA2	0	1	1.54164
ZMAT3	0	1	1.53952
DBNL	0	1	1.53932
PRKD2	0	1	1.5381
TRAPPC6B	0	1	1.53725
SMURF1	0	1	1.52853
CHMP2A	0	1	1.52774
FAM222B	0	1	1.52564
LCMT1	0	1	1.52086
PLPP3	0	1	1.51989
GAK	0	1	1.51791
MARK2	0	1	1.51762
MDM2	0	1	1.51598
L3MBTL3	0	1	1.51151
TPBG	0	1	1.51029
SP140L	0	1	1.51001
RAD54L2	0	1	1.50981
PKP3	0	1	1.50904
VAT1	0	1	1.50841
ZMIZ2	0	1	1.50776
GGA1	0	1	1.50729
TMEM104	0	1	1.50333
S100A13	0	1	1.5019
BRAF	0	1	1.50008
JHDM1D-AS1	1.11022e-16	1	3.82375
POLM	1.11022e-16	1	2.11421
NOTCH2NL	1.11022e-16	1	1.8922
HOOK3	1.11022e-16	1	1.81785
ANKRD42	1.11022e-16	1	1.65535
CSRNP1	1.11022e-16	1	1.57684
ATP6V1D	1.11022e-16	1	1.5758
SESN3	2.22045e-16	1	4.44326
LRRC10B	2.22045e-16	1	3.34024
RPH3AL	2.22045e-16	1	3.29966
IFI27L2	2.22045e-16	1	3.19369
TMEM106B	2.22045e-16	1	2.31376
XAF1	2.22045e-16	1	2.11996
SLC27A4	2.22045e-16	1	1.82591
HLA-E	2.22045e-16	1	1.74686
FAM131A	2.22045e-16	1	1.72441
EDEM1	2.22045e-16	1	1.69251
RALGAPA2	2.22045e-16	1	1.68884
LMF1	3.33067e-16	1	3.56318
RP4-591C20.9	3.33067e-16	1	2.00862
KCTD21	3.33067e-16	1	1.55809
ROCK1P1	4.44089e-16	1	4.90643
DNASE1L1	4.44089e-16	1	1.89239
PDPK2P	4.44089e-16	1	1.6167
TGFA	5.55112e-16	1	2.71389
CEACAM6	6.66134e-16	1	15.4488
RP11-463O12.5	6.66134e-16	1	2.71518
LACC1	6.66134e-16	1	2.00988
SLK	6.66134e-16	1	1.54683
IRGQ	7.77156e-16	1	1.66296
SPRR1B	8.88178e-16	1	14.9024
IL17RD	1.11022e-15	1	2.6826
HCN2	1.11022e-15	1	2.05103
CTD-3203P2.3	1.22125e-15	1	3.26223
TMED7-TICAM2	1.44329e-15	1	2.23587
SH3TC1	1.55431e-15	1	2.23394
UNC13D	1.66533e-15	1	1.51898
ACSS2	1.77636e-15	1	2.31523
CCDC50	1.9984e-15	1	1.52064
LDLRAP1	2.10942e-15	1	1.74151
CRYL1	2.22045e-15	1	2.48656
GOLGA8B	2.22045e-15	1	1.65008
CLSTN3	2.22045e-15	1	1.57753
CBX6	2.55351e-15	1	2.15528
PTPRH	2.66454e-15	1	9.80601
TRNAU1AP	2.88658e-15	1	1.58677
MANSC1	3.21965e-15	1	2.03481
TGIF1	3.33067e-15	1	1.70055
EME2	3.88578e-15	1	2.06834
TNNT1	4.66294e-15	1	2.36016
ITPR2	4.88498e-15	1	1.57434
ABCG1	5.66214e-15	1	3.56812
PRAME	5.9952e-15	1	2.56013
SMIM5	6.10623e-15	1	5.04271
SPAG4	7.54952e-15	1	2.66143
SDC1	7.54952e-15	1	1.54924
RALB	7.66054e-15	1	2.2224
BDKRB2	8.43769e-15	1	3.99131
FOXO3	8.43769e-15	1	1.96216
KCTD17	8.99281e-15	1	2.30904
DBNDD1	1.36557e-14	1	1.71646
CSF1R	1.4766e-14	1	2.91707
CRYBG3	1.58762e-14	1	1.61449
ZBTB43	1.64313e-14	1	1.66256
TXK	1.90958e-14	1	5.33864
TAF13	1.9873e-14	1	1.76734
SPIRE2	2.19824e-14	1	2.78467
CDS1	2.36478e-14	1	1.55052
RGS14	2.4647e-14	1	1.96695
IFNE	2.63123e-14	1	7.8549
SEC14L2	2.75335e-14	1	1.88662
ANTXR2	2.77556e-14	1	7.62245
CLCF1	2.9976e-14	1	2.54751
ACADS	3.55271e-14	1	1.604
RP5-965G21.4	4.00791e-14	1	3.57696
PDE4A	4.94049e-14	1	1.80447
RHBDD2	5.09592e-14	1	1.53364
TICAM1	5.32907e-14	1	2.2945
NRBP2	5.35127e-14	1	2.34024
PLXNB3	5.38458e-14	1	2.28029
CCDC159	5.39568e-14	1	4.50691
AGAP2	6.19504e-14	1	2.40859
LINC01002	6.20615e-14	1	1.62297
EFEMP2	6.62803e-14	1	2.78617
SNCG	7.9714e-14	1	2.35947
WTAPP1	8.68194e-14	1	2.42299
BTG1	8.84848e-14	1	2.12311
IFI27	9.4813e-14	1	2.02004
KCNIP3	9.89209e-14	1	2.78704
RP11-53O19.1	1.11022e-13	1	2.25273
CAMKK1	1.16462e-13	1	2.06094
TNNT2	1.17018e-13	1	3.09479
XKRX	1.17795e-13	1	4.79644
RAB3D	1.17795e-13	1	2.52234
TRNP1	1.22125e-13	1	3.31727
ARSD	1.33782e-13	1	1.86038
RP11-611O2.3	1.34115e-13	1	1.51822
STX11	1.43441e-13	1	3.59226
ADAM8	1.4988e-13	1	2.03071
GTF2IP4	1.57985e-13	1	2.27676
FILIP1L	1.59317e-13	1	4.48984
MMP13	1.65978e-13	1	11.9654
ISG20	1.68643e-13	1	3.16705
SLC9A1	1.73417e-13	1	1.59484
FAM83B	1.80078e-13	1	2.45828
PLK3	1.87628e-13	1	3.87758
TARID	2.3459e-13	1	5.43306
ZSCAN30	2.66231e-13	1	1.72565
AP3S1	2.67897e-13	1	1.98972
URGCP	2.75668e-13	1	1.50508
TP53AIP1	2.79776e-13	1	4.92782
CALCOCO1	2.83107e-13	1	2.96833
ZDHHC11	3.01092e-13	1	2.07201
RGP1	3.27072e-13	1	1.64404
TC2N	3.84803e-13	1	1.61311
DUSP22	3.9424e-13	1	1.50093
BABAM1	4.01457e-13	1	1.53888
SH3BGRL2	4.15334e-13	1	1.8823
IGFL2	4.16112e-13	1	4.66591
CDH23	4.25215e-13	1	31.2
LGALS1	4.35763e-13	1	2.68736
GPSM1	4.36651e-13	1	1.89373
EPGN	5.44009e-13	1	3.78863
DGKQ	5.61329e-13	1	1.63097
CA2	5.93969e-13	1	4.56716
PEX6	6.93445e-13	1	1.88209
TMEM236	7.08544e-13	1	2.35277
SLC51A	7.60725e-13	1	2.05129
STAM	7.96252e-13	1	1.60131
SH3PXD2A-AS1	8.36997e-13	1	8.05226
C19orf66	9.30589e-13	1	1.93285
EML6	1.30751e-12	1	2.19363
ARL14EPL	1.33749e-12	1	8.30622
KLK8	1.58007e-12	1	3.29151
STXBP2	1.6307e-12	1	1.71464
TCTA	1.72262e-12	1	1.59739
LHX1	1.82543e-12	1	4.07077
ATP6V0D1	1.86207e-12	1	1.52093
HIST1H3E	1.99196e-12	1	3.26723
HLA-C	2.1213e-12	1	1.51311
RASAL1	2.12808e-12	1	3.66408
GATSL2	2.60969e-12	1	3.42496
CDC37	2.75979e-12	1	1.771
PHLDA2	2.8928e-12	1	3.1153
SOWAHB	2.89446e-12	1	1.90273
HIST1H2AC	3.15858e-12	1	3.22083
CCDC64B	3.69849e-12	1	2.20817
DNAJB9	4.39493e-12	1	1.60716
GABBR1	4.41669e-12	1	2.0282
SLC22A18	4.42613e-12	1	2.06645
KLHL18	4.47076e-12	1	1.62818
NUCB2	4.56712e-12	1	1.52643
MMP1	4.98657e-12	1	13.4506
LRP10	5.01388e-12	1	1.87764
CAPN2	5.25868e-12	1	1.77427
C16orf45	5.37304e-12	1	13.0581
SLC2A6	5.59974e-12	1	2.47793
TPT1-AS1	6.18472e-12	1	1.86031
RPL3L	6.28153e-12	1	3.78599
RP11-473M20.5	6.68365e-12	1	2.66042
SIPA1L2	6.70697e-12	1	2.16086
RP13-977J11.2	7.16671e-12	1	2.45535
PBX4	7.71194e-12	1	2.04257
CFAP74	7.98439e-12	1	1.96472
SLC16A11	8.37774e-12	1	4.00143
LMBR1L	8.474e-12	1	1.86778
RP3-523K23.2	8.51264e-12	1	2.27185
C1orf145	8.59701e-12	1	2.28099
CAP1	8.87135e-12	1	1.51691
BCL2L1	8.89278e-12	1	1.52125
WWTR1	9.39548e-12	1	1.75488
BMS1P20	1.01605e-11	1	1.75731
NFKBIZ	1.0719e-11	1	1.9817
FAM65C	1.10727e-11	1	2.40406
EFNA3	1.17626e-11	1	2.62617
SHROOM1	1.38055e-11	1	1.56725
PMEPA1	1.45581e-11	1	2.28318
IRF9	1.71648e-11	1	1.685
GALNT5	1.82512e-11	1	7.69284
SLC22A4	1.93614e-11	1	2.34298
RP11-284F21.10	1.9486e-11	1	2.33232
CEACAM1	2.02809e-11	1	3.24271
MYADML2	2.26634e-11	1	4.48351
RP11-754I20.1	2.33842e-11	1	3.03843
POLN	2.37772e-11	1	2.38763
CTD-3252C9.4	2.38846e-11	1	1.79978
DIP2B	2.58894e-11	1	1.87902
IPPK	2.76968e-11	1	1.6389
TH	2.89067e-11	1	4.99292
ARHGEF10L	3.41229e-11	1	1.8853
RP11-794G24.1	3.44501e-11	1	2.5284
PBDC1	3.44951e-11	1	1.71857
PKIG	3.50431e-11	1	2.1687
RP6-65G23.3	4.22679e-11	1	2.66784
GLRX	4.63983e-11	1	1.71858
SYNPO	4.98389e-11	1	2.50214
ARG2	5.14749e-11	1	3.02769
IL23A	5.61917e-11	1	3.24763
RAP1GAP2	5.77409e-11	1	1.67263
TNFRSF10B	5.88209e-11	1	1.57538
IGF2R	5.93765e-11	1	1.51382
RAB39B	6.2336e-11	1	20.0794
NAPG	6.5526e-11	1	1.54583
OR5BA1P	7.69285e-11	1	3.86468
TFAP2A	8.84192e-11	1	1.60316
RAB43P1	8.85664e-11	1	2.17142
CD63	9.12738e-11	1	1.57449
C18orf32	9.74241e-11	1	1.73896
CCDC69	9.94185e-11	1	1.83134
CAB39	1.0478e-10	1	1.50041
ATF3	1.20194e-10	1	2.69868
R3HDM4	1.22877e-10	1	1.62341
CTSA	1.23103e-10	1	1.63611
KCNT1	1.31048e-10	1	4.37338
CST7	1.32015e-10	1	4.56168
STAG3	1.42953e-10	1	2.32866
VAMP8	1.59325e-10	1	1.60502
CIB2	1.69711e-10	1	2.16222
LRRFIP1P1	1.74152e-10	1	1.58095
SH3GLB2	1.83241e-10	1	2.04962
FOXA1	1.86569e-10	1	2.16216
B3GNT9	2.26114e-10	1	1.82756
SGSM3	2.36422e-10	1	1.65311
RP1-34B20.21	2.6042e-10	1	3.63273
RNF43	2.62441e-10	1	1.92097
C1orf210	3.89775e-10	1	1.58235
BRWD3	4.00828e-10	1	1.65123
NXF2	4.12037e-10	1	1.8018
RELL2	4.41206e-10	1	1.58348
SRRM3	5.30953e-10	1	2.29055
ABCC9	5.86048e-10	1	5.42383
PIK3CD	6.09367e-10	1	1.68755
REEP6	6.47795e-10	1	2.04533
C4orf48	6.76046e-10	1	1.57175
RP13-895J2.6	8.05398e-10	1	6.92553
TEAD2	8.22763e-10	1	1.60181
CHP1	8.73792e-10	1	1.50219
INSIG2	9.08061e-10	1	1.79537
CBR3-AS1	9.41753e-10	1	3.22164
G6PD	9.45003e-10	1	1.52508
RP11-783K16.5	9.70915e-10	1	2.77158
KIF1A	1.00363e-09	1	4.02162
CDA	1.11521e-09	1	4.58706
RHOD	1.34119e-09	1	1.81134
PLEKHA6	1.36222e-09	1	2.1655
KIF9	1.47263e-09	1	2.06483
ABCA3	1.49142e-09	1	1.68987
BCL3	1.50157e-09	1	1.72637
GLIPR1	1.50332e-09	1	2.56528
ZMIZ1	1.56576e-09	1	2.06706
CLDN9	1.7072e-09	1	2.27447
ADGRL2	1.74574e-09	1	1.94515
WISP1	1.7981e-09	1	3.47575
TNFAIP3	1.90142e-09	1	2.3022
PVRL4	1.90294e-09	1	2.83423
VASP	1.91901e-09	1	1.54419
STAP2	2.44691e-09	1	1.7748
CYP2D7	2.51229e-09	1	2.11557
GPRC5D	2.59386e-09	1	6.33222
MKRN2OS	2.59504e-09	1	2.43386
BIN3	2.65243e-09	1	1.5715
PLEK2	2.73326e-09	1	2.52631
GLIPR2	2.79942e-09	1	2.28676
PCDHB14	2.82535e-09	1	3.48649
NPAS2	2.83357e-09	1	1.513
IER2	3.06139e-09	1	1.82822
LINC01057	3.19506e-09	1	2.01165
POF1B	3.32834e-09	1	1.70187
RP11-66N24.3	3.38055e-09	1	1.96991
NR4A3	3.44244e-09	1	1.65106
ADAP2	3.47179e-09	1	1.59805
HIST1H2AI	3.69547e-09	1	3.73785
CYB5D1	3.71184e-09	1	1.87447
MYH15	3.98086e-09	1	1.81223
PODNL1	3.98335e-09	1	2.56997
CDRT1	4.16948e-09	1	1.81999
LINC00511	4.36429e-09	1	4.59097
BFSP1	4.54605e-09	1	2.56714
VWA1	4.62983e-09	1	1.54925
NR1D1	5.39079e-09	1	2.07092
EGF	5.57925e-09	1	2.3673
AHRR	5.98574e-09	1	1.51085
MMP25-AS1	6.08622e-09	1	1.66459
GATS	6.28194e-09	1	2.72649
FCHSD1	6.59885e-09	1	1.55925
CDK5R2	6.95608e-09	1	2.1847
IL10RB	7.3251e-09	1	1.56549
SLC45A3	7.5862e-09	1	2.23765
TIPARP	7.84991e-09	1	2.01207
FAM219A	8.25399e-09	1	1.55706
ALG1L	8.48044e-09	1	1.71397
ACOT8	8.62128e-09	1	1.59975
DCBLD2	8.84312e-09	1	2.45104
BTBD9	8.86644e-09	1	1.72359
DHRS7	8.88452e-09	1	1.60051
SH3RF1	9.51521e-09	1	1.61662
RASA4	1.0472e-08	1	1.5966
CRIP2	1.06e-08	1	1.93226
L1CAM	1.08147e-08	1	2.31889
S100A14	1.24012e-08	1	1.81184
KCNH8	1.28084e-08	1	2.08034
RP11-34P13.8	1.42404e-08	1	5.8777
NBEAL2	1.46364e-08	1	2.26578
RAPGEF5	1.46951e-08	1	2.16501
FAM89B	1.48756e-08	1	1.68984
TRIB2	1.59918e-08	1	2.11885
PMAIP1	1.59972e-08	1	1.96578
RP11-2C24.4	1.61938e-08	1	2.43786
IFITM10	1.7412e-08	1	2.28379
MGAT5B	1.75109e-08	1	1.95714
HTR2C	1.75742e-08	1	2.0277
TLR6	1.98475e-08	1	3.37572
NCF4	2.15365e-08	1	4.75213
GCNT3	2.17864e-08	1	3.28636
RND1	2.22221e-08	1	2.45672
DLGAP1-AS2	2.5147e-08	1	2.66619
AC098973.2	2.55738e-08	1	1.54209
WIPI1	2.59097e-08	1	1.80151
ARAP3	2.62319e-08	1	1.66679
SPOCD1	2.69527e-08	1	3.46449
MXRA8	2.73453e-08	1	2.35788
KRT18	2.76665e-08	1	1.63416
RP11-734K21.5	2.81356e-08	1	3.42688
SDSL	2.905e-08	1	1.645
GJA3	3.42346e-08	1	3.12798
NOTUM	3.64688e-08	1	1.70811
LAMA2	3.75069e-08	1	1.59832
PNPLA7	3.93241e-08	1	1.70805
RP11-574F21.3	4.15544e-08	1	2.18387
BDH1	4.23886e-08	1	3.7849
RP3-453C12.14	5.36728e-08	1	3.82258
OBFC1	5.47494e-08	1	1.91996
SEMA6A	5.7266e-08	1	2.11683
GGACT	5.84711e-08	1	1.98479
FRMD4B	6.06936e-08	1	2.23768
CRCT1	6.40396e-08	1	7.42358
CTD-3099C6.9	6.69133e-08	1	1.55728
PIP5K1C	6.74828e-08	1	1.51566
ACE	7.13476e-08	1	2.00233
MROH7	7.73196e-08	1	11.3338
MAP3K10	7.8893e-08	1	1.50296
DNAH10	7.89843e-08	1	2.38612
ERICD	7.99071e-08	1	1.83122
PPM1N	8.59807e-08	1	2.74964
STOM	8.79588e-08	1	2.87515
AC090044.2	9.24883e-08	1	4.91625
RP11-21B23.2	9.31227e-08	1	3.27359
NOTCH3	9.35937e-08	1	1.58943
ADGRE5	1.07702e-07	1	1.79482
BNIP3P6	1.07905e-07	1	10.1527
VAMP5	1.10235e-07	1	2.48656
C19orf57	1.10907e-07	1	1.97311
MERTK	1.17674e-07	1	2.07141
GNA15	1.21813e-07	1	1.85109
LUCAT1	1.23099e-07	1	3.35294
FBLIM1	1.24186e-07	1	1.50375
RP4-622L5.2	1.24637e-07	1	6.57067
RP11-276H19.2	1.27107e-07	1	1.7588
FUT3	1.39606e-07	1	2.62185
TSPAN31	1.42866e-07	1	1.62478
MSX2	1.43494e-07	1	1.66473
TTLL3	1.52574e-07	1	2.07155
GTF3C1	1.58883e-07	1	1.53656
KIAA1024	1.79568e-07	1	1.72975
NMRK1	1.79574e-07	1	1.73606
ANXA11	1.82845e-07	1	1.5244
CDH1	1.8494e-07	1	1.95731
LAD1	1.87695e-07	1	2.22296
CAST	1.8826e-07	1	1.90295
CCNO	1.93089e-07	1	1.82458
S100A16	1.93147e-07	1	1.99949
RNF223	2.01858e-07	1	1.87683
TMEM234	2.04288e-07	1	1.55118
CLIC1	2.05602e-07	1	1.86594
PEAR1	2.28927e-07	1	3.24301
ITPKC	2.29798e-07	1	1.71171
ELL2	2.61344e-07	1	2.35057
SPNS2	2.87594e-07	1	1.67775
GCOM1	2.9606e-07	1	2.31295
GADD45A	3.01279e-07	1	2.51523
RP11-757F18.5	3.0347e-07	1	2.70739
SLC30A4	3.22697e-07	1	1.79674
TGFBR2	3.33861e-07	1	1.61413
SIDT2	3.58839e-07	1	1.73894
ZFYVE1	3.66891e-07	1	2.06058
AKAP13	3.69616e-07	1	1.50429
IRX4	3.78885e-07	1	5.43839
ZNF860	3.84483e-07	1	1.6024
UBE2F	3.96135e-07	1	1.8241
IVL	3.96971e-07	1	11.9789
PGLYRP3	4.0138e-07	1	34.4688
BEST1	4.06759e-07	1	1.58563
RP11-527N22.1	4.52894e-07	1	28.227
OAS2	4.89233e-07	1	1.9534
STAT2	4.9026e-07	1	1.84514
MYEOV	4.99839e-07	1	2.19598
RAB4B	5.01245e-07	0.999999	1.52204
HIPK2	5.02956e-07	0.999999	2.91678
ERVWE2	5.52491e-07	0.999999	9.03966
RABAC1	5.97222e-07	0.999999	1.73517
CFAP43	6.08819e-07	0.999999	2.67689
CORO6	6.1457e-07	0.999999	1.99456
AP006222.2	6.50549e-07	0.999999	1.65876
LMOD3	6.75425e-07	0.999999	8.8643
CCDC71L	7.07144e-07	0.999999	1.65842
DPY19L1	8.14639e-07	0.999999	2.33868
MSMB	8.33319e-07	0.999999	5.79787
RASA1	8.3708e-07	0.999999	1.53533
DOCK11	8.57353e-07	0.999999	3.53647
IFNL3	1.004e-06	0.999999	2.75076
ELOVL6	1.00935e-06	0.999999	2.56967
TTPAL	1.05242e-06	0.999999	1.57389
IL1RL1	1.1738e-06	0.999999	23.2161
RP11-521D12.5	1.24826e-06	0.999999	8.02334
RNF224	1.27311e-06	0.999999	3.60652
PDGFB	1.28628e-06	0.999999	2.13214
LINC00857	1.32149e-06	0.999999	1.6021
SERPINB9P1	1.40728e-06	0.999999	4.08952
ABCA7	1.44065e-06	0.999999	2.03942
PRKG2	1.54852e-06	0.999998	2.322
HIST1H4H	1.57766e-06	0.999998	2.61831
FRG2	1.61631e-06	0.999998	3.98468
ASL	1.64739e-06	0.999998	1.67802
ST20-AS1	1.71608e-06	0.999998	1.85952
RNF103-CHMP3	1.72087e-06	0.999998	3.40038
PRRT3	1.78535e-06	0.999998	1.8913
FGF19	1.79804e-06	0.999998	8.42748
RP11-43F13.1	1.86109e-06	0.999998	1.61858
P2RX4	1.96723e-06	0.999998	1.52407
PALM3	2.06945e-06	0.999998	1.96891
BDKRB1	2.11075e-06	0.999998	4.80569
RP11-480A16.1	2.11905e-06	0.999998	1.61535
SLC35C1	2.17345e-06	0.999998	1.52903
MAPK15	2.2124e-06	0.999998	1.99339
STAG3L2	2.22342e-06	0.999998	1.53284
GBP3	2.23178e-06	0.999998	2.11659
PRR15L	2.34469e-06	0.999998	2.52618
RAB24	2.4696e-06	0.999998	2.18226
CREB5	2.56478e-06	0.999997	2.27281
GTF2IP1	2.57755e-06	0.999997	1.71697
RP5-1052I5.2	2.88158e-06	0.999997	2.58293
LENG9	2.9017e-06	0.999997	1.56778
TLE4	3.12895e-06	0.999997	1.77542
EPB41L3	3.19896e-06	0.999997	34.8672
BACH2	3.36654e-06	0.999997	2.61323
CNGA1	3.40697e-06	0.999997	4.71452
CTD-3088G3.8	3.45604e-06	0.999997	1.91463
NMB	3.50841e-06	0.999996	2.07468
UBE2F-SCLY	3.5414e-06	0.999996	6.04834
MRC1	3.56467e-06	0.999996	2.98508
RP11-284F21.7	3.63141e-06	0.999996	2.3561
IGF2	3.66357e-06	0.999996	2.55208
NUP50-AS1	3.72872e-06	0.999996	1.81177
DUOX2	3.73776e-06	0.999996	3.95586
SLC26A1	3.85991e-06	0.999996	2.2171
RP11-465B22.3	4.70555e-06	0.999995	2.01673
KYNU	4.96859e-06	0.999995	2.38002
FGFBP1	5.00357e-06	0.999995	1.67319
CSMD1	5.03275e-06	0.999995	1.86835
ZEB1	5.07976e-06	0.999995	2.70919
AP005901.1	5.16381e-06	0.999995	65.7722
KCNS3	5.20048e-06	0.999995	2.12667
TNFRSF11A	5.5468e-06	0.999994	1.52905
SDR16C5	5.78411e-06	0.999994	23.543
FBXO32	5.96427e-06	0.999994	2.16346
RUNDC3A	6.08955e-06	0.999994	3.05712
RP11-599B13.6	6.45739e-06	0.999994	2.23977
HDAC9	6.58756e-06	0.999993	1.75563
LENG8	6.64779e-06	0.999993	1.59067
RP11-284F21.9	6.7188e-06	0.999993	2.04681
C9orf116	6.80523e-06	0.999993	1.62286
IRS1	7.02884e-06	0.999993	2.75909
LIG4	7.2473e-06	0.999993	1.5106
PPP1R15A	7.36743e-06	0.999993	1.51353
AOC2	7.61353e-06	0.999992	1.53815
FAM84B	7.95252e-06	0.999992	1.70414
MSN	7.95939e-06	0.999992	1.53761
SVIL-AS1	8.13366e-06	0.999992	1.504
IFI44L	8.19796e-06	0.999992	1.53924
ITGA10	8.52017e-06	0.999991	2.76161
PRSS27	8.91439e-06	0.999991	2.19375
FGF18	8.93868e-06	0.999991	2.47889
CYB561D2	9.43983e-06	0.999991	1.54831
RP5-1063M23.1	9.57804e-06	0.99999	5.67881
PKM	1.00186e-05	0.99999	1.89482
FTLP14	1.02012e-05	0.99999	6.90085
HIST1H2AE	1.03756e-05	0.99999	2.94318
SLC25A45	1.06544e-05	0.999989	2.65169
PAK1	1.08591e-05	0.999989	1.66988
MAN1B1-AS1	1.10119e-05	0.999989	2.03485
KLF4	1.1229e-05	0.999989	1.66044
RAB44	1.16147e-05	0.999988	28.1678
CFAP70	1.19687e-05	0.999988	2.28384
PARD6B	1.23347e-05	0.999988	1.52764
RP11-302B13.5	1.27942e-05	0.999987	1.70966
NXF2B	1.28109e-05	0.999987	1.68312
CGN	1.34045e-05	0.999987	2.10204
HYAL3	1.36902e-05	0.999986	1.63932
RHBDF1	1.37471e-05	0.999986	1.50007
SYNGR3	1.3988e-05	0.999986	1.95459
RP11-514P8.7	1.42936e-05	0.999986	8.47254
RP11-173P15.5	1.5668e-05	0.999984	5.69218
ATAD3C	1.58559e-05	0.999984	2.27818
P2RY2	1.59236e-05	0.999984	2.04748
CTD-2555A7.2	1.59558e-05	0.999984	4.09746
ARNTL2	1.6013e-05	0.999984	1.89521
PLAT	1.64931e-05	0.999984	7.50236
RP11-800A3.4	1.69263e-05	0.999983	2.16053
PSENEN	1.69537e-05	0.999983	1.60537
NFKBIE	1.69834e-05	0.999983	1.83243
LINC01588	1.71905e-05	0.999983	1.74983
SAMD10	1.73474e-05	0.999983	1.78062
PGF	1.81221e-05	0.999982	2.1369
ABCA9	1.85806e-05	0.999981	16.3005
DSG2	1.85901e-05	0.999981	1.76987
C10orf82	1.86621e-05	0.999981	16.543
PAQR5	1.89002e-05	0.999981	2.49738
COL9A3	1.89182e-05	0.999981	1.66679
SHROOM2	1.9761e-05	0.99998	3.61428
SOX9-AS1	2.07106e-05	0.999979	3.49301
ZSWIM8	2.19269e-05	0.999978	1.98447
ARNTL	2.27616e-05	0.999977	1.60233
GCAT	2.38427e-05	0.999976	1.54891
SSPO	2.46225e-05	0.999975	5.36437
GBP2	2.50511e-05	0.999975	5.47052
PYGB	2.53059e-05	0.999975	1.5701
BMP4	2.53089e-05	0.999975	8.35935
CD9	2.54584e-05	0.999975	1.59246
PALMD	2.55856e-05	0.999974	6.54788
ZNRF3	2.56576e-05	0.999974	1.69276
ADGRE2	2.59768e-05	0.999974	2.65734
RP11-93B14.6	2.92385e-05	0.999971	5.46454
KCTD5	3.00968e-05	0.99997	1.68951
ALOX5	3.02961e-05	0.99997	7.89647
SERINC5	3.14205e-05	0.999969	1.57723
MAFF	3.35307e-05	0.999966	1.61184
ADGRA3	3.43015e-05	0.999966	1.53761
RP11-342M1.6	3.52933e-05	0.999965	14.0555
SPHK1	3.56099e-05	0.999964	1.90959
FXYD3	3.70165e-05	0.999963	2.56761
KIAA0513	3.90909e-05	0.999961	1.65259
KLF10	3.97907e-05	0.99996	1.55476
B3GNT5	3.98415e-05	0.99996	1.53691
LL22NC03-80A10.6	4.12016e-05	0.999959	1.83678
CUZD1	4.14265e-05	0.999959	1.926
RP11-519M16.1	4.3208e-05	0.999957	2.45328
IL1A	4.42002e-05	0.999956	2.98041
CDCP1	4.54749e-05	0.999955	2.35109
KLC3	4.56213e-05	0.999954	1.94526
LYPLA1	4.63146e-05	0.999954	1.58597
NKD2	4.79138e-05	0.999952	2.45578
STBD1	5.04549e-05	0.99995	2.3168
LDLR	5.33763e-05	0.999947	1.83463
MMP10	5.49405e-05	0.999945	10.6223
MIR3179-3	5.65865e-05	0.999943	1.83033
RP11-342M1.7	5.91286e-05	0.999941	5.44914
TARSL2	6.43519e-05	0.999936	1.51443
RP11-266L9.5	6.67172e-05	0.999933	2.57092
MAGEA9B	6.75105e-05	0.999932	1.6913
INPP1	6.85367e-05	0.999931	1.74347
ADGRF1	7.54904e-05	0.999925	3.73778
VWA5A	7.56024e-05	0.999924	1.6819
RASA4B	7.90096e-05	0.999921	2.35575
FAM198B	8.09384e-05	0.999919	5.85895
RP1-178F15.5	8.41665e-05	0.999916	2.56105
RP11-574K11.32	8.53994e-05	0.999915	1.66373
LAMA3	8.85234e-05	0.999911	1.69165
2009-03-01	9.22564e-05	0.999908	1.54659
B3GAT1	9.69864e-05	0.999903	2.67701
RP11-129M16.4	9.70051e-05	0.999903	2.09166
PLA2G4A	0.00010054	0.999899	1.63591
VPS37B	0.000103253	0.999897	1.50588
SLC16A8	0.000106414	0.999894	2.35487
LA16c-380H5.5	0.000106619	0.999893	2.61714
SERPINB8	0.000111056	0.999889	2.03771
NKD1	0.000115448	0.999885	2.35745
TMEM256-PLSCR3	0.000119815	0.99988	1.54304
RP5-1086K13.1	0.00012777	0.999872	3.44026
RP11-524D16__A.3	0.000130643	0.999869	3.70936
HPSE	0.000131297	0.999869	1.50668
NEB	0.000132121	0.999868	2.50784
GCHFR	0.000134371	0.999866	3.18919
RP1-151F17.1	0.000142893	0.999857	2.56086
MXD1	0.000145577	0.999854	1.92476
FRK	0.000149034	0.999851	1.70801
GALNT14	0.000152646	0.999847	3.6047
SLC29A4	0.000153487	0.999847	1.66285
ANKRD30BP2	0.000155411	0.999845	1424.35
SMAP2	0.000157374	0.999843	1.56446
GNGT2	0.00016389	0.999836	6.40592
JOSD2	0.000171968	0.999828	1.5864
FER1L4	0.000177304	0.999823	2.82333
GALE	0.000177404	0.999823	1.89162
MYZAP	0.000183134	0.999817	2.13349
KRT78	0.000186218	0.999814	9.98657
OCEL1	0.00019424	0.999806	1.88487
CTD-2621I17.3	0.000196201	0.999804	4.06121
ZNF275	0.000199455	0.999801	1.54366
HSPB8	0.000208522	0.999791	1.51724
TESC	0.000211695	0.999788	4.86735
RP5-903E17.2	0.0002141	0.999786	6.45942
ACTR5	0.000214188	0.999786	1.53214
CYB5R1	0.000218366	0.999782	1.78886
TVP23C	0.000222458	0.999778	1.56478
CATSPERB	0.000223448	0.999777	8.8534
GALNS	0.000234943	0.999765	1.53815
FAM167A	0.000239086	0.999761	2.39234
TMEM40	0.000265909	0.999734	1.51558
SEMA3C	0.000281597	0.999718	1.76462
RP11-386G11.10	0.00028401	0.999716	8.47203
TRIM15	0.000293062	0.999707	2.20887
RP11-46H11.11	0.000297217	0.999703	4.39859
RP11-981G7.6	0.000299497	0.999701	2.17067
NDUFC2-KCTD14	0.000300486	0.9997	22.0982
RP11-434H6.6	0.000303823	0.999696	4.89112
CTD-2619J13.13	0.000311206	0.999689	6.82487
NES	0.000312431	0.999688	2.50796
RP11-596C23.6	0.000316834	0.999683	3.31895
VPS9D1	0.000317987	0.999682	2.10258
OR7E91P	0.000323122	0.999677	14.3041
EXD3	0.000329361	0.999671	1.71127
RP11-385D13.1	0.000331747	0.999668	4.67629
CTB-119C2.1	0.000337419	0.999663	2.36796
ENKD1	0.00033987	0.99966	1.76827
TOM1L2	0.000341219	0.999659	1.7619
LVRN	0.000342339	0.999658	1.96351
PNP	0.000346681	0.999653	1.9674
BNIP3P4	0.000371009	0.999629	4.05823
CENPT	0.000385188	0.999615	1.78401
PARK2	0.000389554	0.99961	1.92308
ADTRP	0.000399729	0.9996	4.51228
ASCL2	0.000404951	0.999595	1.64027
IFNWP19	0.000424206	0.999576	3.12657
RP11-661A12.5	0.000427636	0.999572	4.56851
RP11-288H12.3	0.000428088	0.999572	1.76582
UTS2	0.000432097	0.999568	2.60176
PCDHGC5	0.00044409	0.999556	5.76492
HIST2H2AA4	0.000450113	0.99955	3.27588
SLCO5A1	0.000458596	0.999541	6.18227
IL32	0.00045911	0.999541	2.48023
RP3-395M20.12	0.000461323	0.999539	1.90937
CYP2C9	0.000467135	0.999533	8.42883
JUNB	0.000469027	0.999531	1.83301
TMEM105	0.000475183	0.999525	1.81744
LRRC8E	0.000485707	0.999514	1.67866
MAP3K14-AS1	0.000492185	0.999508	1.65137
LONRF2	0.000506734	0.999493	5.9977
PPP1R18	0.000507967	0.999492	1.53433
SLCO4A1	0.000518655	0.999481	1.56284
CTC-573N18.1	0.000520525	0.999479	4.94508
ZACN	0.000537905	0.999462	1.8967
MIR31HG	0.000547967	0.999452	3.09786
RP11-77H9.2	0.000553444	0.999447	1.61881
LA16c-60D12.1	0.000574285	0.999426	2.15518
CYSTM1	0.000578836	0.999421	1.65115
AOC4P	0.000618738	0.999381	2.68802
RP11-496I2.2	0.00063591	0.999364	6.15122
TMC8	0.000650226	0.99935	2.02561
RP11-342K2.1	0.000659315	0.999341	2.46255
PRRG2	0.000661921	0.999338	1.72639
MMP24-AS1	0.000683245	0.999317	1.70039
RP11-429J17.7	0.000711048	0.999289	1.56198
FEZ1	0.000725962	0.999274	1.98116
HSD3BP5	0.000727523	0.999272	6.67828
ZDHHC11B	0.000739874	0.99926	1.96097
MUC20P1	0.000747722	0.999252	2.10722
ZSWIM4	0.00075461	0.999245	2.0239
PAX5	0.000761944	0.999238	3.81534
SLC6A13	0.000771089	0.999229	2.73494
JAG1	0.000795812	0.999204	2.41207
PPL	0.000805708	0.999194	1.60263
DRD2	0.000820214	0.99918	4.40781
TMOD1	0.00086255	0.999137	2.02313
EFHD2	0.000876547	0.999123	1.92076
STX12	0.000889877	0.99911	1.50632
TCIRG1	0.000900023	0.9991	1.55189
FBXL16	0.000909223	0.999091	1.8401
DRC1	0.000912264	0.999088	4.97608
TRAF1	0.000921687	0.999078	2.57836
MALT1	0.00093357	0.999066	1.66496
MAN2B2	0.000958389	0.999042	1.52909
DGCR9	0.000969772	0.99903	2.25935
CYP27A1	0.000970546	0.999029	2.18515
RORA	0.000987548	0.999012	1.56587
SPATA33	0.000990304	0.99901	1.5781
RP1-228H13.5	0.00100985	0.99899	2.41693
SGK1	0.00101352	0.998986	2.58521
DNAH10OS	0.00103378	0.998966	1.72276
SERPINA1	0.00106373	0.998936	6.50938
SCN4A	0.00109383	0.998906	4.15804
KLF14	0.00110432	0.998896	3.06771
HIP1R	0.00110748	0.998893	1.56821
LLNLR-222A1.1	0.00115398	0.998846	2.14611
FAM63A	0.00116322	0.998837	1.93297
TRIM36	0.00124359	0.998756	2.14185
GOLGA6D	0.00124719	0.998753	20.4409
YPEL2	0.00131945	0.998681	2.43363
PJA1	0.0013267	0.998673	1.50762
ADAT3	0.00139706	0.998603	1.52148
PKP1	0.00140431	0.998596	3.65675
VAV1	0.00140947	0.998591	1.58167
ARL14	0.0014097	0.99859	2.15619
TMEM198B	0.00143046	0.99857	1.83479
PRR9	0.00143214	0.998568	7.65868
SLC2A1-AS1	0.00146771	0.998532	1.76458
CALML3	0.00146999	0.99853	21.4216
TBX6	0.00150314	0.998497	1.87728
RAPGEF3	0.00156267	0.998437	1.75912
TMEM159	0.0015942	0.998406	1.73285
SP5	0.00160597	0.998394	1.92257
SMOX	0.00163344	0.998367	1.89022
RNF112	0.00171604	0.998284	2.44887
SLC35E4	0.00174581	0.998254	1.68722
RP5-1063M23.2	0.00179739	0.998203	2.09649
FRG2B	0.00182634	0.998174	10.6447
STX8	0.00185129	0.998149	1.69967
MILR1	0.00185562	0.998144	3.5912
OR52K3P	0.00201704	0.997983	5.50351
GPX2	0.00202746	0.997973	7.19835
NPFFR1	0.00215726	0.997843	9.97871
RP1-151F17.2	0.0021987	0.997801	2.07536
RP11-597D13.9	0.00220981	0.99779	6.93432
PTAFR	0.0022394	0.997761	2.00728
AAED1	0.0022429	0.997757	1.50497
SCNN1A	0.00225033	0.99775	1.71004
SLC6A12	0.00225841	0.997742	4.45432
UPB1	0.0022592	0.997741	13.6534
TBC1D10C	0.00232404	0.997676	3.9705
RP11-58O9.2	0.00238786	0.997612	2.88992
RP1-140K8.5	0.00245292	0.997547	4.96486
FLNB-AS1	0.00246007	0.99754	2.32298
PTGR1	0.00246112	0.997539	1.93808
HIST1H3H	0.00256364	0.997436	2.0445
TDRD7	0.00260984	0.99739	1.81707
CD99P1	0.00261052	0.997389	2.08973
CD99P1	0.00261052	0.997389	2.08973
RELT	0.00267686	0.997323	1.9372
AC092415.1	0.00272157	0.997278	3.23032
CCND1	0.00275821	0.997242	1.53908
SPRR2D	0.00278145	0.997219	11.0589
RP11-414J4.2	0.0028976	0.997102	2.31905
LINC00891	0.00293659	0.997063	4.88327
WFDC3	0.00294339	0.997057	9.29723
COX6B2	0.00313912	0.996861	2.81071
PINK1	0.00324704	0.996753	1.88952
CTSE	0.00329128	0.996709	5.97664
NT5E	0.00344244	0.996558	2.79657
RP11-2B6.2	0.00355615	0.996444	2.46051
PIK3R3	0.00356803	0.996432	33.5761
2010-09-01	0.00367096	0.996329	1.57013
HPGD	0.00368026	0.99632	3.46339
LRRN2	0.00379144	0.996209	2.55161
ADAMTSL5	0.00395432	0.996046	1.53381
COX20	0.00397559	0.996024	1.55654
CIRBP-AS1	0.00402457	0.995975	1.91594
RBAKDN	0.00407533	0.995925	8.88548
C1orf56	0.00410984	0.99589	1.74255
SLITRK6	0.00414945	0.995851	3.66888
ALOX12B	0.00421674	0.995783	3.81973
TAPBP	0.00428625	0.995714	1.53967
CDYL2	0.00463044	0.99537	1.77454
BNIP3P7	0.00465791	0.995342	19.85
RLTPR	0.00468934	0.995311	2.08442
CHMP6	0.00469257	0.995307	1.5058
GNE	0.00471913	0.995281	1.97962
IGFL4	0.00473802	0.995262	2.88845
RNF225	0.0048061	0.995194	4.80397
ULBP2	0.00484049	0.99516	1.54442
CLDN23	0.00484083	0.995159	2.38843
RP11-401P9.4	0.00499182	0.995008	2.34878
TMEM150A	0.00508589	0.994914	1.51768
PRSS51	0.00516029	0.99484	2.02477
DNAJB2	0.00521296	0.994787	1.59679
RP11-438J1.1	0.00522506	0.994775	1.84158
CPZ	0.00528475	0.994715	1.77225
RP11-731D1.4	0.0052993	0.994701	19.9855
CPNE5	0.00530054	0.994699	4.62453
IL21R-AS1	0.00536056	0.994639	3.86813
CCDC102B	0.00545164	0.994548	1.87203
TNFSF10	0.00552556	0.994474	3.87646
CAPN3	0.00553756	0.994462	2.45975
GGH	0.00565199	0.994348	1.59216
CPEB3	0.00568175	0.994318	1.65271
USP46-AS1	0.00576122	0.994239	1.5666
AC007952.5	0.00579869	0.994201	3.25613
CLDN4	0.00590328	0.994097	1.7217
ARNT2	0.00590856	0.994091	5.16672
CLEC18B	0.00601542	0.993985	2.5151
CACFD1	0.00612683	0.993873	1.59061
SLC24A3	0.00631038	0.99369	20.1592
FIBCD1	0.00641329	0.993587	1.72702
AC008993.2	0.00643662	0.993563	1.88634
AC093375.1	0.00646973	0.99353	1.68645
RP11-24N18.1	0.00663212	0.993368	45.8172
TCP11L2	0.00665154	0.993348	2.33624
RASL10A	0.00675409	0.993246	2.16909
ANO1	0.00691586	0.993084	2.55216
GOLGA6L5P	0.00698872	0.993011	1.98735
ZFP36	0.00701871	0.992981	2.08296
NEIL1	0.00706591	0.992934	1.59965
RP11-894P9.1	0.00718007	0.99282	1.75196
SLC43A2	0.00719819	0.992802	1.64931
AP000892.6	0.00723655	0.992763	1.76003
ABCC6	0.00726178	0.992738	2.13484
FOXA2	0.00745927	0.992541	2.15072
MDFI	0.00757097	0.992429	1.72959
TGFB1	0.0076949	0.992305	1.70217
APBB1IP	0.00781561	0.992184	18.7808
KRT6A	0.00782537	0.992175	3.31359
EMP3	0.00794822	0.992052	2.39412
RP1-102K2.8	0.00802742	0.991973	2.13982
PLA2G4B	0.00806116	0.991939	1.77468
ABAT	0.00839307	0.991607	1.93635
HLF	0.00849836	0.991502	2.01601
OR10H1	0.00862466	0.991375	20.7813
RFPL3S	0.00868747	0.991313	1.68784
RP11-707P17.2	0.00908148	0.990919	1.87848
IDSP1	0.00909318	0.990907	2.54976
ERV3-1	0.00915703	0.990843	1.92152
LGALS9	0.00918454	0.990815	1.54751
RP11-676B18.1	0.00929747	0.990703	1.77028
CTD-2626G11.2	0.0093119	0.990688	2.66191
AC141586.5	0.00960286	0.990397	1.68594
LIPK	0.00964423	0.990356	12.813
LINC00957	0.0101367	0.989863	2.58027
RP11-60L3.1	0.0102348	0.989765	9.55018
ITM2C	0.0102732	0.989727	1.58938
EREG	0.0102981	0.989702	2.81801
RP11-54O7.18	0.0103184	0.989682	4.98015
CARD19	0.0106665	0.989333	1.57515
CDKN1C	0.010811	0.989189	1.67169
INSL3	0.0108545	0.989146	2.57235
MYO1H	0.0108753	0.989125	4.11449
FLG	0.010907	0.989093	2.36896
RP11-235E17.6	0.0109184	0.989082	2.03152
RP11-408B11.2	0.0109336	0.989066	1.83459
AC007163.3	0.0109419	0.989058	9.85553
JAK3	0.0112007	0.988799	2.05441
FAM71F1	0.0114184	0.988582	19.9736
LINC00565	0.0115209	0.988479	2.05746
HPCAL4	0.0118492	0.988151	2.45606
EIF4E3	0.0120741	0.987926	1.66014
ZCCHC24	0.0122622	0.987738	1.60478
CTD-2147F2.1	0.0123366	0.987663	1.69794
MATN4	0.0129308	0.987069	4.099
CTD-2228K2.7	0.0131824	0.986818	2.03086
PRKCDBP	0.0132333	0.986767	4.04883
PIP4K2A	0.0133963	0.986604	1.55667
PLEKHA4	0.0134333	0.986567	2.0569
GATA4	0.0134743	0.986526	4.60359
RP11-739B23.1	0.0137882	0.986212	2.98703
HLA-DQB1	0.0138244	0.986176	6.19574
BARX2	0.0139633	0.986037	2.22469
LINC00894	0.0140638	0.985936	1.86379
SLC2A3P4	0.0142093	0.985791	3.64067
FXYD6	0.0143914	0.985609	3.31777
LINC00858	0.01473	0.98527	1.81843
RP11-120K24.5	0.0148865	0.985113	3.87662
RASA4CP	0.0151313	0.984869	2.47775
SPDYE6	0.0152832	0.984717	6.2677
POLR2J4	0.0158678	0.984132	1.50301
NRIP3	0.01615	0.98385	2.21683
RELB	0.0162667	0.983733	1.65287
RP11-309L24.4	0.0162815	0.983719	1.77079
AMMECR1	0.0168861	0.983114	1.58517
AGPAT4-IT1	0.0169643	0.983036	5.06811
RP11-460N11.2	0.017538	0.982462	6.22434
COL13A1	0.0177316	0.982268	2.08687
KCNQ3	0.0180073	0.981993	2.27316
AC132217.4	0.018307	0.981693	3.38442
GAD1	0.0191074	0.980893	1.62815
SPAG17	0.0192629	0.980737	2.23845
CTC-429P9.4	0.0196378	0.980362	3.63477
BTF3P7	0.0199107	0.980089	11.0301
STX16-NPEPL1	0.0204599	0.97954	2.74176
RP11-801F7.1	0.0209649	0.979035	10.3267
EHD3	0.0210714	0.978929	1.95452
PHKA1	0.0211381	0.978862	1.72251
MSRA	0.0214694	0.978531	1.89387
RP11-875O11.3	0.0217013	0.978299	4.83817
CES1	0.0217099	0.97829	2.49154
CNGA3	0.0222987	0.977701	5.34533
CLCA2	0.0228763	0.977124	5.04419
RP11-94C24.8	0.0228846	0.977115	4.81807
HOPX	0.0228964	0.977104	5.37299
PLAC9	0.0229564	0.977044	2.9191
RP11-138C9.1	0.0231404	0.97686	12.4849
RP11-324O2.3	0.0234228	0.976577	7.17589
AC005281.1	0.0236608	0.976339	9.04526
LL22NC03-86G7.1	0.023661	0.976339	1.5257
SMTN	0.0238328	0.976167	1.92983
ABHD4	0.0243333	0.975667	1.58972
RP1-59D14.1	0.0244009	0.975599	20.4164
GVINP1	0.0244177	0.975582	5.09837
BCL2L11	0.0244639	0.975536	1.80185
OTOF	0.0244965	0.975503	2.40313
C16orf46	0.0245816	0.975418	1.53197
CXorf49B	0.0247751	0.975225	2.47949
CXorf49	0.0247751	0.975225	2.47949
PSCA	0.0253017	0.974698	1.91188
PAPPA2	0.0260017	0.973998	2.87656
HIST1H2BE	0.0262632	0.973737	9.44075
CASP9	0.0264695	0.97353	1.59214
AC013461.1	0.0268178	0.973182	1.55448
NEK11	0.0272182	0.972782	1.54914
C1orf116	0.0278263	0.972174	2.13016
RP11-244O19.1	0.0279448	0.972055	1.53748
RP11-138J23.1	0.02826	0.97174	1.71002
KLHL2	0.0282915	0.971709	1.59262
OVOL1-AS1	0.0290525	0.970947	5.59909
LINC01168	0.0294191	0.970581	4.76492
TM4SF19-AS1	0.0294356	0.970564	2.38942
KIAA0319	0.0296125	0.970388	1.58849
GABRG2	0.0296195	0.97038	1.81598
CTD-2382E5.6	0.0296341	0.970366	4.02946
CD22	0.0301307	0.969869	2.33978
RGS2	0.0301593	0.969841	1.5947
RP11-497H16.5	0.0302465	0.969754	18.9933
SPECC1L-ADORA2A	0.0302616	0.969738	1.99117
TMC1	0.0302928	0.969707	2.84772
HDGFL1	0.0312703	0.96873	2.40154
SEZ6L2	0.0324127	0.967587	1.63766
C14orf79	0.0331648	0.966835	1.61499
SPANXB1	0.0337317	0.966268	3.1192
RP11-587P21.2	0.0339281	0.966072	4.95558
HAL	0.0340026	0.965997	3.0266
AC129492.6	0.0340689	0.965931	2.48646
IFI44	0.0340837	0.965916	1.58791
CFLAR	0.0342399	0.96576	1.56264
INSR	0.034555	0.965445	1.74999
ADIRF	0.0357803	0.96422	4.35876
RAI2	0.0365668	0.963433	3.02546
SLC37A2	0.0366839	0.963316	1.58328
OBSCN	0.0368917	0.963108	1.57701
TMEM88	0.0369605	0.96304	2.43085
DLG5-AS1	0.0372141	0.962786	1.55911
KPNA7	0.0373076	0.962692	4.90153
ZYX	0.0374187	0.962581	1.52164
LYG1	0.0376425	0.962357	1.56521
C9orf152	0.0381521	0.961848	2.19978
LINC00115	0.0381725	0.961827	5.72761
BMS1P4	0.0384025	0.961597	1.73897
LRRC9	0.0391041	0.960896	4.31939
HYDIN	0.0393503	0.96065	1.89068
AC006262.4	0.0395461	0.960454	15.1806
ANKRD35	0.0403173	0.959683	2.47477
DUOXA1	0.0403892	0.959611	6.98824
SLPI	0.0403952	0.959605	1.99178
REPS2	0.0411826	0.958817	3.55982
NOP10	0.0413384	0.958662	1.58992
SNX29P1	0.0415209	0.958479	6.12491
MIR100HG	0.0415965	0.958404	2.38813
ALPL	0.0416965	0.958303	3.99821
ESRRB	0.0417968	0.958203	1.72332
SPINT1	0.0427313	0.957269	1.61894
SLC30A1	0.0429685	0.957032	1.66523
UPF3AP3	0.0440477	0.955952	2.68761
RP11-221N13.3	0.0441154	0.955885	2.60915
COL5A3	0.044471	0.955529	2.08822
WDR78	0.0446397	0.95536	1.5717
NKPD1	0.0452087	0.954791	2.25171
PPP1R2P3	0.0454855	0.954515	3.78687
RP11-462L8.1	0.0459109	0.954089	3.37546
C10orf95	0.046048	0.953952	2.17575
DLGAP1-AS1	0.0462593	0.953741	1.66811
CDSN	0.0463633	0.953637	8.48836
LIF	0.0469749	0.953025	2.01306
GOLT1A	0.0470368	0.952963	2.195
DPP7	0.0476101	0.95239	1.92383
CTD-2047H16.4	0.047847	0.952153	1.95564
CD163L1	0.0487749	0.951225	1.57962
GJB6	0.048899	0.951101	2.36102
RP13-516M14.8	0.049108	0.950892	1.781
SRRM2-AS1	0.0494977	0.950502	2.29917
RP11-230G5.2	0.0497342	0.950266	10.4816

## Sheet: TableS2
List of Genes downregulated by CagA (RNA-seq analysis)
Gene	RealFC (CagA+/CagA-)	PPEE	PPDE
RP11-332H14.2	0.580598	0.0499707	0.950029
SLC15A3	0.522938	0.0496848	0.950315
RP11-89C3.4	0.0962723	0.049015	0.950985
FOXD2-AS1	0.616006	0.0489981	0.951002
GNB3	0.518798	0.0486576	0.951342
CPSF1P1	0.556315	0.0483629	0.951637
BACE1-AS	0.538198	0.048283	0.951717
RASGRP1	0.50662	0.0482726	0.951727
PM20D2	0.545273	0.0481742	0.951826
KIAA1328	0.426788	0.0478716	0.952128
FLRT3	0.158281	0.0477522	0.952248
LYPD8	0.520893	0.0477225	0.952277
C1QTNF6	0.635757	0.0476081	0.952392
CDK19	0.554257	0.0471781	0.952822
NEDD9	0.128736	0.0471739	0.952826
BCKDHB	0.393429	0.0470116	0.952988
AC005609.18	0.213268	0.0467548	0.953245
ADRA2C	0.61045	0.0459939	0.954006
GNAL	0.493494	0.04561	0.95439
HMGN3	0.473282	0.0452498	0.95475
FBL	0.530901	0.0450302	0.95497
NTS	0.167274	0.0439771	0.956023
FAT3	0.0536021	0.0435782	0.956422
PRDM5	0.106852	0.0433425	0.956657
ADM5	0.565792	0.0423309	0.957669
TBC1D9	0.147865	0.0422174	0.957783
APOD	0.116759	0.0417102	0.95829
RP11-79P5.9	0.320062	0.0415983	0.958402
SUSD2	0.508436	0.0409807	0.959019
RMI1	0.598642	0.0407286	0.959271
MC5R	0.238708	0.0404138	0.959586
WASF1	0.448313	0.04022	0.95978
SMIM11B	0.357701	0.0394339	0.960566
RP4-621F18.2	0.270905	0.0391768	0.960823
CALML4	0.363417	0.0386114	0.961389
CWC27	0.650678	0.0385696	0.96143
PDE7A	0.469418	0.0373778	0.962622
RARRES2	0.0910715	0.0368313	0.963169
DICER1-AS1	0.494086	0.036497	0.963503
RP11-22C11.2	0.480389	0.0361228	0.963877
PTPN14	0.516441	0.0360524	0.963948
ACSF2	0.578268	0.0360107	0.963989
CTDSPL	0.378801	0.035826	0.964174
BRCA2	0.601385	0.0355588	0.964441
CCDC80	0.132246	0.0351006	0.964899
TRAF5	0.587171	0.0329163	0.967084
RPL23AP1	0.0795869	0.0321186	0.967881
AGBL5	0.631478	0.0314945	0.968506
ZNF362	0.488356	0.0314091	0.968591
RP11-259K5.2	0.602146	0.0313316	0.968668
RTN4RL1	0.164563	0.0311964	0.968804
PENK	0.0450716	0.0311189	0.968881
JAM3	0.582959	0.0310151	0.968985
APLN	0.0888659	0.0307212	0.969279
CHEK1	0.606127	0.0305964	0.969404
RNF144B	0.504586	0.0304732	0.969527
C16orf59	0.633561	0.0299266	0.970073
AC099850.1	0.347743	0.0298418	0.970158
ZNF793	0.236794	0.0293771	0.970623
RP11-566E18.1	0.53795	0.0293021	0.970698
DBF4B	0.569696	0.0289994	0.971001
DOK1	0.488664	0.0287621	0.971238
LOXL3	0.458917	0.0287415	0.971259
ADAMTS16	0.613746	0.0283264	0.971674
PHACTR3	0.339056	0.0280853	0.971915
TBC1D31	0.527849	0.0277131	0.972287
CDK3	0.587658	0.027286	0.972714
ENTPD1	0.442801	0.027029	0.972971
FAM72D	0.345271	0.0268039	0.973196
GREM2	0.0946734	0.0264377	0.973562
PCNA	0.609337	0.0263971	0.973603
MRPS18B	0.646662	0.0263938	0.973606
RP11-673C5.1	0.566498	0.0263109	0.973689
CASD1	0.530307	0.0261321	0.973868
ALDH3B1	0.251818	0.0256473	0.974353
ZNF219	0.523356	0.0247676	0.975232
CTD-2331H12.8	0.573706	0.0247004	0.9753
THRB	0.375571	0.0245961	0.975404
C1R	0.24341	0.0243733	0.975627
ATP4A	0.0615842	0.024152	0.975848
RP11-421M1.8	0.162217	0.0236452	0.976355
PHGDH	0.262809	0.0234628	0.976537
NIFK-AS1	0.638403	0.0234395	0.976561
ATRIP	0.328594	0.0229136	0.977086
FOLR1	0.100598	0.0223894	0.977611
PARP11	0.652849	0.0223834	0.977617
MFAP5	0.130704	0.0222048	0.977795
HPRT1	0.608115	0.0218938	0.978106
AHCY	0.640404	0.0217637	0.978236
RP11-54O7.17	0.495063	0.0216504	0.97835
ZFP90	0.627303	0.0215198	0.97848
MRPL11	0.547381	0.0214612	0.978539
LYSMD1	0.414516	0.0214055	0.978595
B3GALT2	0.356989	0.0212708	0.978729
C14orf93	0.594051	0.0212644	0.978736
ADAMTS7	0.615108	0.0207847	0.979215
LIPT2	0.504008	0.0207732	0.979227
SYT17	0.236476	0.0207635	0.979237
FSD1	0.264847	0.0206561	0.979344
P3H3	0.426023	0.0204466	0.979553
RPS7P1	0.642848	0.0203139	0.979686
RP11-149I23.3	0.0429338	0.0199984	0.980002
WHAMMP3	0.356216	0.019826	0.980174
PAK6	0.0549285	0.0198258	0.980174
RP11-228B15.4	0.555554	0.0197958	0.980204
KLHL30	0.208678	0.0196498	0.98035
CTB-36H16.2	0.104426	0.0195203	0.98048
ZNF532	0.638939	0.0192328	0.980767
GS1-279B7.2	0.16588	0.0188739	0.981126
TENM1	0.658694	0.0188657	0.981134
ERCC6L	0.467658	0.0188611	0.981139
TP53TG3B	0.00264688	0.0187905	0.98121
NRGN	0.417317	0.0184685	0.981532
MYL9	0.186799	0.0183487	0.981651
SAP30	0.42156	0.0183214	0.981679
STARD13	0.313306	0.0183037	0.981696
LIMS2	0.182547	0.0181212	0.981879
RFESD	0.522347	0.0181161	0.981884
RHEBP1	0.44714	0.0179331	0.982067
FOPNL	0.634219	0.0175418	0.982458
KIAA1614	0.645935	0.0175026	0.982497
COBLL1	0.481655	0.0172668	0.982733
PXMP4	0.562297	0.0171491	0.982851
NPPB	0.0825949	0.0170078	0.982992
KBTBD7	0.510645	0.0169981	0.983002
RP11-364L4.3	0.0920723	0.0168674	0.983133
AMER1	0.643951	0.0168181	0.983182
PHF2P2	0.496289	0.0167573	0.983243
FANCG	0.587599	0.0166892	0.983311
MMAB	0.50947	0.0166774	0.983323
NAIP	0.604305	0.0165532	0.983447
PPP2R2B	0.116399	0.0161966	0.983803
POTEF	0.611387	0.0161826	0.983817
MELK	0.472076	0.0161465	0.983854
ACACB	0.377298	0.0161157	0.983884
AC124861.1	0.263916	0.0159816	0.984018
TMEM97	0.441488	0.0158722	0.984128
SLC27A5	0.62518	0.0158642	0.984136
TEX30	0.568996	0.0157998	0.9842
HLA-F-AS1	0.510994	0.0157545	0.984245
SPOP	0.640056	0.0155869	0.984413
CNST	0.633767	0.0155104	0.98449
KIAA1211L	0.247647	0.0154661	0.984534
ADRB1	0.439158	0.0154473	0.984553
LRR1	0.610636	0.0154312	0.984569
SFXN2	0.589592	0.0153774	0.984623
C7orf61	0.483379	0.0153666	0.984633
MNS1	0.547355	0.0151224	0.984878
LRRC8D	0.439214	0.015066	0.984934
PRR11	0.394672	0.0148111	0.985189
ANKRD36C	0.65214	0.0145203	0.98548
FLT3LG	0.413043	0.0144213	0.985579
MAD2L1	0.424233	0.014312	0.985688
ZNF182	0.621232	0.0142575	0.985742
CH507-154B10.2	0.534037	0.0142076	0.985792
NYNRIN	0.118271	0.014199	0.985801
RP11-1109F11.3	0.195729	0.0140427	0.985957
GEMIN6	0.605744	0.0139077	0.986092
SKIDA1	0.189309	0.0138792	0.986121
UBE2SP2	0.302728	0.0136617	0.986338
ARHGAP33	0.37742	0.0136386	0.986361
BCL11A	0.44555	0.0134801	0.98652
PSG9	0.136889	0.0134142	0.986586
RP11-245D16.4	0.297703	0.0131824	0.986818
SMPD4P1	0.508413	0.0129069	0.987093
C18orf54	0.519762	0.0127748	0.987225
LONP1	0.522473	0.0127626	0.987237
RP11-380O24.1	0.0617883	0.0126415	0.987358
AKAP5	0.200948	0.0123643	0.987636
MRPL24	0.590048	0.0123214	0.987679
SSC4D	0.178972	0.0121245	0.987875
RP5-998N21.4	0.160962	0.0120755	0.987924
RP11-357H14.17	0.62945	0.0118517	0.988148
NFIX	0.641064	0.0117935	0.988206
SLC43A1	0.255666	0.0117489	0.988251
ZNF225	0.637389	0.0116831	0.988317
NPIPP1	0.641349	0.0114846	0.988515
GPX4	0.643205	0.0112603	0.98874
C1orf112	0.643337	0.0112465	0.988754
SORBS2	0.106177	0.0111418	0.988858
GPNMB	0.143228	0.011066	0.988934
PCSK6	0.572843	0.0108948	0.989105
CKS2	0.58097	0.0107658	0.989234
DNA2	0.52639	0.0105969	0.989403
HCFC1R1	0.289025	0.0105882	0.989412
MFI2-AS1	0.381751	0.0105117	0.989488
AADAT	0.605799	0.0101939	0.989806
PHKA2	0.556385	0.0101187	0.989881
SGCB	0.458465	0.0100694	0.989931
LIAS	0.637075	0.0096343	0.990366
FAM64A	0.360399	0.00961551	0.990384
BCAM	0.194634	0.00922326	0.990777
GPR161	0.64714	0.00892507	0.991075
BOD1	0.55265	0.00880914	0.991191
RPL23AP60	0.0813691	0.00870212	0.991298
C20orf27	0.544453	0.0086859	0.991314
ANP32B	0.607859	0.00865692	0.991343
SMTNL2	0.375535	0.00861467	0.991385
MTFR2	0.519544	0.00853472	0.991465
RAC3	0.460494	0.00837747	0.991623
SCN8A	0.586471	0.00823873	0.991761
APOE	0.361753	0.00796896	0.992031
LINC01503	0.373991	0.00762261	0.992377
MSL3P1	0.576333	0.00729757	0.992702
FAM169A	0.282642	0.00722098	0.992779
GABRA5	0.319653	0.00721392	0.992786
RP11-128L5.1	0.356283	0.00692997	0.99307
UGT1A6	0.278163	0.00691382	0.993086
ACAT1	0.516074	0.00686355	0.993136
FRAS1	0.525051	0.00679123	0.993209
GACAT2	0.0526576	0.00671664	0.993283
NUDT1	0.633146	0.00660806	0.993392
RAD51B	0.494723	0.00647963	0.99352
METAP1D	0.477831	0.00640114	0.993599
KIF26A	0.541748	0.0063309	0.993669
CMTM1	0.565442	0.00628783	0.993712
NFE2L3	0.633772	0.00628377	0.993716
HMCN1	0.0945956	0.00626534	0.993735
RP11-977G19.10	0.116861	0.00626051	0.993739
RP11-637A17.2	0.292171	0.00620761	0.993792
MYBL2	0.454232	0.006201	0.993799
OSR2	0.504739	0.00615591	0.993844
PCAT7	0.50677	0.00611798	0.993882
SEMA5A	0.108099	0.0060187	0.993981
LYPD1	0.098092	0.00597595	0.994024
AC005682.6	0.22037	0.0059536	0.994046
RAD21-AS1	0.369422	0.00583572	0.994164
LRRC45	0.577981	0.00579981	0.9942
IGFL1	0.0986837	0.00570434	0.994296
RP11-930P14.2	0.547169	0.00559635	0.994404
CAMK1D	0.591242	0.00555276	0.994447
WDR89	0.623759	0.0055047	0.994495
NLRP3	0.584314	0.0054364	0.994564
POU5F1	0.481055	0.00538345	0.994617
SYDE2	0.575815	0.00528353	0.994716
HOXA6	0.28812	0.0052808	0.994719
FAM72C	0.260208	0.00519822	0.994802
APOBR	0.0991589	0.00510645	0.994894
P3H1	0.646782	0.0050282	0.994972
PDGFD	0.0297089	0.00501927	0.994981
PLEKHF1	0.608981	0.00495834	0.995042
BCAT1	0.0916358	0.0049241	0.995076
HOXA2	0.382761	0.00473116	0.995269
OSER1-AS1	0.516798	0.00468181	0.995318
UNG	0.543752	0.00467396	0.995326
RP11-345J18.2	0.369707	0.00457548	0.995425
ZBTB44	0.579357	0.00457126	0.995429
LPIN1	0.654954	0.00447914	0.995521
PTPRG-AS1	0.525897	0.00444931	0.995551
HAUS1	0.572251	0.00439899	0.995601
LRRK2	0.0346145	0.00425366	0.995746
WFDC21P	0.192002	0.00418517	0.995815
TNNC1	0.0746693	0.00418488	0.995815
PCDHA4	0.386314	0.00416423	0.995836
IKBKGP1	0.065326	0.00410531	0.995895
CD99L2	0.600605	0.00406573	0.995934
DPH5	0.532696	0.00397652	0.996023
TAF6L	0.645531	0.00396893	0.996031
RP11-466H18.1	0.650679	0.00378228	0.996218
KCTD21-AS1	0.596659	0.00372021	0.99628
MYCL	0.302993	0.00362675	0.996373
CENPW	0.462605	0.00360924	0.996391
OLFML1	0.0280924	0.0035225	0.996478
ATP6V0A4	0.360921	0.00348285	0.996517
ZGRF1	0.526673	0.00346989	0.99653
H1FX-AS1	0.135373	0.00345707	0.996543
TMEM52	0.492165	0.00330317	0.996697
SIX1	0.352686	0.0031645	0.996836
ZFP14	0.398558	0.00315285	0.996847
SENP3-EIF4A1	0.304726	0.00314078	0.996859
CPS1	0.377992	0.00310359	0.996896
C11orf74	0.438483	0.00303986	0.99696
HEXIM2	0.330502	0.00294611	0.997054
RP13-36G14.4	0.303497	0.0028711	0.997129
KLF15	0.550644	0.00281201	0.997188
FBN1	0.562747	0.00281116	0.997189
TFAP4	0.406535	0.00278202	0.997218
POLQ	0.540123	0.00268673	0.997313
ITGB6	0.0660944	0.00263233	0.997368
RP5-967N21.11	0.33025	0.00256311	0.997437
JPH2	0.277255	0.0024812	0.997519
ZNF829	0.612473	0.00247377	0.997526
CHN1	0.537305	0.0024522	0.997548
CENPN	0.540411	0.00244289	0.997557
MND1	0.350737	0.00236987	0.99763
DAPK2	0.341591	0.00235695	0.997643
MZT1	0.53579	0.00232501	0.997675
ALPP	0.0975492	0.0022638	0.997736
PSG1	0.228282	0.00225724	0.997743
ANKRD36	0.627332	0.00215812	0.997842
ZC2HC1A	0.556977	0.0021576	0.997842
ZNF114	0.0765198	0.00215564	0.997844
CCDC150	0.614229	0.00214116	0.997859
GPC5	0.157346	0.00212431	0.997876
SNRPE	0.584543	0.00206713	0.997933
C4orf27	0.629297	0.00205891	0.997941
SOD3	0.0924383	0.00204011	0.99796
FAM72B	0.273698	0.00203556	0.997964
FAM92A1	0.659655	0.00202403	0.997976
BRICD5	0.529358	0.00192644	0.998074
RP11-298I3.5	0.1443	0.00190302	0.998097
REPIN1	0.582276	0.00189126	0.998109
SET	0.648216	0.00187466	0.998125
RPL39P3	0.64467	0.0018691	0.998131
UBE2T	0.47299	0.00182656	0.998173
SPTA1	0.0713809	0.00180318	0.998197
RP11-34A14.3	0.0488043	0.00177138	0.998229
RP11-620J15.3	0.177122	0.00176751	0.998232
BUB3	0.642741	0.00176547	0.998235
PLCB4	0.305242	0.00175824	0.998242
SLAIN1	0.41711	0.00172127	0.998279
ARHGAP35	0.583223	0.00166765	0.998332
ZNF107	0.646129	0.00160189	0.998398
SLC25A30	0.648527	0.00157386	0.998426
AP001372.2	0.561472	0.00151723	0.998483
PRCAT47	0.444208	0.00148862	0.998511
ZBED3	0.646429	0.0014831	0.998517
HTRA1	0.0428266	0.00148079	0.998519
XPR1	0.653099	0.00147883	0.998521
NUP155	0.57673	0.00144364	0.998556
INPP4A	0.5592	0.00144166	0.998558
AC002310.7	0.162038	0.00140981	0.99859
NEIL3	0.306883	0.00140767	0.998592
ANP32E	0.60898	0.00139492	0.998605
CSGALNACT1	0.401394	0.00136494	0.998635
ZNF248	0.654887	0.00136155	0.998638
C5orf42	0.567278	0.00133722	0.998663
KLHL23	0.491962	0.0013261	0.998674
SC22CB-1E7.1	0.633583	0.00131017	0.99869
PMS1	0.615866	0.00130362	0.998696
ZNF350-AS1	0.044	0.0012954	0.998705
LINC01521	0.409655	0.00128741	0.998713
NASP	0.647412	0.00127244	0.998728
RP11-147L13.15	0.469108	0.00125979	0.99874
CEP57L1	0.516141	0.0012425	0.998758
SNAPC1	0.600024	0.00119789	0.998802
FAM72A	0.29114	0.00115645	0.998844
METTL8	0.605465	0.00111049	0.99889
FGD3	0.187442	0.00110237	0.998898
MESP1	0.230186	0.00108438	0.998916
CWF19L1	0.626809	0.00107772	0.998922
FADS1	0.608418	0.00104428	0.998956
CTD-2510F5.4	0.330812	0.00104085	0.998959
RP11-977B10.2	0.387557	0.00101009	0.99899
CEP250	0.631665	0.000991575	0.999008
KPNA2	0.509295	0.00093385	0.999066
HEBP1	0.620461	0.000896625	0.999103
FAM175A	0.571543	0.000884272	0.999116
UGT1A1	0.282879	0.000882597	0.999117
ALDH5A1	0.637845	0.000866746	0.999133
MAP2K6	0.119371	0.000818884	0.999181
PHF19	0.477435	0.000811683	0.999188
MAGOH	0.635943	0.000804395	0.999196
AC005943.2	0.609543	0.000802976	0.999197
PRSS12	0.446285	0.000797657	0.999202
AC004381.6	0.460342	0.000796628	0.999203
SLF2	0.638757	0.000788215	0.999212
ANKRD16	0.639068	0.000787164	0.999213
ALDH7A1	0.26507	0.000778349	0.999222
TMEM9	0.569171	0.000748868	0.999251
BRCA1	0.616644	0.000720955	0.999279
DEPDC7	0.562768	0.000700802	0.999299
B9D1	0.548303	0.000698745	0.999301
CALD1	0.196672	0.000691073	0.999309
TMEM86B	0.588245	0.000688443	0.999312
SAA1	0.0709069	0.000680411	0.99932
GNL3LP1	0.400027	0.000663267	0.999337
GABRP	0.0304916	0.00066199	0.999338
SNHG10	0.571288	0.000660986	0.999339
CRIM1	0.378986	0.000648939	0.999351
POLK	0.658243	0.000638579	0.999361
C2orf48	0.429243	0.000576791	0.999423
SKA1	0.438328	0.000556643	0.999443
GOLGA2P5	0.249001	0.000556627	0.999443
ZNF624	0.612206	0.000545412	0.999455
ZNF257	0.569113	0.000526791	0.999473
RP11-498C9.15	0.249137	0.000510725	0.999489
PHLPP2	0.396463	0.000495136	0.999505
PDGFC	0.508074	0.000485643	0.999514
CKS1BP3	0.320771	0.000480402	0.99952
GPR19	0.26509	0.000479437	0.999521
FBLN5	0.059861	0.000454571	0.999545
TMEM143	0.406187	0.000450021	0.99955
LATS2	0.60839	0.000447568	0.999552
RP11-1035H13.3	0.315394	0.000423343	0.999577
GOPC	0.632481	0.000394382	0.999606
EXPH5	0.516146	0.000387275	0.999613
GCSH	0.509497	0.00037614	0.999624
VEPH1	0.409448	0.000375695	0.999624
RAD51D	0.659127	0.000375241	0.999625
MASTL	0.631916	0.000373271	0.999627
C4BPB	0.111197	0.00036978	0.99963
TRIM52-AS1	0.476198	0.000360774	0.999639
MMACHC	0.516859	0.000359973	0.99964
RP11-529E10.6	0.389931	0.000352356	0.999648
KNTC1	0.656663	0.000347866	0.999652
ZNF708	0.606907	0.000346147	0.999654
RP11-115D19.1	0.0538208	0.000330995	0.999669
EPS8	0.544776	0.000327767	0.999672
SYCP2	0.465547	0.000320258	0.99968
C22orf39	0.629437	0.000306863	0.999693
CASC5	0.423193	0.000302203	0.999698
RAB23	0.653946	0.000296216	0.999704
RP4-583P15.15	0.466405	0.00029533	0.999705
CCNB1	0.355244	0.000289205	0.999711
AC006273.5	0.12546	0.000286469	0.999714
NUDT6	0.428829	0.000286084	0.999714
C11orf84	0.39587	0.000283033	0.999717
AC115522.3	0.0581304	0.000281799	0.999718
MBP	0.641726	0.000279525	0.99972
TCTN1	0.420726	0.000273541	0.999726
RP11-497H16.9	0.449009	0.000269704	0.99973
RP11-517B11.7	0.551473	0.000267115	0.999733
PPIH	0.551692	0.000261083	0.999739
RASSF2	0.343458	0.000259397	0.999741
ZNF331	0.0520119	0.000258377	0.999742
SHROOM3	0.631892	0.000252892	0.999747
TRPM6	0.302166	0.000246296	0.999754
CYP1A2	0.066861	0.000241829	0.999758
ZNF519	0.192645	0.000241594	0.999758
SMOC2	0.0264209	0.00023993	0.99976
UGT1A4	0.151546	0.000233193	0.999767
VIT	0.0248322	0.00022817	0.999772
RP11-726G1.1	0.502113	0.000226625	0.999773
ZNF775	0.246348	0.00020866	0.999791
RP11-67L2.2	0.448934	0.000206346	0.999794
PSG5	0.0616569	0.000202438	0.999798
RP11-540A21.2	0.375645	0.00019423	0.999806
HEG1	0.347181	0.000190465	0.99981
CTSV	0.327998	0.000188811	0.999811
LPAR1	0.367606	0.000184183	0.999816
TMEM98	0.652781	0.000182641	0.999817
TINAGL1	0.607241	0.000180328	0.99982
CEACAMP10	0.0295282	0.0001791	0.999821
FADS2	0.56062	0.000177223	0.999823
ACADSB	0.334295	0.000175714	0.999824
RP11-196G18.23	0.51568	0.000171587	0.999828
ANKRD6	0.645758	0.000169295	0.999831
PHF10	0.571818	0.000168879	0.999831
AC006262.5	0.0616539	0.000165221	0.999835
CKS1B	0.396005	0.00015836	0.999842
ALPPL2	0.0531624	0.000154658	0.999845
ZNF850	0.41744	0.000148045	0.999852
CEP85	0.49162	0.000147496	0.999853
EML5	0.579884	0.00014145	0.999859
ZNF572	0.534049	0.000135412	0.999865
STX2	0.471894	0.000133004	0.999867
CASC8	0.558065	0.000130387	0.99987
TRUB1	0.654515	0.000129829	0.99987
GAS2L3	0.422025	0.000129314	0.999871
KIAA0040	0.523241	0.000127269	0.999873
KDSR	0.627675	0.000127238	0.999873
RP11-54H7.4	0.323908	0.00012602	0.999874
QTRT1	0.64854	0.000122192	0.999878
METTL7A	0.0473325	0.000117194	0.999883
FLVCR1-AS1	0.489527	0.000117134	0.999883
PPARGC1A	0.179919	0.000116829	0.999883
IGFBP3	0.0749692	0.000110808	0.999889
TIMP3	0.0418289	0.000109265	0.999891
CRYAB	0.0428966	0.000108865	0.999891
RP11-53O19.3	0.549192	0.000106557	0.999893
C12orf60	0.463805	0.00010278	0.999897
KHK	0.397895	0.000101346	0.999899
GSDMD	0.611149	9.96429e-05	0.9999
CCNB1IP1	0.642425	9.45746e-05	0.999905
FAM20C	0.326136	9.3906e-05	0.999906
CTD-2561J22.2	0.289348	8.8256e-05	0.999912
DND1P1	0.241698	8.63412e-05	0.999914
GSTM5	0.0245755	8.62391e-05	0.999914
DNPH1	0.614364	8.54904e-05	0.999915
EIF1B-AS1	0.241712	8.5463e-05	0.999915
B9D2	0.524478	8.18142e-05	0.999918
MGAT4A	0.618964	8.16576e-05	0.999918
ITPK1	0.535782	8.1293e-05	0.999919
DUBR	0.549985	7.86174e-05	0.999921
MORC4	0.608381	7.68505e-05	0.999923
SCLT1	0.635858	7.55965e-05	0.999924
CEP290	0.606449	7.47308e-05	0.999925
BSN	0.458539	7.42442e-05	0.999926
TRAIP	0.500419	7.37018e-05	0.999926
CAPN6	0.0443495	7.29706e-05	0.999927
PLXNA1	0.606323	7.25368e-05	0.999927
ST3GAL3	0.444685	7.14899e-05	0.999929
TACC1	0.0423628	7.13755e-05	0.999929
CENPM	0.401846	7.07715e-05	0.999929
C19orf54	0.385579	7.07169e-05	0.999929
ARHGAP19	0.530487	6.82827e-05	0.999932
UNK	0.610432	6.82735e-05	0.999932
RP4-735C1.4	0.0238667	6.80662e-05	0.999932
RP11-1246C19.1	0.414673	6.70896e-05	0.999933
KIF15	0.341536	6.51605e-05	0.999935
SPC25	0.408541	6.02145e-05	0.99994
PPT1	0.529547	6.0137e-05	0.99994
SPATA5	0.524548	5.98944e-05	0.99994
CDC20	0.360845	5.87957e-05	0.999941
LAMB1	0.647864	5.44796e-05	0.999946
ZDHHC8P1	0.410485	5.29582e-05	0.999947
AURKA	0.351659	5.23584e-05	0.999948
CTB-63M22.1	0.550164	4.98153e-05	0.99995
LOXL4	0.0312773	4.94243e-05	0.999951
SIGLEC5	0.0406269	4.89231e-05	0.999951
LANCL1	0.588898	4.70787e-05	0.999953
FGD1	0.626688	4.64957e-05	0.999954
TBCEL	0.647648	4.41205e-05	0.999956
SCAMP5	0.442899	4.3864e-05	0.999956
ZNF738	0.391603	4.24238e-05	0.999958
TMEM170B	0.364909	4.18691e-05	0.999958
ZNF32	0.557529	3.92235e-05	0.999961
EEF1A1P6	0.652553	3.84361e-05	0.999962
MCM6	0.660128	3.8268e-05	0.999962
THBS1	0.212761	3.70621e-05	0.999963
CENPK	0.462352	3.66929e-05	0.999963
MPP2	0.428565	3.41274e-05	0.999966
STIL	0.473455	3.37759e-05	0.999966
CYR61	0.324215	3.24934e-05	0.999968
SLC7A7	0.0296422	3.21698e-05	0.999968
PLGRKT	0.553585	3.13963e-05	0.999969
GLTSCR1L	0.612234	3.09965e-05	0.999969
CDCA8	0.411245	3.06455e-05	0.999969
RCBTB1	0.5539	2.95097e-05	0.99997
PKD1P6	0.524745	2.94882e-05	0.999971
SNRNP40	0.655907	2.79639e-05	0.999972
KIF24	0.536996	2.7887e-05	0.999972
ZNF615	0.584812	2.66594e-05	0.999973
IFT122	0.559633	2.63847e-05	0.999974
ZNF358	0.300961	2.59058e-05	0.999974
ITGA9-AS1	0.376809	2.57975e-05	0.999974
FANCI	0.554642	2.55305e-05	0.999974
PYROXD2	0.486467	2.31004e-05	0.999977
CDKN3	0.329391	2.18402e-05	0.999978
LINC00664	0.0903109	2.16865e-05	0.999978
PCDHA12	0.113263	2.16165e-05	0.999978
MSH6	0.651675	2.12356e-05	0.999979
DMBX1	0.388872	2.05017e-05	0.999979
MKI67	0.377348	2.03895e-05	0.99998
GBAP1	0.613809	1.98518e-05	0.99998
LCA5	0.39458	1.88783e-05	0.999981
RAD54L	0.477615	1.83939e-05	0.999982
EMID1	0.335896	1.83694e-05	0.999982
SRBD1	0.615359	1.79175e-05	0.999982
CHST12	0.660386	1.75602e-05	0.999982
ZNF442	0.416084	1.73126e-05	0.999983
BUB1B	0.351744	1.68474e-05	0.999983
NCAPG2	0.483086	1.67749e-05	0.999983
CENPE	0.385277	1.62491e-05	0.999984
TMEM136	0.639144	1.61139e-05	0.999984
CREB3L4	0.432609	1.5904e-05	0.999984
RP11-989E6.13	0.411909	1.58187e-05	0.999984
PRIMPOL	0.638773	1.4863e-05	0.999985
SIGLEC14	0.0406108	1.39509e-05	0.999986
ATP6V1B1	0.0228331	1.38751e-05	0.999986
H2AFV	0.573088	1.31952e-05	0.999987
CDC20P1	0.353977	1.31396e-05	0.999987
SIGLEC6	0.14739	1.28638e-05	0.999987
KANK4	0.00908319	1.26141e-05	0.999987
MAZ	0.645016	1.23908e-05	0.999988
SNUPN	0.568017	1.22953e-05	0.999988
RP11-381E24.1	0.28356	1.218e-05	0.999988
EID2	0.544236	1.17678e-05	0.999988
RAPGEF1	0.63174	1.14217e-05	0.999989
ITGB3BP	0.492896	1.10898e-05	0.999989
RP11-313J2.1	0.497915	1.10056e-05	0.999989
TIMP2	0.557525	1.05795e-05	0.999989
CDPF1	0.658144	9.10666e-06	0.999991
CASKIN2	0.645043	8.97193e-06	0.999991
TTF2	0.563793	8.69788e-06	0.999991
ALKBH7	0.635951	8.63529e-06	0.999991
ENHO	0.387864	8.59036e-06	0.999991
AMH	0.50869	8.52669e-06	0.999991
CTD-3092A11.2	0.641586	8.23104e-06	0.999992
ZNF138	0.485625	8.15902e-06	0.999992
HOXA-AS3	0.239672	8.06354e-06	0.999992
PKMYT1	0.580017	7.85535e-06	0.999992
PIP5K1B	0.325188	7.40343e-06	0.999993
AP001347.6	0.310305	7.08412e-06	0.999993
NUP107	0.576755	7.06782e-06	0.999993
XAGE2	0.0357806	6.97401e-06	0.999993
MIR137HG	0.287863	6.79419e-06	0.999993
FAM105A	0.490629	6.53559e-06	0.999993
HAUS8	0.559253	6.46775e-06	0.999994
ZNF689	0.488062	6.21327e-06	0.999994
MCM8	0.632062	5.86975e-06	0.999994
MIR600HG	0.636469	5.73595e-06	0.999994
SORL1	0.136187	5.57588e-06	0.999994
SGOL2	0.371671	5.42767e-06	0.999995
MANEA	0.557064	5.34951e-06	0.999995
CEP55	0.381216	5.22558e-06	0.999995
DDAH1	0.656861	5.20659e-06	0.999995
FEZ2	0.415345	5.17612e-06	0.999995
ISM2	0.339315	5.1083e-06	0.999995
MIR205HG	0.0262613	4.9796e-06	0.999995
SPRN	0.625931	4.72383e-06	0.999995
BEND3P1	0.658784	4.62168e-06	0.999995
MSANTD3-TMEFF1	0.611125	4.56482e-06	0.999995
TRIM16L	0.642226	4.50856e-06	0.999995
RPSAP12	0.425732	4.35703e-06	0.999996
RP11-20B24.4	0.335929	4.21338e-06	0.999996
GSG2	0.51365	3.93209e-06	0.999996
TNFRSF13C	0.377619	3.89621e-06	0.999996
ZNF747	0.592017	3.84892e-06	0.999996
NMNAT3	0.507979	3.76829e-06	0.999996
KRT81	0.36376	3.75334e-06	0.999996
ADAL	0.613446	3.63561e-06	0.999996
CDCA2	0.386503	3.49301e-06	0.999997
ZMYM3	0.415016	3.48121e-06	0.999997
FAM133A	0.344815	3.41281e-06	0.999997
ATP1B1	0.426381	3.37197e-06	0.999997
MTHFD1	0.433612	3.3468e-06	0.999997
BUB1	0.380493	3.2168e-06	0.999997
ISY1	0.658492	3.21035e-06	0.999997
LGI1	0.00676221	3.00893e-06	0.999997
CLEC1A	0.0214972	3.0037e-06	0.999997
SRGAP2C	0.588495	2.98564e-06	0.999997
RP11-314M24.1	0.0276237	2.93148e-06	0.999997
CXCL14	0.021772	2.61671e-06	0.999997
NR2F1	0.639793	2.53859e-06	0.999997
RP11-572P18.1	0.655751	2.38496e-06	0.999998
GEN1	0.565357	2.35952e-06	0.999998
FAM155A	0.385597	2.30256e-06	0.999998
CYP26A1	0.0233741	2.28504e-06	0.999998
ADAM11	0.481924	2.26934e-06	0.999998
FAM234B	0.514773	2.26378e-06	0.999998
PMP22	0.365401	2.21495e-06	0.999998
ECSIT	0.656444	2.18064e-06	0.999998
RNASEH2B	0.521883	2.05101e-06	0.999998
ARHGAP11A	0.379599	2.00323e-06	0.999998
SLC35B4	0.472227	1.89944e-06	0.999998
FLVCR1	0.625036	1.86546e-06	0.999998
DEPDC1B	0.318372	1.84779e-06	0.999998
YEATS2	0.657412	1.81095e-06	0.999998
PCYOX1L	0.482626	1.80299e-06	0.999998
SEMA3G	0.332598	1.7399e-06	0.999998
EEF1A1P8	0.00664987	1.72221e-06	0.999998
MTCL1	0.569633	1.71197e-06	0.999998
ENOPH1	0.635443	1.67888e-06	0.999998
PNPLA4	0.653091	1.67005e-06	0.999998
KDELC2	0.53111	1.60117e-06	0.999998
AIMP2	0.532686	1.48504e-06	0.999999
HOXA13	0.401387	1.45573e-06	0.999999
FANCD2	0.562604	1.28067e-06	0.999999
NDC1	0.556456	1.25921e-06	0.999999
HINT2	0.575899	1.17632e-06	0.999999
LSM5	0.582599	1.06823e-06	0.999999
PAPD7	0.627805	1.06625e-06	0.999999
AP4S1	0.579261	9.82219e-07	0.999999
AC006946.16	0.487471	9.21847e-07	0.999999
TGM1	0.192072	8.48136e-07	0.999999
ZNF675	0.612154	7.58074e-07	0.999999
CHTF18	0.622578	7.17678e-07	0.999999
KNSTRN	0.401376	7.13895e-07	0.999999
HMMR	0.291595	7.05234e-07	0.999999
AC114812.5	0.0586545	6.98531e-07	0.999999
NUDT12	0.658374	6.46372e-07	0.999999
PDXK	0.658569	6.3948e-07	0.999999
AMIGO1	0.478763	5.73141e-07	0.999999
CENPP	0.405525	5.63825e-07	0.999999
NEURL1B	0.609137	5.59037e-07	0.999999
RILPL2	0.589555	5.43118e-07	0.999999
NUP37	0.584699	5.06412e-07	0.999999
HACE1	0.651326	4.44517e-07	1
LFNG	0.332393	4.35904e-07	1
RPSAP15	0.546287	3.70032e-07	1
TAB1	0.642625	3.69172e-07	1
ZWILCH	0.647306	3.44497e-07	1
HRK	0.369208	3.43116e-07	1
SLC39A1	0.609072	3.08379e-07	1
CEP41	0.568167	2.86318e-07	1
CEP78	0.570418	2.79069e-07	1
CDCA7L	0.447568	2.55335e-07	1
TGIF2	0.647311	2.49643e-07	1
RPS2P5	0.554846	2.41355e-07	1
BRIP1	0.435768	2.38439e-07	1
NUDT13	0.335117	2.37122e-07	1
B4GALT5	0.626172	2.27075e-07	1
ZNF385B	0.378385	2.22583e-07	1
FBXO17	0.352783	2.22307e-07	1
CLGN	0.354215	2.13072e-07	1
ZSCAN2	0.581683	1.8144e-07	1
EGLN3	0.62535	1.7306e-07	1
RP11-318G21.4	0.0104267	1.70873e-07	1
LINC00968	0.00059639	1.67877e-07	1
N6AMT1	0.566265	1.50738e-07	1
EBP	0.643654	1.44189e-07	1
ZBED1	0.641145	1.36114e-07	1
ZBED1	0.641145	1.36114e-07	1
OAT	0.586197	1.34326e-07	1
BIRC5	0.36927	1.33159e-07	1
CPVL	0.200751	1.3178e-07	1
TOX	0.133499	1.31693e-07	1
CC2D2A	0.513115	1.1732e-07	1
TK1	0.43012	1.13516e-07	1
NADK2	0.52573	1.129e-07	1
DCAKD	0.626985	1.09343e-07	1
RPA3	0.608156	1.0166e-07	1
PSRC1	0.329409	9.97075e-08	1
PLCE1-AS1	0.129213	9.55789e-08	1
LSM14A	0.618407	9.02109e-08	1
CDK14	0.299731	8.29786e-08	1
HYLS1	0.446335	7.83799e-08	1
KIF14	0.321099	7.38679e-08	1
ECI1	0.573304	7.3716e-08	1
CCNA2	0.338477	7.3116e-08	1
GNAZ	0.31189	7.00174e-08	1
AMOTL2	0.353903	6.71646e-08	1
ZFP82	0.0528948	6.02907e-08	1
MTATP6P1	0.527045	5.76589e-08	1
H1FX	0.47114	5.57765e-08	1
ZSCAN12	0.362998	5.25704e-08	1
HOXA5	0.29852	5.00959e-08	1
FBXO5	0.498988	4.9667e-08	1
TLN2	0.568361	4.71065e-08	1
RP11-111M22.3	0.48577	4.6263e-08	1
ZNF566	0.409197	4.52162e-08	1
XRCC6BP1	0.503958	4.41591e-08	1
GLO1	0.558678	4.17953e-08	1
PAGE4	0.0108938	3.96708e-08	1
RP11-643A5.3	0.00520725	3.54672e-08	1
RNFT2	0.228918	3.09754e-08	1
IKBIP	0.4587	2.92502e-08	1
MT-ND2	0.628544	2.77953e-08	1
NCAPG	0.35733	2.74432e-08	1
CDCA3	0.346096	2.5753e-08	1
RRAGD	0.585977	2.49099e-08	1
AURKB	0.377705	2.34527e-08	1
ISCA2	0.647836	2.27942e-08	1
KIF4A	0.403157	2.22209e-08	1
PLK1	0.350574	1.96577e-08	1
HMGN2P5	0.339949	1.96042e-08	1
PARVA	0.4476	1.93358e-08	1
ZNF443	0.613409	1.84766e-08	1
DOK7	0.452194	1.7767e-08	1
SAC3D1	0.64989	1.66921e-08	1
PTTG1	0.326571	1.60956e-08	1
TKT	0.655166	1.59918e-08	1
PDLIM2	0.571228	1.41375e-08	1
ARHGEF17	0.37556	1.3157e-08	1
SCLY	0.657911	1.27673e-08	1
ZNF449	0.639766	1.26783e-08	1
LMNB1	0.323531	1.25863e-08	1
DLEU2	0.382546	1.24636e-08	1
ZMYM1	0.584466	1.15867e-08	1
CNPY4	0.36541	1.08864e-08	1
FUT8	0.344845	1.06463e-08	1
ZNF599	0.13608	1.03706e-08	1
PCDHA11	0.276165	9.75342e-09	1
ADCK3	0.638497	9.48521e-09	1
ADGRG2	0.16256	9.29843e-09	1
ZNF286A	0.623678	8.9584e-09	1
COL12A1	0.227746	7.78499e-09	1
TOE1	0.620964	7.76975e-09	1
GRPR	0.272028	7.43997e-09	1
ATF2	0.627628	6.7539e-09	1
VEGFB	0.521821	6.53823e-09	1
RRM1	0.522963	6.03679e-09	1
CENPI	0.418386	5.96239e-09	1
LINGO1	0.420014	5.95249e-09	1
ZNF92	0.397762	5.75872e-09	1
ZFP30	0.498778	5.59491e-09	1
ST5	0.512623	5.02137e-09	1
MT-ATP8	0.519124	4.32966e-09	1
TTBK2	0.49032	3.90296e-09	1
MEX3A	0.531007	3.89722e-09	1
DIAPH3	0.308772	3.8615e-09	1
CLUAP1	0.511351	3.63383e-09	1
SPAG5	0.380904	3.42645e-09	1
SNHG6	0.654897	3.38965e-09	1
NR1H3	0.524258	3.29061e-09	1
RPS2	0.562008	2.55087e-09	1
DHRS4-AS1	0.542092	2.40847e-09	1
RAD51AP1	0.424051	2.40092e-09	1
GPSM2	0.636721	2.15249e-09	1
CENPJ	0.495707	2.01796e-09	1
EDNRB	0.00639501	1.87979e-09	1
MT-ND3	0.553239	1.86237e-09	1
CCSAP	0.653725	1.85734e-09	1
PEBP1	0.565695	1.85139e-09	1
SLC29A2	0.579917	1.8403e-09	1
DHX35	0.576262	1.82727e-09	1
WDR76	0.624059	1.74915e-09	1
ESCO2	0.458895	1.58681e-09	1
MAMDC2	0.00649592	1.58394e-09	1
ZNF492	0.397083	1.46251e-09	1
SGOL1	0.427614	1.17491e-09	1
TPRN	0.629898	1.10379e-09	1
AF131215.9	0.352151	1.07697e-09	1
LMNB2	0.609849	9.45733e-10	1
RPSAP58	0.525471	8.92324e-10	1
SGTB	0.630557	8.72672e-10	1
ANKRD1	0.193007	7.67936e-10	1
C8orf37	0.48248	7.5913e-10	1
PEMT	0.568216	7.56445e-10	1
CSF2RA	0.625842	7.33788e-10	1
CSF2RA	0.625842	7.33788e-10	1
FAM161A	0.397915	7.03902e-10	1
CYP2U1	0.304658	6.99784e-10	1
SGF29	0.602293	6.77025e-10	1
RECQL4	0.660617	5.94527e-10	1
MIIP	0.650029	5.86034e-10	1
PRDX3	0.620397	5.72819e-10	1
CTH	0.384454	4.37346e-10	1
TMEM99	0.588501	4.10713e-10	1
NDUFAF6	0.585744	3.71772e-10	1
C21orf58	0.453683	3.41497e-10	1
HAUS4	0.584796	3.01046e-10	1
MT-ATP6	0.517624	2.69151e-10	1
TYMS	0.370289	2.51492e-10	1
DTYMK	0.552006	2.28824e-10	1
RP11-303E16.2	0.535257	2.05465e-10	1
DLGAP5	0.315312	1.76567e-10	1
UPK1B	0.251193	1.73334e-10	1
HENMT1	0.563056	1.71056e-10	1
MBNL3	0.521771	1.54868e-10	1
SLC24A1	0.637359	1.50184e-10	1
C19orf44	0.476659	1.3589e-10	1
DARS2	0.413813	1.30892e-10	1
PRDM11	0.368348	1.29968e-10	1
TACC3	0.446273	1.15674e-10	1
ARL2	0.584673	1.0693e-10	1
NCAPD3	0.552511	9.9822e-11	1
NHEJ1	0.625264	8.46729e-11	1
PRIM1	0.43373	5.81244e-11	1
MIPOL1	0.599727	5.48811e-11	1
APOLD1	0.191059	5.3952e-11	1
LRRC37A4P	0.561744	4.17478e-11	1
DHRS2	0.269563	3.91386e-11	1
C5orf34	0.479558	3.86925e-11	1
GRAMD2	0.202509	3.82986e-11	1
DNAJC19	0.659926	3.30198e-11	1
ROR1	0.47977	3.03463e-11	1
ATAD2	0.621053	2.6105e-11	1
GTF2H2C	0.61675	2.40936e-11	1
OGFOD3	0.657857	2.35647e-11	1
KIF2C	0.370201	2.31982e-11	1
AP000648.5	0.571472	2.17849e-11	1
SLC26A2	0.332321	2.13959e-11	1
LARS	0.566253	1.85001e-11	1
SNX24	0.576998	1.65247e-11	1
CDK2AP2	0.650334	1.47796e-11	1
TPX2	0.367483	1.46865e-11	1
DNAJC27	0.574979	1.30287e-11	1
CLU	0.568662	1.29821e-11	1
ZNF43	0.600189	1.12174e-11	1
SMAD9	0.45091	1.04859e-11	1
SPIN1	0.630795	8.14948e-12	1
SYNM	0.296353	7.96219e-12	1
FERMT2	0.607024	7.59726e-12	1
AC091729.9	0.514407	7.50255e-12	1
PKNOX1	0.654657	7.06069e-12	1
MCM3	0.63254	5.99754e-12	1
GBAS	0.55136	5.98221e-12	1
WDR62	0.416059	5.77438e-12	1
CENPL	0.528461	5.00944e-12	1
RNF26	0.504595	4.89597e-12	1
WDR34	0.516492	4.719e-12	1
NMU	0.331949	4.58711e-12	1
AC068831.15	0.000481079	3.61444e-12	1
AC007192.4	0.000482282	3.16203e-12	1
ARHGAP23	0.496172	2.59692e-12	1
POLD1	0.550755	2.39864e-12	1
NSL1	0.420023	1.86218e-12	1
MECP2	0.657237	1.81744e-12	1
EHMT2	0.583223	1.74027e-12	1
SRGN	0.535641	1.6922e-12	1
CWF19L2	0.624874	1.63314e-12	1
PRC1	0.368972	1.59062e-12	1
CTB-50L17.10	0.643059	1.36313e-12	1
CCDC15	0.564647	1.3024e-12	1
NLN	0.560548	1.21714e-12	1
ATP9B	0.62776	1.20604e-12	1
EMC9	0.548262	1.09424e-12	1
PDLIM1	0.586008	1.0395e-12	1
SLC15A2	0.400252	8.68638e-13	1
BLOC1S5	0.569833	7.86038e-13	1
RPL13AP5	0.637354	6.7546e-13	1
GINS1	0.444186	6.22946e-13	1
NPC2	0.459843	5.71876e-13	1
EFNA5	0.607112	5.19362e-13	1
MVB12B	0.347957	4.80282e-13	1
POLA1	0.628357	4.5508e-13	1
FAM45A	0.645503	4.11338e-13	1
BLVRA	0.548493	3.97238e-13	1
CKAP2L	0.297977	3.17413e-13	1
GJA5	0.0811131	3.13416e-13	1
TONSL	0.611389	2.75668e-13	1
PDIK1L	0.542449	2.71894e-13	1
NDC80	0.328957	2.22156e-13	1
RP11-258C19.7	0.393436	2.15272e-13	1
CEP97	0.609642	2.0961e-13	1
ZNF34	0.529984	1.48437e-13	1
LSM4	0.62006	1.42331e-13	1
CTB-193M12.5	0.358063	1.3467e-13	1
ADGRA2	0.187883	1.2701e-13	1
RP11-421F16.3	0.539432	1.16684e-13	1
CYFIP2	0.461464	9.41469e-14	1
MUTYH	0.486404	9.22595e-14	1
AUNIP	0.577169	8.50431e-14	1
CCDC18	0.541798	8.4488e-14	1
RBMS2	0.508684	7.57172e-14	1
RASSF8	0.649612	7.38298e-14	1
RAD54B	0.461512	6.73905e-14	1
SLC36A4	0.610598	6.43929e-14	1
RTEL1	0.517282	5.20695e-14	1
USP1	0.599624	5.00711e-14	1
PPIL1	0.569317	4.80727e-14	1
KBTBD6	0.494238	4.00791e-14	1
KIF7	0.4968	3.59712e-14	1
MIR193BHG	0.467682	3.57492e-14	1
RILPL1	0.649386	3.38618e-14	1
KISS1R	0.424321	3.25295e-14	1
RAB20	0.487155	3.07532e-14	1
IL1RAP	0.568515	3.04201e-14	1
NCAPH	0.377418	3.01981e-14	1
DPH1	0.658365	1.93179e-14	1
DNMT3B	0.476652	1.60982e-14	1
ACYP1	0.590311	1.27676e-14	1
NUF2	0.309078	1.21014e-14	1
FAM69B	0.503877	9.32587e-15	1
SCAI	0.657081	7.88258e-15	1
ZNF25	0.461681	7.43849e-15	1
ZNF577	0.513626	6.77236e-15	1
SRGAP2B	0.582985	5.32907e-15	1
JADE2	0.607837	5.21805e-15	1
CENPQ	0.631874	4.88498e-15	1
NUDCD2	0.604278	4.10783e-15	1
THOC6	0.372794	3.9968e-15	1
CDK1	0.400844	3.77476e-15	1
PLK4	0.560197	3.66374e-15	1
OIP5	0.409544	2.77556e-15	1
BORA	0.512737	2.66454e-15	1
COG8	0.586683	2.33147e-15	1
RPS23	0.632855	2.22045e-15	1
C11orf45	0.555821	2.22045e-15	1
CCNF	0.462273	2.10942e-15	1
RPS6KA2	0.327424	1.9984e-15	1
HJURP	0.367132	1.33227e-15	1
RP11-546D6.3	0.131587	1.22125e-15	1
MSX1	0.333822	1.11022e-15	1
ASS1	0.515637	8.88178e-16	1
RAB11FIP2	0.641416	7.77156e-16	1
CCNB2	0.327089	7.77156e-16	1
VKORC1L1	0.600475	6.66134e-16	1
CCDC102A	0.545619	6.66134e-16	1
DTWD1	0.607734	5.55112e-16	1
FECH	0.596729	5.55112e-16	1
TMEM19	0.478645	5.55112e-16	1
KDM4D	0.317479	5.55112e-16	1
APEX1	0.59985	4.44089e-16	1
CENPU	0.454474	4.44089e-16	1
CPM	0.43097	3.33067e-16	1
NTHL1	0.419515	3.33067e-16	1
GNPDA1	0.611904	2.22045e-16	1
METTL4	0.545207	2.22045e-16	1
PTPRM	0.539123	2.22045e-16	1
RP11-253E3.3	0.472765	2.22045e-16	1
CENPA	0.315336	2.22045e-16	1
DDX20	0.63667	1.11022e-16	1
LIN54	0.620672	1.11022e-16	1
SMG9	0.607221	1.11022e-16	1
LRP5	0.582392	1.11022e-16	1
BCAS4	0.549792	1.11022e-16	1
KLHL15	0.520381	1.11022e-16	1
SUV39H1	0.496461	1.11022e-16	1
INCENP	0.47887	1.11022e-16	1
DPYSL2	0.448503	1.11022e-16	1
RPL39	0.659101	0	1
ERI3	0.658144	0	1
RAD21	0.657201	0	1
HINT1	0.657096	0	1
ERP29	0.656378	0	1
SP4	0.65564	0	1
E2F8	0.655575	0	1
PARP2	0.655443	0	1
ZC3H14	0.654301	0	1
RPL22	0.653757	0	1
LRRC75A-AS1	0.653544	0	1
PODXL	0.65203	0	1
AMZ2	0.651376	0	1
NDUFB6	0.650383	0	1
KIAA1715	0.650074	0	1
PDGFA	0.649907	0	1
DUSP14	0.649644	0	1
FLII	0.648844	0	1
RPL13A	0.647857	0	1
NENF	0.647076	0	1
S100PBP	0.646183	0	1
PRKD3	0.645893	0	1
MLLT10	0.645278	0	1
RPL18AP3	0.6448	0	1
RPS15A	0.644304	0	1
FANCE	0.642413	0	1
NEDD1	0.641878	0	1
HNRNPUL2	0.640231	0	1
PTGR2	0.639216	0	1
SCPEP1	0.638017	0	1
SLC25A40	0.637668	0	1
RPLP0	0.634912	0	1
GGCT	0.634424	0	1
GRK6	0.634159	0	1
EEF1A1P5	0.632955	0	1
CPNE7	0.632891	0	1
B3GLCT	0.632655	0	1
ARL6IP6	0.631809	0	1
ZMYND11	0.631571	0	1
C12orf65	0.629268	0	1
TIMELESS	0.629217	0	1
ERI2	0.628673	0	1
CCDC138	0.628386	0	1
MRE11A	0.627701	0	1
RFC2	0.627305	0	1
CCAR1	0.626465	0	1
KIAA1143	0.62539	0	1
MSANTD4	0.623818	0	1
SLC39A10	0.623036	0	1
SEPHS1	0.62178	0	1
VWA9	0.619915	0	1
SMYD2	0.618549	0	1
DHFRL1	0.618021	0	1
PRR3	0.617078	0	1
NAP1L1	0.617035	0	1
NDE1	0.615863	0	1
GPALPP1	0.614325	0	1
MED30	0.614291	0	1
ZNF799	0.614049	0	1
ZNF395	0.613623	0	1
PIGK	0.613387	0	1
CEP135	0.611566	0	1
C8orf33	0.611174	0	1
RPL23A	0.61084	0	1
FAM160B1	0.610176	0	1
SIVA1	0.610136	0	1
ERCC2	0.610014	0	1
CUTA	0.607976	0	1
USP28	0.606705	0	1
TOMM20	0.605814	0	1
SLC38A1	0.605697	0	1
ZNF431	0.605642	0	1
FANCC	0.605141	0	1
TBC1D4	0.604731	0	1
CFDP1	0.603505	0	1
MSH2	0.601988	0	1
BRSK2	0.601755	0	1
RABEP1	0.601359	0	1
FAM63B	0.601293	0	1
NEO1	0.600535	0	1
ARL6IP1	0.599307	0	1
UPF3B	0.595773	0	1
ANAPC15	0.588243	0	1
RAI14	0.587685	0	1
INVS	0.586583	0	1
ATF1	0.586193	0	1
PKP4	0.585724	0	1
KCTD3	0.585636	0	1
RPL23AP42	0.585254	0	1
ZBTB8A	0.584995	0	1
SCARB1	0.583943	0	1
PTPRJ	0.583868	0	1
CDKN2D	0.583634	0	1
PAAF1	0.583251	0	1
SEC22C	0.583061	0	1
RPS3	0.582262	0	1
ZNF507	0.581766	0	1
BARD1	0.580693	0	1
RPLP0P6	0.579056	0	1
DFFB	0.578452	0	1
LIN52	0.577244	0	1
ZNF607	0.57702	0	1
DDX59	0.575493	0	1
FDPS	0.57446	0	1
MSANTD3	0.573866	0	1
RCN2	0.572226	0	1
POT1	0.572042	0	1
MYO1B	0.571615	0	1
ATG4C	0.571487	0	1
COQ7	0.570979	0	1
RNF145	0.570899	0	1
ZNF124	0.570772	0	1
MGMT	0.567535	0	1
ZNF678	0.567176	0	1
SKA2	0.566253	0	1
ZNF165	0.565982	0	1
NTPCR	0.563935	0	1
ARL13B	0.563445	0	1
SNN	0.562166	0	1
RNF20	0.560176	0	1
FAM171B	0.559354	0	1
TCEANC2	0.559232	0	1
CEP68	0.559005	0	1
SNX18	0.557964	0	1
CRTAP	0.556921	0	1
TMEM237	0.553787	0	1
SPTLC2	0.552664	0	1
CETN3	0.551966	0	1
PSIP1	0.55167	0	1
ZNF771	0.551656	0	1
IGDCC4	0.549749	0	1
DCK	0.549583	0	1
STARD4	0.549342	0	1
ANKRD26	0.548624	0	1
BAG1	0.547734	0	1
ADCY3	0.547668	0	1
MZT2B	0.547143	0	1
EIF2AK4	0.546686	0	1
ADCY9	0.54649	0	1
IFT52	0.544952	0	1
DLC1	0.544472	0	1
CHKA	0.544227	0	1
MZT2A	0.544142	0	1
SMC3	0.54292	0	1
NUBPL	0.542121	0	1
ACO1	0.541653	0	1
SASS6	0.541606	0	1
UQCC2	0.53878	0	1
PARP1	0.538215	0	1
ZNF594	0.537236	0	1
LPCAT1	0.534444	0	1
DUT	0.534417	0	1
CHEK2	0.532409	0	1
CKAP5	0.531686	0	1
RPSA	0.530919	0	1
ZNF318	0.529929	0	1
ATRIP	0.528926	0	1
TADA2A	0.528507	0	1
LYRM7	0.528082	0	1
MARVELD3	0.528018	0	1
PXMP2	0.527819	0	1
CYB5RL	0.527248	0	1
GTPBP6	0.526128	0	1
GTPBP6	0.526128	0	1
MIS18BP1	0.524152	0	1
C17orf53	0.523674	0	1
YEATS4	0.522188	0	1
ASF1B	0.520926	0	1
GEMIN2	0.518964	0	1
CEP128	0.518932	0	1
LIG1	0.517413	0	1
COQ2	0.516682	0	1
LIN9	0.516363	0	1
LRIG3	0.515014	0	1
ECT2	0.514766	0	1
NEK6	0.513328	0	1
SH2D4A	0.512068	0	1
RMI2	0.510271	0	1
IFITM2	0.509214	0	1
RFXAP	0.508894	0	1
OSGEPL1	0.508379	0	1
FAR1	0.507677	0	1
TARBP1	0.50614	0	1
RPGRIP1L	0.504986	0	1
MCOLN3	0.503629	0	1
ICAM1	0.503387	0	1
ALG10B	0.500786	0	1
PTK7	0.498216	0	1
SMC4	0.496473	0	1
ARSK	0.495775	0	1
MTBP	0.494953	0	1
C11orf1	0.494405	0	1
TRIM59	0.493996	0	1
CAV2	0.492528	0	1
CEP57	0.491897	0	1
CHST14	0.490566	0	1
ZC3HC1	0.490415	0	1
TEAD4	0.490003	0	1
HIRIP3	0.489511	0	1
CSRP2	0.48882	0	1
MCM2	0.486906	0	1
NUCKS1	0.486741	0	1
RNASEH2A	0.486073	0	1
CDCA4	0.484222	0	1
JAG2	0.479658	0	1
ACAT2	0.478533	0	1
MDC1	0.477767	0	1
KIF20B	0.474362	0	1
ZNF704	0.473042	0	1
GXYLT2	0.468801	0	1
ZNF649	0.468783	0	1
CEP152	0.468586	0	1
PMS2	0.467497	0	1
DTWD2	0.465734	0	1
SMC2	0.465516	0	1
PKN3	0.463962	0	1
GYLTL1B	0.461564	0	1
RCCD1	0.46153	0	1
FKBP9	0.461193	0	1
SORBS3	0.46083	0	1
TMEM56	0.460284	0	1
VGLL1	0.458292	0	1
NANOS1	0.4568	0	1
FOXRED2	0.456529	0	1
RHNO1	0.450046	0	1
CNTRL	0.447594	0	1
TMPO	0.446047	0	1
ATP6V0E2	0.443956	0	1
WHSC1	0.442667	0	1
ATP10A	0.442521	0	1
NRM	0.441285	0	1
TMEM106C	0.436513	0	1
MDM1	0.436139	0	1
NUAK2	0.435733	0	1
C1orf21	0.435396	0	1
DHFR	0.434604	0	1
PATZ1	0.432848	0	1
CCDC34	0.432622	0	1
SHMT1	0.432183	0	1
NCAPD2	0.428003	0	1
CDON	0.427152	0	1
HLTF	0.42708	0	1
HADH	0.426666	0	1
SPC24	0.425801	0	1
SLC9A3P2	0.424609	0	1
TCF19	0.424481	0	1
ARHGAP11B	0.419331	0	1
CCP110	0.418299	0	1
TICRR	0.416661	0	1
CCDC51	0.415287	0	1
CSRP2BP	0.415174	0	1
RACGAP1	0.414987	0	1
KIF22	0.414516	0	1
KIF18A	0.411773	0	1
C4orf46	0.410863	0	1
ARSB	0.409375	0	1
SCML2	0.406334	0	1
SPDL1	0.402562	0	1
UTRN	0.401923	0	1
MSH5	0.400921	0	1
TMSB4X	0.399665	0	1
OVOL2	0.39788	0	1
KIF11	0.396383	0	1
KIF18B	0.39205	0	1
ARHGEF39	0.391907	0	1
GPX8	0.385728	0	1
CENPH	0.384262	0	1
SPG20	0.378577	0	1
CDC25B	0.378332	0	1
CTD-2116N17.1	0.376977	0	1
TTK	0.372202	0	1
NEMP1	0.369748	0	1
KIFC1	0.366708	0	1
TMPO-AS1	0.366551	0	1
PARPBP	0.365937	0	1
ZNF714	0.364285	0	1
CEP70	0.364221	0	1
KDELC1	0.3622	0	1
CDC7	0.359484	0	1
CKAP2	0.359235	0	1
IQGAP3	0.359073	0	1
ZBTB12	0.358029	0	1
EME1	0.355482	0	1
ZNF488	0.35482	0	1
FAM83D	0.354047	0	1
TROAP	0.353946	0	1
SLC2A3	0.348514	0	1
TSPAN4	0.348316	0	1
CDKN2C	0.34663	0	1
ZNF695	0.34631	0	1
COCH	0.345653	0	1
LHX4	0.33966	0	1
HMGB3	0.337933	0	1
STXBP6	0.337381	0	1
KIAA0101	0.336978	0	1
UBE2C	0.335918	0	1
KIF23	0.334243	0	1
TNFAIP8L1	0.333064	0	1
FOXM1	0.325396	0	1
CIT	0.32269	0	1
ZRANB3	0.322331	0	1
POC1A	0.318702	0	1
HMGN2	0.317173	0	1
GTSE1	0.315422	0	1
CACNG6	0.315321	0	1
NUSAP1	0.315289	0	1
NEK2	0.313	0	1
ANLN	0.312972	0	1
SOGA1	0.312171	0	1
ESPL1	0.30631	0	1
GPRC5B	0.305641	0	1
MARC,1	0.299216	0	1
ASPM	0.298722	0	1
TOP2A	0.296693	0	1
ZNF273	0.293766	0	1
JDP2	0.287029	0	1
PIF1	0.2858	0	1
GLI2	0.280539	0	1
CDC25C	0.279652	0	1
MOB3B	0.2732	0	1
KLHDC7A	0.264038	0	1
JADE1	0.2618	0	1
DEPDC1	0.253191	0	1
AJUBA	0.253037	0	1
MYBL1	0.252408	0	1
STX18-AS1	0.251924	0	1
STMN1	0.248194	0	1
CENPF	0.245889	0	1
C1QL1	0.241817	0	1
MPHOSPH9	0.239205	0	1
SKP2	0.23428	0	1
KIF20A	0.23272	0	1
GPC4	0.231677	0	1
AC015849.16	0.228885	0	1
HMGB2	0.218352	0	1
ZNF618	0.216878	0	1
RDM1	0.215791	0	1
LRRC37A9P	0.213695	0	1
DLK2	0.201948	0	1
CAV1	0.197141	0	1
LRP4	0.16772	0	1
PRSS56	0.151745	0	1
FZD2	0.143406	0	1
COL9A2	0.139316	0	1
NUPR1	0.0896379	0	1
SCARA3	0.0749087	0	1
CTC-435M10.3	0.000134263	0	1

## Sheet: Table S3
Supplementary Table S3: MS data of identified proteins in SILAC-labelled MKN28 cells +/-CagA-induction
																		Ratio H/L normalized forward: +CagA/-CagA		Ratio H/L normalized reverse: -CagA/+CagA
Protein IDs	Protein names	Gene names	Peptides	Razor + unique peptides	Unique peptides	Peptides for	Peptides rev	Razor + unique peptides for	Razor + unique peptides rev	Unique peptides for	Unique peptides rev	Sequence coverage [%]	Unique + razor sequence coverage [%]	Unique sequence coverage [%]	Mol. weight [kDa]	Q-value	Score	Ratio H/L for	Ratio H/L normalized for	Ratio H/L rev	Ratio H/L normalized rev	Intensity	Intensity for	Intensity L for	Intensity H for	Intensity rev	Intensity L rev	Intensity H rev
E7EPE1;Q10589	Bone marrow stromal antigen 2	BST2	2	2	2	2	2	2	2	2	2	11.6	11.6	11.6	23.635	0.0002079	6.3152	3.9188	5.1103	12.199	12.932	125680000	64648000	10210000	54437000	61031000	8116900	52914000
Q969H6;A6NL80	Ribonuclease P/MRP protein subunit POP5	POP5	3	3	3	1	3	1	3	1	3	19	19	19	18.819	0.00020513	5.9403			9.3828	9.69	615850000	59430000	45057000	14373000	556420000	95074000	461350000
Q15043-2;Q15043-3;Q15043;E5RFZ8;E5RGA7;E5RIP4;E5RJG5;E5RFT1	Zinc transporter ZIP14	SLC39A14	4	4	4	3	4	3	4	3	4	11.2	11.2	11.2	52.838	0	55.934	0.12119	0.16372	6.7219	8.3431	143820000	87516000	75389000	12127000	56308000	7254000	49054000
Q13751;E7EQY7;Q5THA1	Laminin subunit beta-3	LAMB3	14	14	14	13	8	13	8	13	8	14.9	14.9	14.9	129.57	0	69.953	1.5993	2.1403	6.6887	7.4152	526250000	286760000	98396000	188360000	239500000	110610000	128880000
P42224;P42224-2;E7EPD2;D2KFR9;E7ENM1;E9PH66;H0YG89	Signal transducer and activator of transcription 1-alpha/beta	STAT1	19	19	19	13	16	13	16	13	16	30	30	30	87.334	0	92.221	4.0672	5.6226	4.9602	5.29	1922600000	969630000	228430000	741200000	952920000	246290000	706630000
Q8IY18	Structural maintece of chromosomes protein 5	SMC5	7	7	7	7	2	7	2	7	2	7.4	7.4	7.4	128.81	0	20.504	0.38424	0.50244	3.9495	4.9092	109560000	82591000	60906000	21685000	26973000	8870700	18102000
Q5T179;P61024;Q9BZU3	Cyclin-dependent kinases regulatory subunit;Cyclin-dependent kinases regulatory subunit 1	CKS1B	3	3	3	2	2	2	2	2	2	38.8	38.8	38.8	8.027	0	10.253	0.16735	0.22428	4.7371	4.8828	113250000	52591000	43853000	8738300	60660000	9879800	50780000
P50895	Basal cell adhesion molecule	BCAM	14	14	14	9	11	9	11	9	11	28.7	28.7	28.7	67.404	0	48.537	0.10386	0.13315	4.4039	4.7953	1417200000	827630000	663150000	164480000	589590000	120140000	469450000
Q02241;H0YNS5;H0YMJ4;Q02241-2;B4E1K0;H0YNT8;H0YKQ5;H0YME6;H0YMH4	Kinesin-like protein KIF23	KIF23	12	12	12	10	8	10	8	10	8	15.4	15.4	15.4	110.06	0	45.749	0.17553	0.23573	4.4187	4.7673	442920000	238870000	167860000	71007000	204060000	51821000	152230000
Q8IYS1	Peptidase M20 domain-containing protein 2	PM20D2	5	5	5	3	5	3	5	3	5	15.4	15.4	15.4	47.776	0	20.437	0.15427	0.19938	4.4951	4.6581	197930000	40443000	33658000	6785300	157490000	36506000	120980000
P51587	Breast cancer type 2 susceptibility protein	BRCA2	1	1	1	1	1	1	1	1	1	0.5	0.5	0.5	384.22	0.0092096	2.0738	8.1573	10.239	4.3734	4.5758	1185800000	606800000	72529000	534270000	578990000	72216000	506770000
Q01995;E9PC82;H0YCU9;E9PJ32;Q96FG7	Transgelin	TAGLN	15	15	15	14	13	14	13	14	13	72.6	72.6	72.6	22.611	0	70.72	0.29504	0.3802	4.4648	4.5619	2359400000	1354800000	915310000	439460000	1004600000	316460000	688190000
E1B6X0;P43007;B7Z3C0	Neutral amino acid transporter A	SLC1A4	6	6	6	4	5	4	5	4	5	20.4	20.4	20.4	47.752	0	69.858	0.15785	0.21302	3.8113	4.4149	216660000	76918000	67584000	9333700	139740000	32235000	107500000
P30530-2;P30530;F8WED1;E9PHX8;Q12866	Tyrosine-protein kinase receptor UFO	AXL	6	6	6	5	3	5	3	5	3	8.9	8.9	8.9	97.376	0	22.314	0.21295	0.27139	3.8089	4.3288	126390000	74073000	57767000	16306000	52319000	13598000	38721000
Q9NQW6;Q9NQW6-2;C9JJT6	Actin-binding protein anillin	ANLN	35	35	35	28	23	28	23	28	23	37.3	37.3	37.3	124.2	0	115.27	0.17402	0.23646	3.5666	4.28	1693700000	1008000000	799230000	208780000	685700000	232980000	452710000
F5GYQ5;Q5TBB1;G3XAJ1	Ribonuclease H2 subunit B	RNASEH2B	5	5	5	4	3	4	3	4	3	12.7	12.7	12.7	37.36	0	14.288	0.3323	0.42692	4.1116	4.1811	203390000	148190000	114920000	33272000	55197000	11787000	43410000
B4DDB4;O75419;E9PDH7	Cell division control protein 45 homolog	CDC45	3	3	3	2	2	2	2	2	2	6.2	6.2	6.2	60.244	0.00093967	3.8351	0.16045	0.19325	4.0591	4.1694	45154000	18144000	16248000	1895600	27010000	6543400	20467000
P16949;A2A2D0;P16949-2;E5RIR6;E7EVN3;B7Z2Z7;Q9H169;G5EA16;Q9H169-2	Stathmin	STMN1	11	11	9	10	8	10	8	8	6	57	57	45.6	17.302	0	34.048	0.20067	0.27323	3.9966	4.1182	4342900000	2295400000	1905500000	389880000	2047500000	555980000	1491500000
P04818;Q8WYK3;Q8WYK4	Thymidylate synthase	TYMS	5	5	5	3	2	3	2	3	2	23	23	23	35.716	0	20.213	1.2489	1.6232	3.878	4.0617	149870000	93014000	26910000	66103000	56859000	11377000	45481000
Q96R06;F5GZT2;E9PMD0	Sperm-associated antigen 5	SPAG5	18	18	18	18	9	18	9	18	9	17.7	17.7	17.7	134.42	0	55.678	0.20774	0.27719	3.2051	4.0413	422180000	327220000	210800000	116420000	94961000	25832000	69129000
F5H1Z9;E7EX44;Q05682-5;Q05682-4;Q05682-3;A8K0X1;Q05682-2;Q05682;E9PGZ1;C9J813;E7EUR9;C9JEK3	Caldesmon	CALD1	12	12	12	8	9	8	9	8	9	24.5	24.5	24.5	62.711	0	44.832	0.27344	0.35873	3.6325	4.0213	439600000	248920000	189510000	59410000	190670000	47512000	143160000
Q86W26;E9PPY0	NACHT, LRR and PYD domains-containing protein 10	NLRP10	6	6	6	2	6	2	6	2	6	11.8	11.8	11.8	75.031	0	17.594	1.7707	2.2877	3.849	4.0089	203030000	79738000	28654000	51083000	123300000	40686000	82611000
F5H2H8;P11169;B7Z844;Q8TDB8-2;Q8TDB8;B7ZAC3;Q8TDB8-3;F5GYR5	Solute carrier family 2, facilitated glucose transporter member 3;Solute carrier family 2, facilitated glucose transporter member 14	SLC2A3;SLC2A14	8	8	8	7	8	7	8	7	8	17.1	17.1	17.1	46.127	0	55.319	0.25326	0.32659	2.8853	3.9646	3839100000	1877800000	1447300000	430530000	1961300000	499670000	1461600000
Q9Y617;Q9Y617-2	Phosphoserine aminotransferase	PSAT1	20	20	20	19	20	19	20	19	20	61.1	61.1	61.1	40.422	0	156.7	0.23723	0.29557	3.76	3.9548	11118000000	6649800000	4972100000	1677700000	4468300000	1070800000	3397500000
F8W8M8;E7EV10;Q9BTC8;E7EQY4;Q9BTC8-2;E9PCS8;D6W5A2;H0YIT0;E9PF88	Metastasis-associated protein MTA3	MTA3	7	3	3	4	6	1	3	1	3	15	7.3	7.3	66.652	0.00039534	4.9538			3.7577	3.9112	1480000000	23974000	17470000	6503300	1456000000	74431000	1381600000
O95239;O95239-2;F5H4Q9;Q2VIQ3;Q5JRK0;E9PG57;E2QRG3;H0Y718;F6VGH2;E7EUN7;Q6ZMV9-3;Q6ZMV9	Chromosome-associated kinesin KIF4A	KIF4A	28	28	27	21	18	21	18	20	17	27.6	27.6	26.7	139.88	0	101.97	0.20817	0.28413	3.1335	3.8607	1141800000	605430000	468110000	137320000	536380000	100360000	436020000
P40261;F5H0R4	Nicotinamide N-methyltransferase	NNMT	8	8	8	5	8	5	8	5	8	36	36	36	29.574	0	111.23	0.21024	0.25251	3.8464	3.8489	510450000	216400000	179370000	37034000	294050000	88353000	205690000
F5GXG0;Q96T88;B5ME40	E3 ubiquitin-protein ligase UHRF1	UHRF1	7	7	7	6	4	6	4	6	4	9.7	9.7	9.7	89.726	0	13.577	0.26218	0.33779	3.7102	3.8439	230140000	156380000	119430000	36942000	73761000	16728000	57034000
P08195-2;B4E2Z3;F5H0E2;F5H867;F5GZR9	4F2 cell-surface antigen heavy chain	SLC3A2	27	1	1	27	26	1	1	1	1	55.6	1.7	1.7	57.944	0.0071453	2.2919			2.8469	3.8096	100110000	17756000	13661000	4094200	82358000	24779000	57579000
Q9NVI1;Q9NVI1-1;Q9NVI1-2;F8W7R3;Q9NVI1-4	Fanconi anemia group I protein	FANCI	35	35	35	25	24	25	24	25	24	34.8	34.8	34.8	149.32	0	193.77	0.16575	0.22329	3.1156	3.732	1139700000	589440000	451630000	137810000	550220000	231270000	318950000
Q5VUA4;Q5VUA4-2	Zinc finger protein 318	ZNF318	3	3	3	2	2	2	2	2	2	1.7	1.7	1.7	251.11	0.00076031	4.0819	0.29595	0.37693	3.1433	3.627	18749000	11754000	8635100	3118800	6994800	1631400	5363400
Q15058	Kinesin-like protein KIF14	KIF14	10	10	10	10	3	10	3	10	3	6	6	6	186.49	0	20.582	0.27882	0.35664	2.8728	3.5781	104260000	85041000	61076000	23966000	19223000	5721900	13501000
Q99808	Equilibrative nucleoside transporter 1	SLC29A1	4	4	4	4	3	4	3	4	3	11	11	11	50.219	0	15.887	0.20476	0.26303	3.4345	3.5098	250930000	145590000	120530000	25056000	105350000	25659000	79687000
Q86XI2;Q86XI2-2;E7EUH9;H0Y6U5;F5H7R2;B4DHE5;F8WE06	Condensin-2 complex subunit G2	NCAPG2	9	9	9	7	6	7	6	7	6	9	9	9	130.96	0	13.683	0.29196	0.39117	2.6652	3.4761	202820000	149690000	76792000	72896000	53127000	12346000	40781000
B4DDV1;Q13325	Interferon-induced protein with tetratricopeptide repeats 5	IFIT5	4	4	4	4	3	4	3	4	3	11.8	11.8	11.8	50.519	0	17.135	1.4581	1.9099	3.2705	3.4747	259100000	151260000	58843000	92419000	107840000	23902000	83939000
Q14527-2;Q14527;F5H3D6;E7ESN4	Helicase-like transcription factor	HLTF	10	10	10	7	3	7	3	7	3	13.3	13.3	13.3	99.918	0	19.432	0.15579	0.20738	2.8312	3.4127	118610000	106670000	80702000	25970000	11935000	2586600	9348700
B4DNM4;Q96GD4;C7G535	Aurora kinase B	AURKB	5	5	5	4	3	4	3	4	3	17.8	17.8	17.8	34.76	0	9.3089	0.25798	0.33308	3.2591	3.4032	242850000	114420000	91214000	23203000	128430000	51846000	76588000
Q96PY5;Q96PY5-3;C9IZY8;F8W1F5;Q8IVF7-2;Q8IVF7-3;Q8IVF7	Formin-like protein 2	FMNL2	11	11	5	10	5	10	5	4	2	11	11	4.9	123.32	0	23.383	0.37333	0.49919	2.7909	3.3902	202540000	131430000	94211000	37220000	71108000	20976000	50132000
C9J5P2;P11388;P11388-2;P11388-3;P11388-4;C9J4C3	DNA topoisomerase 2-alpha	TOP2A	48	35	35	44	33	32	23	32	23	31.6	23.7	23.7	178.88	0	187.44	0.18971	0.25999	2.7407	3.3901	2289100000	1402200000	1133900000	268290000	886920000	248670000	638240000
Q15434;F8W1T6;F6W1U9;F8VQS9;F8VZR4;F5H5C8;F8VV01	RNA-binding motif, single-stranded-interacting protein 2	RBMS2	7	7	6	5	5	5	5	5	4	22.4	22.4	19.9	43.958	0	74.147	0.19188	0.24263	3.2568	3.3797	400440000	202970000	151120000	51855000	197470000	45696000	151770000
C9JDG2;A8MYX0;C9JL55;C9JDG1;C9JDG0;Q9NSV4-6;Q9NSV4-5;Q9NSV4-4;Q9NSV4;F8W838;Q9NSV4-7;A6NG52;Q9NSV4-1;Q9NSV4-2	Protein diaphanous homolog 3	DIAPH3	10	10	10	8	3	8	3	8	3	10.3	10.3	10.3	119.4	0	17.086	0.25343	0.33395	2.7862	3.3544	92085000	52394000	41164000	11230000	39692000	15746000	23946000
F8VX04;B5MEC5;Q9H2H9;F8VX12	Sodium-coupled neutral amino acid transporter 1	SLC38A1	6	6	6	4	6	4	6	4	6	10.9	10.9	10.9	56.195	0	14.25	0.26489	0.36013	2.8053	3.3159	1275700000	722850000	541570000	181280000	552900000	178810000	374080000
Q01650;H0YJ95;G3V4Z6;B4DVT0;Q9UM01	Large neutral amino acids transporter small subunit 1	SLC7A5	8	8	7	8	8	8	8	7	7	17.4	17.4	16	55.01	0	64.018	0.22874	0.30285	2.9546	3.3088	3128000000	1713300000	1398800000	314470000	1414700000	429210000	985500000
Q9BXW9-2;Q9BXW9;Q9BXW9-3;Q9BXW9-4	Fanconi anemia group D2 protein	FANCD2	14	14	14	11	6	11	6	11	6	12.5	12.5	12.5	164.13	0	62.859	0.16754	0.21378	2.8653	3.2668	225580000	164620000	105310000	59309000	60951000	14895000	46057000
F5H6T3;O95873	Uncharacterized protein C6orf47	C6orf47	3	3	3	2	2	2	2	2	2	14.8	14.8	14.8	33.654	0.00020956	6.6062	1.3063	1.6372	3.1287	3.2311	357620000	166920000	74242000	92681000	190700000	61604000	129090000
Q5QPD4;A3KFJ0;O14965;A3KFJ2;Q5QPD1;Q5QPD2;A3KFJ1	Aurora kinase A	AURKA	3	3	3	2	2	2	2	2	2	13.7	13.7	13.7	30.682	0.00020691	6.1973	0.24082	0.31213	3.0997	3.2045	58557000	23311000	18782000	4528400	35246000	15561000	19685000
E9PCI3;P08243;E9PCX6;F8WEJ5;C9J057;C9JT45;C9JM09;C9JLN6	Asparagine synthetase [glutamine-hydrolyzing]	ASNS	24	24	24	23	23	23	23	23	23	56.9	56.9	56.9	62.168	0	296.01	0.33309	0.41474	2.7682	3.128	8944600000	3943000000	2989800000	953220000	5001700000	1494500000	3507200000
O94964-2;O94964;H0YDM2;O94964-4;O94964-3	Protein SOGA1;N-terminal form;C-terminal 80 kDa form	SOGA1	20	20	19	16	11	16	11	15	11	13.6	13.6	13.1	183.86	0	32.383	0.20254	0.26454	2.4843	3.1256	196600000	133360000	103750000	29610000	63237000	25395000	37841000
Q9H0H5;H0YIK5;F8VRD2;F8VWX0;F8W0L1;F8VZ66;F8VV47;F8VWY4;F8VVE5;F8VUW9;F8VV39;F8VS54;F8VVY0;F8VXH1;F8VQF5;F8VYH6;F8VQZ5;F8W1T4;F8VV37;F8W1E5	Rac GTPase-activating protein 1	RACGAP1	8	8	8	4	6	4	6	4	6	14.4	14.4	14.4	71.026	0	11.796	0.6057	0.74832	2.9673	3.1234	130940000	32459000	23283000	9176300	98478000	32050000	66428000
Q6UWS5	Protein PET117 homolog, mitochondrial	PET117	1	1	1	1	1	1	1	1	1	19.8	19.8	19.8	9.2227	0	19.788			3.0414	3.0888	12376000	0	0	0	12376000	2926500	9449400
Q9BRT9;E5RFF9;E5RH56;Q9BRT9-2	DNA replication complex GINS protein SLD5;DNA replication complex GINS protein SLD5, N-terminally processed	GINS4	6	6	6	4	4	4	4	4	4	33.6	33.6	33.6	26.047	0	10.821	0.2148	0.30873	2.9051	3.0799	129760000	87664000	72446000	15217000	42097000	10964000	31133000
Q6PL18;Q6PL18-2;Q9ULI0-2;Q9ULI0	ATPase family AAA domain-containing protein 2	ATAD2	14	14	14	12	2	12	2	12	2	14.8	14.8	14.8	158.55	0	29.668	0.19629	0.26655	2.9803	3.0752	126510000	107440000	91975000	15470000	19064000	4155400	14909000
E9PS00;Q9Y5Q0;F5H2V5;H0YGA0;H0YCN1;H0YED5;E9PKP8	Fatty acid desaturase 3	FADS3	4	4	4	3	3	3	3	3	3	11.3	11.3	11.3	48.166	0	17.364	0.33497	0.46455	2.7462	3.0707	140040000	49541000	31199000	18342000	90497000	22998000	67499000
Q8NC60	Nitric oxide-associated protein 1	NOA1	6	6	6	3	3	3	3	3	3	12.5	12.5	12.5	78.457	0	12.927	0.67638	0.83039	2.8871	3.0642	133100000	20221000	12197000	8024200	112880000	20342000	92536000
Q99569-2;Q99569;F8W7E2	Plakophilin-4	PKP4	7	7	7	6	2	6	2	6	2	8	8	8	127.14	0	10.151	0.31355	0.415	2.9351	3.0611	86748000	55876000	41194000	14682000	30873000	7636100	23236000
F5H4V4;P46013;P46013-2;E7EN66;Q70L72	Antigen KI-67	MKI67	92	92	92	76	58	76	58	76	58	40.4	40.4	40.4	358.62	0	323.31	0.18717	0.25635	2.4513	3.0571	4051300000	2501100000	1953400000	547710000	1550200000	605310000	944900000
P23921;E9PD78;H0YFI0;E9PL69;F5H861;E9PP77;H0YCY7	Ribonucleoside-diphosphate reductase large subunit	RRM1	20	20	20	16	15	16	15	16	15	31.2	31.2	31.2	90.069	0	131.39	0.48979	0.58733	2.8551	3.0495	1837800000	1005200000	664030000	341200000	832570000	274030000	558540000
Q15021;F5GZJ1;E7EN77;F6SSY4;F5GZK7;F5H431;REV__Q02790	Condensin complex subunit 1	NCAPD2	38	38	38	35	26	35	26	35	26	33.7	33.7	33.7	157.18	0	141.15	0.22752	0.29492	2.6497	3.0177	1452100000	897930000	689570000	208370000	554200000	167010000	387190000
Q06609-3;Q06609;Q6ZNA8;E9PNT5;F5GZ69;Q06609-2	DNA repair protein RAD51 homolog 1	RAD51	2	2	2	1	2	1	2	1	2	12.9	12.9	12.9	31.001	0	10.008			2.561	2.9915	183450000	23640000	15559000	8080800	159810000	37681000	122130000
P16403	Histone H1.2	HIST1H1C	13	13	4	13	10	13	10	4	3	40.8	40.8	13.1	21.364	0	57.905	0.1775	0.23062	2.9248	2.9852	21755000000	14344000000	11560000000	2784400000	7411300000	2090700000	5320600000
Q8IUF8;Q8IUF8-4;Q8IUF8-3;Q8IUF8-2;D6RCB6;H0Y9L8	Bifunctional lysine-specific demethylase and histidyl-hydroxylase MINA	MINA	7	7	7	6	4	6	4	6	4	19.1	19.1	19.1	52.8	0	22.995	0.23251	0.29925	2.8066	2.9826	225850000	163350000	124490000	38858000	62507000	18480000	44028000
Q8TAA5	GrpE protein homolog 2, mitochondrial	GRPEL2	3	3	3	3	3	3	3	3	3	12.4	12.4	12.4	25.431	0.00038964	4.6386	0.19183	0.24478	2.7015	2.9403	196820000	122220000	103300000	18920000	74592000	19799000	54793000
P42695;G3V1A9;E9PKK4;E9PLE0	Condensin-2 complex subunit D3	NCAPD3	11	11	11	11	5	11	5	11	5	9.4	9.4	9.4	168.89	0	55.391	0.20274	0.27264	2.3539	2.9314	193410000	127460000	102830000	24633000	65953000	20879000	45075000
P13995;Q7Z650;B8ZZU9;B4DY35;B9A062;F8W7P9;Q9H903-3;Q9H903-1;Q9H903-5;Q9H903	Bifunctional methylenetetrahydrofolate dehydrogenase/cyclohydrolase, mitochondrial;NAD-dependent methylenetetrahydrofolate dehydrogenase;Methenyltetrahydrofolate cyclohydrolase	MTHFD2	16	16	16	15	10	15	10	15	10	70.3	70.3	70.3	37.895	0	286.38	0.27568	0.36497	2.6477	2.9091	4795600000	2937100000	2238300000	698760000	1858500000	510250000	1348200000
B4DTR1;P04626-4;P04626;P04626-3;P04626-2;F5H1T4	Receptor tyrosine-protein kinase erbB-2	ERBB2	4	2	2	3	3	1	2	1	2	5.9	3	3	107.57	0.00038933	4.6246			2.4946	2.9016	8335400	0	0	0	8335400	1824600	6510900
E7EVW0;P28340;H0Y3D1	DNA polymerase delta catalytic subunit	POLD1	32	32	32	30	17	30	17	30	17	37.2	37.2	37.2	126.39	0	108.46	0.27404	0.37413	2.3345	2.8993	1147400000	888430000	589980000	298450000	259020000	74450000	184570000
Q9NTJ3;E9PD53;Q9NTJ3-2;F5H0U7;E7ET04;C9JR83;C9J9E4;C9J578;C9JVD8;C9JWF0;C9IYK2;C9JJ64	Structural maintece of chromosomes protein 4;Structural maintece of chromosomes protein	SMC4	54	54	54	44	42	44	42	44	42	44.9	44.9	44.9	147.18	0	297.54	0.25527	0.35761	2.2702	2.8975	4866000000	2882700000	2089500000	793180000	1983200000	607590000	1375600000
Q96QD8;Q96QD8-2;F8VUY8;F8VQW8	Sodium-coupled neutral amino acid transporter 2	SLC38A2	6	6	6	6	6	6	6	6	6	19	19	19	56.025	0	86.269	0.30399	0.40765	2.4007	2.8946	1116300000	618110000	516980000	101130000	498170000	141740000	356430000
B4DDG9;P13196	5-aminolevulinate synthase, nonspecific, mitochondrial	ALAS1	5	5	5	4	3	4	3	4	3	13	13	13	48.832	0	9.8481	0.41173	0.51995	2.8279	2.894	118190000	62823000	43974000	18850000	55366000	12259000	43107000
Q13308;E9PFZ5;Q13308-4;Q13308-2;Q13308-3;Q13308-5;F8W9X8;H0Y8F1;C9JQR6;Q86X91;B7Z471;F8WDG7;C9J9E8	Inactive tyrosine-protein kinase 7	PTK7	30	30	30	26	25	26	25	26	25	39.1	39.1	39.1	118.39	0	216.04	0.2132	0.29457	2.2592	2.8919	3356700000	1795000000	1391900000	403060000	1561700000	584520000	977230000
P21980;B4DIT7;F5H6P0;P21980-2;A2A299;P21980-3;A2A2A0;O43548-2;O43548	Protein-glutamine gamma-glutamyltransferase 2	TGM2	38	38	37	36	35	36	35	35	34	64.8	64.8	63.5	77.328	0	323.31	0.34097	0.44744	2.5885	2.8756	36450000000	20644000000	15019000000	5624300000	15806000000	4404900000	11401000000
Q9BZQ8;H0Y7M9;REV__F8W8L4;REV__Q9UHV5	Protein Niban	FAM129A	22	22	22	18	21	18	21	18	21	27.4	27.4	27.4	103.13	0	282.83	0.31785	0.43094	2.3169	2.8631	1764800000	1036400000	584190000	452210000	728400000	227690000	500710000
Q96RR5;Q9ULW0	Targeting protein for Xklp2	HCA90;TPX2	8	8	8	7	2	7	2	7	2	12.8	12.8	12.8	89.392	0	31.32	0.24011	0.32083	2.7482	2.8502	374140000	321620000	164590000	157020000	52525000	14016000	38508000
O75151;E7ET14;H0Y589;H0Y3N9;B7Z911;Q9UPP1-3;Q9UPP1-2;Q9UPP1	Lysine-specific demethylase PHF2	PHF2	6	6	6	6	3	6	3	6	3	7.2	7.2	7.2	120.77	0	13.471	0.43502	0.60889	2.2775	2.8458	119520000	91916000	53840000	38076000	27603000	9048000	18555000
Q86SK9-2;Q86SK9;Q9BSN4	Stearoyl-CoA desaturase 5	SCD5	4	4	4	2	3	2	3	2	3	16.8	16.8	16.8	28.982	0	9.4703	0.37192	0.45684	2.5177	2.8314	94862000	24246000	17840000	6405500	70616000	22067000	48548000
O43175;Q5SZU1;F5H634;F5GYN9	D-3-phosphoglycerate dehydrogenase	PHGDH	23	23	23	21	23	21	23	21	23	58.9	58.9	58.9	56.65	0	293.32	0.31011	0.39589	2.7119	2.8307	17381000000	8513700000	6264500000	2249100000	8867800000	2222700000	6645100000
Q14691;E7EQ95	DNA replication complex GINS protein PSF1	GINS1	4	4	4	3	3	3	3	3	3	32.1	32.1	32.1	22.988	0	28.648	0.28902	0.35943	2.7801	2.8177	125070000	68470000	45439000	23031000	56597000	16314000	40283000
P52732	Kinesin-like protein KIF11	KIF11	27	27	27	24	17	24	17	24	17	30.9	30.9	30.9	119.16	0	138.58	0.2398	0.33797	2.284	2.8134	1161000000	687490000	530900000	156590000	473500000	181500000	291990000
O95347;O95347-2;F5GZR0;Q5T821	Structural maintece of chromosomes protein 2	SMC2	46	46	46	39	38	39	38	39	38	42.1	42.1	42.1	135.65	0	205.2	0.25316	0.33617	2.302	2.7803	3119300000	1903800000	1315400000	588450000	1215400000	346770000	868670000
B4DTU4;P18858;F5GZ28;H0YFI6;B4E135	DNA ligase;DNA ligase 1	LIG1	15	15	15	11	11	11	11	11	11	22.1	22.1	22.1	98.227	0	30.867	0.23893	0.31981	2.2484	2.7492	434890000	305270000	178170000	127100000	129630000	41385000	88244000
B1AHQ9;Q9NSP4-2;Q9NSP4;B1AHQ7;B1AHQ6	Centromere protein M	CENPM	2	2	2	2	2	2	2	2	2	17.8	17.8	17.8	11.687	0.0011182	3.6708	0.17324	0.22176	2.6759	2.7476	64066000	33510000	28782000	4728500	30556000	10074000	20482000
Q03164-2;Q03164;E9PQG7;E9PR05;Q9Y6P1;A8MVY7;Q9UMN6	Histone-lysine N-methyltransferase 2A;MLL cleavage product N320;MLL cleavage product C180	KMT2A	15	15	15	12	8	12	8	12	8	5.5	5.5	5.5	427.73	0	44.501	0.2425	0.3207	2.1317	2.742	279420000	188270000	139200000	49068000	91150000	27879000	63272000
P06493;P06493-2;E5RIU6	Cyclin-dependent kinase 1	CDK1	18	18	16	17	14	17	14	15	12	72.7	72.7	66.3	34.095	0	83.37	0.2176	0.27628	2.5755	2.736	5237400000	3194700000	2415200000	779540000	2042700000	531460000	1511200000
Q7Z7F7;Q7Z7F7-2	39S ribosomal protein L55, mitochondrial	MRPL55	3	3	3	3	2	3	2	3	2	31.2	31.2	31.2	15.128	0	21.458	0.81518	1.1586	2.6517	2.7336	631500000	298700000	77648000	221050000	332800000	58327000	274470000
E7EQB3;Q9BSV6;B0V3J0;A9C4B9	tRNA-splicing endonuclease subunit Sen34	TSEN34	7	7	7	7	3	7	3	7	3	26.9	26.9	26.9	33.874	0	26.052	0.35279	0.42685	2.7165	2.7304	217740000	163880000	117690000	46197000	53860000	12386000	41475000
P52701;B4DF41;F5H2F9;F5H769;P52701-2;F5H3S1;E7ER38;F8WAX8;C9JH55;C9J8Y8;C9J7Y7;F8W7G9	DNA mismatch repair protein Msh6	MSH6	37	37	37	29	32	29	32	29	32	33.4	33.4	33.4	152.78	0	144.28	0.26212	0.3525	2.1337	2.7248	2807800000	1528500000	1171400000	357160000	1279300000	461130000	818150000
Q5VTL8;Q5VTL8-2	Pre-mRNA-splicing factor 38B	PRPF38B	3	3	3	2	3	2	3	2	3	5.3	5.3	5.3	64.467	0.00040355	5.4225	0.40788	0.49483	2.5292	2.7204	184460000	84406000	58655000	25751000	100050000	28574000	71476000
Q9BPX3;D6RA93	Condensin complex subunit 3	NCAPG	24	24	18	20	18	20	18	14	13	29.4	29.4	22.1	114.33	0	90.093	0.23355	0.31235	2.5944	2.7194	727190000	432420000	332020000	100400000	294760000	84292000	210470000
Q9UM13;D6R9Q5;D6RD74;D6RA92	Anaphase-promoting complex subunit 10	ANAPC10	2	2	2	2	2	2	2	2	2	13	13	13	21.252	0.00040306	5.3987	1.4456	1.8644	2.7087	2.7139	203340000	116000000	39368000	76633000	87336000	24029000	63307000
Q16222-3;Q16222;Q16222-2;B1AR80	UDP-N-acetylhexosamine pyrophosphorylase;UDP-N-acetylgalactosamine pyrophosphorylase;UDP-N-acetylglucosamine pyrophosphorylase	UAP1	20	20	18	20	17	20	17	18	15	41.8	41.8	37.8	58.681	0	117.76	0.3933	0.50497	2.5207	2.7138	3997800000	2137500000	1501900000	635630000	1860300000	562770000	1297500000
Q2NKX8;B5MDQ0	DNA excision repair protein ERCC-6-like	ERCC6L	10	10	10	8	6	8	6	8	6	12.2	12.2	12.2	141.1	0	62.968	0.334	0.42361	2.0749	2.6869	91083000	62176000	48549000	13627000	28906000	6742300	22164000
Q9NQE9	Histidine triad nucleotide-binding protein 3	HINT3	4	4	4	3	2	3	2	3	2	32.4	32.4	32.4	20.361	0.00039992	5.216	1.2454	1.5502	2.5414	2.6744	238860000	124680000	61374000	63310000	114180000	27084000	87097000
B7WNH4;Q9BQ49;E9PP42;E9PNA8;E9PLH2	Small integral membrane protein 7	SMIM7	4	4	4	4	4	4	4	4	4	19.4	19.4	19.4	11.8	0	13.587	0.88835	1.1413	0.76222	2.6684	156960000	33847000	19173000	14674000	123110000	46635000	76478000
P30825;Q5JR49;P52569;P52569-3	High affinity cationic amino acid transporter 1	SLC7A1	9	9	9	9	7	9	7	9	7	14.8	14.8	14.8	67.638	0	56.012	0.40642	0.55251	2.1195	2.6452	2342900000	1219600000	888940000	330680000	1123300000	383070000	740200000
O75792	Ribonuclease H2 subunit A	RNASEH2A	7	7	7	6	3	6	3	6	3	29.4	29.4	29.4	33.395	0	30.691	0.27277	0.34592	2.5818	2.6432	257870000	196740000	157150000	39590000	61127000	18596000	42531000
B4DR31;Q16555;Q89;E5RFU4;F5GWI3	Dihydropyrimidinase-related protein 2	DPYSL2	15	15	13	8	14	8	14	8	12	42.9	42.9	39	58.162	0	44.857	0.59677	0.76766	2.5259	2.6174	522900000	123640000	80116000	43526000	399260000	186650000	212610000
Q96PE2;H0YFZ8	Rho guanine nucleotide exchange factor 17	ARHGEF17	15	15	15	13	8	13	8	13	8	10.7	10.7	10.7	221.67	0	36.867	0.37145	0.5238	2.0726	2.597	189950000	122730000	85501000	37226000	67224000	22372000	44852000
O75717;F6W0U7;F8W7P7;C9JYB3;C9JW18	WD repeat and HMG-box DNA-binding protein 1	WDHD1	17	17	17	14	9	14	9	14	9	19.4	19.4	19.4	125.97	0	97.816	0.27961	0.39084	2.1038	2.5919	276280000	144420000	110990000	33430000	131850000	45096000	86759000
P04183	Thymidine kinase, cytosolic	TK1	5	5	5	3	3	3	3	3	3	24.8	24.8	24.8	25.468	0	23.957	0.1953	0.26312	2.4945	2.5886	302330000	242160000	191480000	50688000	60165000	12204000	47961000
Q6EMK4	Vasorin	VASN	6	6	6	5	5	5	5	5	5	12.2	12.2	12.2	71.712	0	76.797	0.47082	0.61498	2.4708	2.5734	462670000	296500000	157730000	138770000	166170000	49740000	116430000
Q9UKI8-3;B4DX87;B3KR15;Q9UKI8;Q9UKI8-2;H0Y2Z4;B3KRP1	Serine/threonine-protein kinase tousled-like 1	TLK1	2	2	1	2	2	2	2	1	1	3.5	3.5	2	63.993	0.00040048	5.2513	0.56196	0.68698	2.5515	2.5709	67681000	45336000	27039000	18297000	22346000	7086500	15259000
B4E0H8;P26006;P26006-1;B4DDT0;D6R9X8;H0YA49;H0YA32	Integrin alpha-3;Integrin alpha-3 heavy chain;Integrin alpha-3 light chain	ITGA3	17	17	17	15	14	15	14	15	14	18.1	18.1	18.1	115.17	0	63.241	0.36248	0.48301	1.9592	2.5685	3656500000	2160300000	1596800000	563480000	1496200000	586300000	909900000
Q5UIP0-2;Q5UIP0;B4DS49	Telomere-associated protein RIF1	RIF1	27	27	27	26	13	26	13	26	13	15.1	15.1	15.1	271.69	0	101.97	0.19362	0.25813	2.0681	2.5631	508930000	362410000	274980000	87427000	146520000	52093000	94424000
Q9UBB5-2;Q9UBB5;Q9UBB5-3	Methyl-CpG-binding domain protein 2	MBD2	2	2	2	0	2	0	2	0	2	11.1	11.1	11.1	29.168	0.0003876	4.5227			2.4746	2.5563	89823000	0	0	0	89823000	26397000	63426000
Q9UBH6;Q9UBH6-2	Xenotropic and polytropic retrovirus receptor 1	XPR1	6	6	6	5	3	5	3	5	3	11.8	11.8	11.8	81.534	0	12.103	0.33944	0.46092	2.1299	2.5404	97018000	57940000	44546000	13394000	39078000	11715000	27364000
Q9NPD8	Ubiquitin-conjugating enzyme E2 T	UBE2T	4	4	4	4	2	4	2	4	2	21.8	21.8	21.8	22.521	0.00020916	6.512	0.18254	0.23059	2.4766	2.5281	251790000	112600000	90569000	22027000	139190000	36867000	102320000
P04637-4;P04637;P04637-7;P04637-5;P04637-6;P04637-2;P04637-3;E7EQX7;E7EMR6;E7ESS1;P04637-8;P04637-9;E7ERV1;E9PCY9;E9PFT5	Cellular tumor antigen p53	TP53	10	10	10	7	10	7	10	7	10	31.9	31.9	31.9	39.32	0	71.536	0.33485	0.43173	2.3029	2.5221	1507400000	835190000	618310000	216880000	672250000	216560000	455700000
Q8IW92;H0YCY4;H0YDY6;Q8NCI6-2;Q8NCI6	Beta-galactosidase-1-like protein 2	GLB1L2	7	7	7	2	5	2	5	2	5	13.5	13.5	13.5	72.078	0	13.903			2.4653	2.5182	118050000	25310000	17283000	8027600	92742000	58515000	34227000
O15397;H0YFL8;O15397-2;F5H2I3;H0YH64	Importin-8	IPO8	7	6	6	7	3	6	2	6	2	8	7	7	119.94	0	12.682	0.48076	0.63438	2.3744	2.5171	207730000	100380000	71413000	28972000	107350000	35518000	71830000
E2QRD4;Q6ZRQ5	Protein MMS22-like	MMS22L	4	4	4	2	2	2	2	2	2	4.4	4.4	4.4	137.5	0	10.7	0.5596	0.72385	2.1618	2.5087	24173000	16304000	11295000	5008700	7868800	2141200	5727600
D6RA57;H0Y9X1;Q96EY4;D6RE67;D6RC31	Translation machinery-associated protein 16	TMA16	2	2	2	2	2	2	2	2	2	16	16	16	17.155	0.00057526	4.2939			2.4323	2.5075	209090000	45388000	34305000	11083000	163700000	41447000	122260000
Q15054;Q32N00;Q32MZ9;F5H6U9;H0YEX7;E9PM91;E9PNC0;E9PRK3	DNA polymerase delta subunit 3	POLD3	6	6	6	4	3	4	3	4	3	15.5	15.5	15.5	51.4	0	10.891	0.22761	0.29813	2.4443	2.5072	291700000	188950000	146930000	42018000	102750000	32030000	70720000
E5RK82;E5RJF8;O15182;E5RFM2;H0YBL5;E5RH67	Centrin-3	CETN3	3	3	3	2	3	2	3	2	3	25.6	25.6	25.6	18.336	0	37.486			2.3546	2.5014	92307000	45620000	36395000	9225400	46687000	15146000	31541000
Q15758;B4DWS4;E9PC01	Neutral amino acid transporter B(0)	SLC1A5	13	13	13	13	13	13	13	13	13	32.7	32.7	32.7	56.598	0	321.93	0.34085	0.42881	2.1604	2.4978	10216000000	5228100000	4000900000	1227200000	4988200000	1607200000	3381000000
Q14566	DNA replication licensing factor MCM6	MCM6	32	32	32	26	27	26	27	26	27	44.2	44.2	44.2	92.888	0	203.23	0.30032	0.39759	2.2864	2.468	4669900000	2315900000	1718600000	597350000	2354000000	738160000	1615800000
E9PH70;Q9ULH0-2;Q9ULH0-4;Q9ULH0;H0Y8E4;B4DGY1;Q9ULH0-3;Q9ULH0-5	Kinase D-interacting substrate of 220 kDa	KIDINS220	11	11	11	6	10	6	10	6	10	8.9	8.9	8.9	145.47	0	17.512	0.39325	0.5329	1.9588	2.4626	196250000	96794000	67648000	29145000	99461000	39921000	59540000
E9PGY5;Q14676-2;Q14676;F8W1C2;F8VZP8;F8VU38;F8VV34;E7EVA7;Q14676-3;Q14676-4;A2AB05;E7ENQ0;A1Z5I7;H0Y6Z8	Mediator of DNA damage checkpoint protein 1	MDC1	18	18	18	16	4	16	4	16	4	19.1	19.1	19.1	197.57	0	142.52	0.18658	0.25391	2.0173	2.462	243420000	192410000	165640000	26775000	51005000	20459000	30546000
P35251-2;P35251;H0Y8U4	Replication factor C subunit 1	RFC1	17	17	17	15	13	15	13	15	13	19.7	19.7	19.7	128.18	0	68.582	0.35696	0.49542	2.1043	2.4488	764770000	495450000	370530000	124920000	269320000	91653000	177670000
O14578;Q2M5E1;O14578-3;O14578-2;F5H4K4	Citron Rho-interacting kinase	CIT	19	19	19	15	9	15	9	15	9	9.8	9.8	9.8	231.43	0	29.294	0.24008	0.33737	2.1049	2.4409	323400000	210120000	126590000	83527000	113280000	43923000	69353000
P41440;B7Z8C3;E9PIL5;C9J8K6;C9JKP4;E9PFY4	Folate transporter 1	SLC19A1	3	3	3	2	3	2	3	2	3	9	9	9	64.868	0	13.416	0.43667	0.59067	2.0363	2.4353	99162000	44499000	29471000	15028000	54663000	21773000	32890000
O00411;E9PDE7	DNA-directed RNA polymerase, mitochondrial	POLRMT	2	2	2	1	2	1	2	1	2	1.5	1.5	1.5	138.62	0.0031463	2.6424			2.0171	2.4335	21386000	4377000	2654400	1722600	17009000	6298600	10710000
F5GZS6;F5H4J7;P08195-3;P08195;P08195-4;H0YFS2;F5GZI0;H0YFX4	4F2 cell-surface antigen heavy chain	SLC3A2	27	27	1	27	25	27	25	1	0	50.4	50.4	2.8	64.872	0	323.31	0.41957	0.54684	2.1627	2.4328	28835000000	14880000000	9189800000	5690000000	13955000000	4232900000	9722300000
P23193;P23193-2;E5RIS7;E5RJ93;B7Z4S1;E5RK46;E5RFI1;Q15560	Transcription elongation factor A protein 1	TCEA1	17	17	17	16	9	16	9	16	9	47.5	47.5	47.5	33.969	0	59.663	0.39366	0.50391	2.3327	2.432	2719100000	1744000000	1225200000	518820000	975040000	325180000	649860000
P33316-2;H0YNW5;H0YKC5;H0YNJ9;H0YMM5;H0Y477;H0YMP1	Deoxyuridine 5-triphosphate nucleotidohydrolase, mitochondrial	DUT	11	11	1	11	10	11	10	1	1	79.3	79.3	7.9	17.748	0	156.27	0.23957	0.29845	2.3429	2.4161	10327000000	6412300000	5081200000	1331100000	3915000000	1192000000	2723000000
P25205;Q7Z6P5;E9PF11	DNA replication licensing factor MCM3	MCM3	34	34	34	29	25	29	25	29	25	47.6	47.6	47.6	90.98	0	157.04	0.31292	0.39723	2.232	2.3933	5209600000	2509200000	1851400000	657830000	2700300000	874690000	1825600000
Q13257;Q8IZX3;D6RJE3	Mitotic spindle assembly checkpoint protein MAD2A	MAD2L1	10	10	10	8	8	8	8	8	8	50.2	50.2	50.2	23.51	0	41.968	0.23342	0.28267	2.3253	2.3889	4895400000	3323000000	495990000	2827000000	1572400000	189480000	1382900000
Q96FC9-4;Q96FC9-3;Q96FC9-2;A8MPP1;Q96FC9;C9JM28;Q92771;H0Y3U9;F6WZM0;E7EN64;F5H235;C9K0E8;F5GYY1;F5GXL6;F5GXJ8;B4DMS8;Q96FC9-5	Probable ATP-dependent RNA helicase DDX11;Putative ATP-dependent RNA helicase DDX11-like protein 8;Putative ATP-dependent RNA helicase DDX12	DDX11;DDX11L8;DDX12P	5	5	5	4	2	4	2	4	2	8.3	8.3	8.3	96.127	0	14.896	0.35086	0.43526	2.2557	2.3776	88717000	57092000	43399000	13693000	31625000	11260000	20365000
Q8WWH5	Probable tRNA pseudouridine synthase 1	TRUB1	11	11	11	10	4	10	4	10	4	40.7	40.7	40.7	37.252	0	23.913	0.39392	0.48584	1.8598	2.3771	571390000	328980000	231400000	97577000	242410000	65711000	176700000
P33991;E7EM48;E7ER43;E5RG31;E5RK04;E5RHP5;E5RFJ8;E5RFR3;E5RG53	DNA replication licensing factor MCM4	MCM4	32	32	32	28	24	28	24	28	24	43.6	43.6	43.6	96.557	0	230.41	0.29548	0.36525	2.1891	2.3764	3767800000	2013700000	1512500000	501270000	1754100000	590350000	1163800000
E9PES6;E7ES08;E7EQU1;O15347	High mobility group protein B3	HMGB3	5	5	5	5	3	5	3	5	3	36.6	36.6	36.6	17.522	0	10.844	0.36959	0.45314	2.1789	2.3723	984930000	651920000	457220000	194700000	333010000	123130000	209880000
P49642;F5H513;F8VSB2;F8VNY2;H0YIP2	DNA primase small subunit;DNA primase	PRIM1	6	6	6	5	4	5	4	5	4	16	16	16	49.901	0	21.403	0.29184	0.38078	2.3265	2.368	274840000	177620000	124880000	52741000	97220000	30849000	66371000
C9J167;P54278;P54278-3	Mismatch repair endonuclease PMS2	PMS2	3	3	3	2	2	2	2	2	2	5	5	5	84.696	0	11.298			2.2967	2.3637	41480000	15940000	15940000	0	25539000	7011700	18528000
P53794	Sodium/myo-inositol cotransporter	SLC5A3	3	3	3	3	2	3	2	3	2	4.6	4.6	4.6	79.693	0.00020947	6.5964	0.41428	0.56864	1.9116	2.3552	99030000	71921000	52086000	19835000	27109000	9731900	17378000
O00762;E1P5N7;A6NP33;G3XAB7	Ubiquitin-conjugating enzyme E2 C	UBE2C	7	7	7	7	7	7	7	7	7	53.6	53.6	53.6	19.652	0	51.811	0.19052	0.23327	2.2676	2.3478	1427600000	962890000	790200000	172690000	464690000	126710000	337980000
P49736;F5H1E9;F5H3V0;H0Y8E6;F8WDM3;C9J013;C9JZ21	DNA replication licensing factor MCM2	MCM2	32	32	32	31	24	31	24	31	24	46	46	46	101.89	0	270.53	0.3073	0.40908	2.1504	2.3431	5220400000	3212600000	2389800000	822810000	2007800000	714970000	1292800000
Q9UNS1-2;Q9UNS1;E7EWS5	Protein timeless homolog	TIMELESS	10	10	10	9	4	9	4	9	4	10	10	10	138.53	0	22.563	0.28082	0.38602	1.8795	2.3348	126660000	99182000	69603000	29579000	27474000	8808400	18666000
F8W895;E9PAV9;Q5T3I0;Q5T3I0-3;E9PPY4;F2Z3C6	G patch domain-containing protein 4	GPATCH4	4	4	4	2	3	2	3	2	3	18.9	18.9	18.9	29.465	0	9.0853			2.1729	2.3339	50453000	0	0	0	50453000	23113000	27340000
Q5TZP9;P14635;H0YA62;E9PC90	G2/mitotic-specific cyclin-B1	CCNB1	4	4	3	3	3	3	3	3	2	11.6	11.6	9.6	44.102	0	13.054	0.33164	0.39968	2.3108	2.3191	182780000	118220000	74865000	43351000	64567000	33441000	31127000
Q92522	Histone H1x	H1FX	5	5	5	5	5	5	5	5	5	31	31	31	22.487	0	25.2	0.15558	0.19474	2.2452	2.3158	1072600000	755860000	596080000	159780000	316720000	83820000	232900000
Q15645;H0YAL2;Q15645-2	Pachytene checkpoint protein 2 homolog	TRIP13	11	11	11	7	9	7	9	7	9	31.2	31.2	31.2	48.55	0	49.623	0.34394	0.44633	2.2222	2.3136	785860000	258460000	184370000	74092000	527400000	171170000	356230000
B5ME91;Q53EL6;Q5VZS7	Programmed cell death protein 4	PDCD4	2	2	2	1	2	1	2	1	2	6.3	6.3	6.3	50.576	0.00040371	5.436			2.1711	2.3136	28072000	0	0	0	28072000	7495100	20577000
Q4G0N4;Q4G0N4-2;B7Z8V7;Q4G0N4-3;H0Y9H7	NAD kinase 2, mitochondrial	NADK2	5	5	5	3	4	3	4	3	4	14	14	14	49.432	0	7.6805	1.1614	1.4448	2.2062	2.3125	147740000	51257000	19413000	31844000	96480000	21270000	75209000
O14524-2;O14524;G3V5K2	Transmembrane protein 194A	TMEM194A	5	5	5	4	2	4	2	4	2	13.7	13.7	13.7	42.032	0	8.8504	0.43156	0.5926	1.8361	2.2949	161870000	59086000	44669000	14417000	102780000	34978000	67802000
E9PD90;Q8WWK9;C9J7Y4;A8MYU4;Q8WWK9-3	Cytoskeleton-associated protein 2	CKAP2	2	2	2	2	2	2	2	2	2	4.1	4.1	4.1	71.194	0	17.293	0.21321	0.25818	2.171	2.2921	49627000	23688000	19140000	4547600	25939000	7650100	18289000
Q53G44;B4E019	Interferon-induced protein 44-like	IFI44L	4	4	4	3	3	3	3	3	3	12.8	12.8	12.8	51.322	0	9.7041	4.1106	5.1371	2.088	2.2736	95105000	63163000	20706000	42457000	31942000	8629000	23313000
Q9P258	Protein RCC2	RCC2	21	21	21	18	18	18	18	18	18	53.6	53.6	53.6	56.084	0	323.31	0.34965	0.44478	2.1336	2.273	4916900000	2909100000	2067900000	841160000	2007900000	708390000	1299500000
P15151-3;P15151-2;P15151-4;P15151	Poliovirus receptor	PVR	3	3	3	3	2	3	2	3	2	8.8	8.8	8.8	39.304	0.0024947	2.9134	0.43153	0.55127	2.0342	2.2713	179020000	59570000	38656000	20914000	119450000	54790000	64665000
Q9H7D0;H0Y7N4;H0YB14;Q9H7D0-2	Dedicator of cytokinesis protein 5	DOCK5	6	5	5	3	5	3	4	3	4	3.6	3.1	3.1	215.31	0	9.1961	1.1477	1.5095	1.9468	2.271	38752000	15533000	6851100	8682000	23219000	11425000	11793000
E9PHA2;Q15003;B4E189;C9J470;C9JZP1	Condensin complex subunit 2	NCAPH	8	8	8	8	6	8	6	8	6	14.9	14.9	14.9	81.572	0	47.125	0.27017	0.33196	2.1052	2.2678	556590000	294190000	220110000	74076000	262400000	86002000	176400000
Q9Y6A5;C9JWI7;H0Y8F2;E7EMT0;C9JA91	Transforming acidic coiled-coil-containing protein 3	TACC3	4	4	4	4	2	4	2	4	2	8.1	8.1	8.1	90.359	0	14.98	0.36718	0.48905	2.0928	2.2579	180200000	136780000	88473000	48303000	43429000	17436000	25993000
Q96RG2;Q96RG2-2;B7Z7V7;F5GYW7;G5E9F1	PAS domain-containing serine/threonine-protein kinase	PASK	5	5	5	2	3	2	3	2	3	5.7	5.7	5.7	142.93	0	11.231	0.39071	0.49874	1.9411	2.2557	25223000	10973000	8252600	2720900	14249000	5055200	9194300
Q99661-2;Q99661;B7Z7M6;B7Z6Q6;Q5JR91;Q5JR89;E9PD67;Q8N4N8	Kinesin-like protein KIF2C	KIF2C	8	8	8	5	5	5	5	5	5	16.2	16.2	16.2	75.561	0	24.499	0.24156	0.30895	2.1967	2.2506	197440000	100090000	84473000	15614000	97353000	33404000	63949000
Q9C0D5-2;Q9C0D5	Protein TANC1	TANC1	6	6	6	5	2	5	2	5	2	3.7	3.7	3.7	191.43	0	10.317	0.52169	0.711	1.8832	2.2423	51630000	40587000	24628000	15959000	11043000	3289400	7753800
E9PNK6;E9PPQ1;F6V707;Q16890;Q16890-4;Q16890-3;Q16890-2;E9PNQ9	Tumor protein D53	TPD52L1	4	4	4	4	3	4	3	4	3	28.9	28.9	28.9	18.661	0	14.69	0.76485	0.95475	2.1621	2.2399	236620000	143920000	88967000	54952000	92699000	65045000	27653000
Q12873;E9PG89;Q12873-2	Chromodomain-helicase-DNA-binding protein 3	CHD3	24	12	12	22	16	10	6	10	6	14.3	7.6	7.6	226.59	0	27.177	0.35244	0.46189	1.8314	2.2262	580130000	261970000	237330000	24641000	318160000	278890000	39273000
B4DKB2;P42892-3;P42892-4;P42892;P42892-2;E9PDM6;E9PN99;E9PHZ1	Endothelin-converting enzyme 1	ECE1	15	15	15	12	12	12	12	12	12	25.3	25.3	25.3	83.573	0	76.333	0.49939	0.67005	1.8803	2.2216	663330000	345790000	222850000	122940000	317540000	114580000	202960000
P16260;B4DPV4	Graves disease carrier protein	SLC25A16	2	2	2	0	2	0	2	0	2	5.4	5.4	5.4	36.223	0.0032998	2.5403			2.143	2.2192	25657000	0	0	0	25657000	10397000	15260000
F5H7N8;P78380;F5H001;F5GZH1;P78380-2;G3V1I4	Oxidized low-density lipoprotein receptor 1;Oxidized low-density lipoprotein receptor 1, soluble form	OLR1	3	3	3	2	2	2	2	2	2	24.3	24.3	24.3	24.468	0	37.264	0.26913	0.31089	2.1796	2.2151	72713000	38608000	31092000	7516200	34106000	10242000	23863000
C9JD67;Q9H9B1-3;Q9H9B1;Q9H9B1-4;Q9H9B1-2	Histone-lysine N-methyltransferase EHMT1	EHMT1	2	2	2	0	2	0	2	0	2	2.3	2.3	2.3	125.49	0.0023223	2.9503			1.7473	2.2073	21385000	0	0	0	21385000	9276500	12109000
P04181;Q68CS0	Ornithine aminotransferase, mitochondrial;Ornithine aminotransferase, hepatic form;Ornithine aminotransferase, renal form	OAT	15	15	15	14	13	14	13	14	13	47.6	47.6	47.6	48.534	0	146.39	0.379	0.50422	2.1307	2.2008	3785200000	1882500000	1371400000	511100000	1902700000	651590000	1251100000
C9JBI3;P78330;C9JEJ7;F8WD74	Phosphoserine phosphatase	PSPH	9	9	9	8	9	8	9	8	9	52.9	52.9	52.9	20.745	0	106.75	0.33095	0.40969	2.0396	2.2003	3465300000	1573900000	1144500000	429380000	1891500000	854540000	1036900000
Q15678	Tyrosine-protein phosphatase non-receptor type 14	PTPN14	16	16	15	12	10	12	10	12	9	17.7	17.7	16.6	135.26	0	63.158	0.29757	0.40277	1.7899	2.1933	429990000	224890000	156720000	68165000	205100000	73175000	131930000
Q86UY8;Q86UY8-2	5-nucleotidase domain-containing protein 3	NT5DC3	4	4	4	2	2	2	2	2	2	10.8	10.8	10.8	63.419	0	11.829			2.0949	2.1931	55662000	10479000	8727700	1751600	45183000	12779000	32404000
P53985;Q5T8R5;Q49A45;Q5T8R3;Q5T8R4	Monocarboxylate transporter 1	SLC16A1	7	7	7	4	7	4	7	4	7	11.8	11.8	11.8	53.944	0	43.376	0.34428	0.46706	1.8598	2.1894	1543000000	742740000	492280000	250460000	800280000	285240000	515040000
Q7L1W4;E9PMF9	Volume-regulated anion channel subunit LRRC8D	LRRC8D	6	6	6	4	3	4	3	4	3	9.9	9.9	9.9	98.2	0	10.743	0.47262	0.60128	2.0304	2.179	153490000	74447000	51434000	23013000	79047000	31815000	47232000
P17676	CCAAT/enhancer-binding protein beta	CEBPB	3	3	3	2	2	2	2	2	2	11	11	11	36.105	0	24.125	0.25003	0.3098	2.1578	2.1693	182130000	45239000	36951000	8288400	136890000	40719000	96172000
Q9BZX2;B4DGD3;Q9BZX2-2	Uridine-cytidine kinase 2	UCK2	6	6	6	6	4	6	4	6	4	28.4	28.4	28.4	29.299	0	42.807	0.31163	0.39475	2.0911	2.1651	657140000	365910000	284260000	81654000	291220000	100510000	190720000
F2Z3C9;P15509-4;P15509-3;P15509-5;P15509;P15509-2;A7J003;P15509-6;B4DW68	Granulocyte-macrophage colony-stimulating factor receptor subunit alpha	CSF2RA	3	3	3	3	2	3	2	3	2	13.7	13.7	13.7	32.815	0	16.216	0.25496	0.32373	2.0929	2.1583	102710000	41465000	31985000	9479700	61246000	18127000	43119000
Q8N5C6;B7Z6X7;Q8N5C6-2	S1 RNA-binding domain-containing protein 1	SRBD1	10	10	10	9	3	9	3	9	3	13.5	13.5	13.5	111.77	0	17.029	0.32385	0.45011	1.9119	2.1569	63698000	42611000	30945000	11666000	21088000	7035000	14053000
G8JL86;Q53SF7-4;Q53SF7-3;Q53SF7-2;Q53SF7;C9J8C4;C9JWZ0;F8WEK0;C9JAU3;Q53SF7-5;C9J5Y6;C9JK90	Cordon-bleu protein-like 1	COBLL1	24	24	24	18	19	18	19	18	19	25.8	25.8	25.8	134.92	0	76.039	0.40547	0.54603	1.6979	2.1558	536220000	230730000	150110000	80624000	305490000	111450000	194030000
Q9BW19	Kinesin-like protein KIFC1	KIFC1	5	5	5	3	3	3	3	3	3	9.4	9.4	9.4	73.747	0	11.499	0.49879	0.6404	2.0629	2.1499	89460000	46095000	26290000	19805000	43365000	12815000	30550000
E7EX51;Q96ST2-2;Q96ST2-3;Q96ST2	Protein IWS1 homolog	IWS1	3	3	3	3	3	3	3	3	3	4.3	4.3	4.3	86.76	0	7.4167	0.54639	0.73668	2.0393	2.1435	447360000	191240000	75932000	115300000	256130000	82050000	174080000
Q96MV1;C9J6J2;C9JJM2	Transmembrane protein 56	TMEM56	2	2	2	1	2	1	2	1	2	9.1	9.1	9.1	30.04	0.00094109	3.8601			1.7187	2.1351	108670000	56040000	39252000	16788000	52633000	19696000	32937000
Q16822;B4DW73;H0YML5;H0YM31;Q16822-2;H0YMA5;H0YNG4;P35558;H0YMU6;H0YFK2;B4DT64;F5GZM4	Phosphoenolpyruvate carboxykinase [GTP], mitochondrial	PCK2	24	24	24	21	21	21	21	21	21	41.2	41.2	41.2	70.729	0	110.95	0.3723	0.46371	2.0125	2.1341	4197400000	1948700000	1220300000	728400000	2248700000	772120000	1476600000
P43246;B4E2Z2;E9PHA6;B4DL39;B4DSB9;E7EU21;E7EQQ1;E9PCI8;C9J809	DNA mismatch repair protein Msh2	MSH2	19	19	19	12	16	12	16	12	16	24.4	24.4	24.4	104.74	0	164.02	0.33422	0.43195	2.0886	2.1341	1398800000	644500000	451760000	192740000	754280000	287610000	466660000
P49321;P49321-3;F5H3J2;B4DS57;P49321-2;Q5T624;E9PPR5;E9PI86;E9PRH9;H0YDS9;H0YF33;E9PPQ8;E9PNB5;E9PQG5;E9PAU3;E9PJQ2;E9PKR5	Nuclear autoantigenic sperm protein	NASP	29	29	29	26	20	26	20	26	20	56.5	56.5	56.5	85.237	0	323.31	0.43631	0.61323	1.8103	2.1215	3736300000	2033600000	1435400000	598200000	1702700000	611860000	1090800000
Q14191	Werner syndrome ATP-dependent helicase	WRN	2	2	2	1	2	1	2	1	2	1.5	1.5	1.5	162.46	0.0095095	2.0358			1.8059	2.1188	10089000	0	0	0	10089000	4087600	6001200
O60503	Adenylate cyclase type 9	ADCY9	3	3	3	3	2	3	2	3	2	2.7	2.7	2.7	150.7	0	11.353	0.47441	0.62954	1.6231	2.102	76365000	28931000	19733000	9198400	47434000	20070000	27364000
P49643;P49643-2	DNA primase large subunit	PRIM2	9	9	9	8	4	8	4	8	4	22	22	22	58.805	0	25.959	0.29589	0.37444	1.9714	2.0974	389390000	279280000	212260000	67020000	110100000	35471000	74631000
Q9H7N4	Splicing factor, arginine/serine-rich 19	SCAF1	7	7	7	4	3	4	3	4	3	8.1	8.1	8.1	139.27	0	17.424			1.7014	2.0916	70860000	26925000	9104800	17820000	43935000	15542000	28393000
P33993;F5H776;F5H4S2;A4D2A2;P33993-2;C9J8M6	DNA replication licensing factor MCM7	MCM7	25	25	25	21	17	21	17	21	17	44.6	44.6	44.6	81.307	0	137.26	0.26328	0.34896	1.915	2.0857	3837900000	2169000000	1538500000	630520000	1668900000	693790000	975100000
O95302;B7Z6H3;B7Z1U8;B7Z230;B7Z1G9;C9J4P8;F5GZ14;Q75LS8	Peptidyl-prolyl cis-trans isomerase FKBP9	FKBP9	5	5	5	4	2	4	2	4	2	11.2	11.2	11.2	63.083	0	10.111	0.46717	0.59719	1.98	2.0848	199760000	107010000	68075000	38935000	92750000	31795000	60954000
Q9BV73-2;Q9BV73	Centrosome-associated protein CEP250	CEP250	5	5	5	2	4	2	4	2	4	2.9	2.9	2.9	274.38	0	8.6117	0.46822	0.60753	1.7155	2.0827	55479000	9284000	6896900	2387100	46195000	18823000	27372000
P26583;D6R9A6	High mobility group protein B2	HMGB2	8	7	7	6	6	5	5	5	5	36.4	30.6	30.6	24.033	0	21.827	0.42028	0.52323	1.9999	2.0795	1159400000	703010000	522820000	180190000	456390000	157870000	298520000
Q9UIG0-2;Q9UIG0	Tyrosine-protein kinase BAZ1B	BAZ1B	19	19	19	15	12	15	12	15	12	14.4	14.4	14.4	170.45	0	45.328	0.32311	0.42703	1.8605	2.0754	394030000	241340000	172630000	68708000	152690000	63659000	89026000
Q96SB8;Q96SB8-2;C9JMN1	Structural maintece of chromosomes protein 6	SMC6	6	6	6	5	4	5	4	5	4	7.6	7.6	7.6	126.32	0	15.487	0.3865	0.5087	1.6892	2.0753	79965000	61742000	37056000	24686000	18223000	6611300	11612000
Q969Y2-3;Q969Y2;A6NIG5;Q969Y2-2	tRNA modification GTPase GTPBP3, mitochondrial	GTPBP3	2	2	2	1	2	1	2	1	2	5.9	5.9	5.9	49.846	0	9.2339			2.0612	2.0731	37366000	12036000	6523600	5512100	25331000	8930500	16400000
Q9BVC3	Sister chromatid cohesion protein DCC1	DSCC1	5	5	5	4	3	4	3	4	3	14.2	14.2	14.2	44.825	0	8.7433	0.25298	0.34045	2.0022	2.0728	72660000	43446000	33371000	10075000	29215000	8591200	20624000
A2RRB4	Nuclear factor of activated T-cells 5	NFAT5	6	6	1	6	5	6	5	1	1	5.9	5.9	1.5	167.73	0	32.082	0.34502	0.48907	1.7469	2.0725	197920000	124870000	94145000	30725000	73054000	25129000	47924000
Q9H257-2;Q9H257;Q9H257-3	Caspase recruitment domain-containing protein 9	CARD9	7	6	6	6	7	5	6	5	6	16.7	14.6	14.6	56.666	0	33.522	0.34255	0.43298	1.9623	2.0694	323290000	120050000	90138000	29917000	203230000	88366000	114870000
B7Z589;P48067-2;P48067-3;P48067;B7Z9G8	Transporter;Sodium- and chloride-dependent glycine transporter 1	SLC6A9	4	4	4	2	4	2	4	2	4	10	10	10	58.36	0.00057263	4.189	0.47036	0.64705	1.6424	2.0609	49634000	28955000	19876000	9079200	20679000	7052200	13627000
Q96IZ0;H0YHP5	PRKC apoptosis WT1 regulator protein	PAWR	6	6	6	5	3	5	3	5	3	18.5	18.5	18.5	36.567	0	19.767	0.50366	0.61849	1.965	2.0556	283780000	186830000	124660000	62168000	96949000	32060000	64889000
P33992;B1AHB1;E7EQY5;F8WBR1;C9JMJ8;B1AHA9;B1AHB2	DNA replication licensing factor MCM5	MCM5	27	27	27	22	17	22	17	22	17	40.9	40.9	40.9	82.285	0	215.81	0.29139	0.40383	1.7921	2.051	3547200000	2073200000	1537600000	535600000	1474000000	449420000	1024600000
P19224;C9JMY5;B5MCT4;E7ETV7;A6NKK6;Q7Z6H8;A6NJC3;B8K288;Q9HAW9;Q9HAW8;Q9HAW7;O60656;P22309;P35504;P35503;P22310	UDP-glucuronosyltransferase 1-6	UGT1A6	12	12	12	6	10	6	10	6	10	24.1	24.1	24.1	60.75	0	26.436	0.71769	0.92256	1.9721	2.0477	441610000	210620000	125590000	85036000	230990000	76048000	154940000
Q03135;C9JKI3;E9PCT5;Q03135-2;P56539	Caveolin-1;Caveolin	CAV1	3	3	3	2	2	2	2	2	2	25.3	25.3	25.3	20.471	0	20.63	0.27434	0.3754	2.0704	2.0474	198400000	107780000	83317000	24464000	90623000	33330000	57293000
P57053	Histone H2B type F-S	H2BFS	18	1	1	16	16	1	1	1	1	83.3	5.6	5.6	13.944	0.0096651	2.0172	0.46074	0.66404	2.004	2.0456	106970000	57657000	36748000	20909000	49312000	16327000	32985000
Q16763	Ubiquitin-conjugating enzyme E2 S	UBE2S	6	6	6	6	4	6	4	6	4	36	36	36	23.845	0	25.084	0.22192	0.28852	1.9894	2.0408	388290000	244590000	180150000	64439000	143700000	40262000	103430000
Q99707;B4DST3;B7ZLW7;B1ANE3;B4DFV0	Methionine synthase	MTR	11	11	11	9	5	9	5	9	5	11.1	11.1	11.1	140.53	0	27.431	0.34903	0.48227	1.8394	2.0408	161570000	88538000	59494000	29044000	73028000	26881000	46147000
Q9UQE7	Structural maintece of chromosomes protein 3	SMC3	58	58	58	51	51	51	51	51	51	48.4	48.4	48.4	141.54	0	323.31	0.39071	0.54122	1.63	2.04	5533500000	2938700000	2080400000	858290000	2594800000	1075100000	1519700000
Q5VT79;F5H7X5;E7EVD9;F5GX16;B4DTC9;Q5VT79-2;Q5T2P8;P13928	Annexin A8-like protein 2;Annexin A8;Annexin A8-like protein 1	ANXA8L2;ANXA8;ANXA8L1	2	2	2	1	2	1	2	1	2	12.8	12.8	12.8	36.865	0	27.065			2.0735	2.0397	26066000	5863100	5863100	0	20203000	4897600	15305000
B7ZKQ9;F5H4X0;B3KW46;B4DZ71;Q8WTV0-3;Q8WTV0-4;F8W8N0;Q8WTV0-2;Q8WTV0	Scavenger receptor class B member 1	SCARB1	1	1	1	1	1	1	1	1	1	2.7	2.7	2.7	53.847	0.0023239	2.9715			1.9691	2.0376	41313000	17340000	14262000	3077700	23974000	7892100	16081000
P46939;E7EPZ4;Q5T097;Q5SYY1	Utrophin	UTRN	30	30	30	25	16	25	16	25	16	11	11	11	394.46	0	81.153	0.33628	0.47892	1.6424	2.0364	470760000	353970000	267100000	86868000	116790000	50609000	66176000
Q9H773	dCTP pyrophosphatase 1	DCTPP1	13	13	13	11	11	11	11	11	11	79.4	79.4	79.4	18.681	0	75.85	0.30992	0.4257	2.0803	2.0329	3121000000	1468200000	1133800000	334400000	1652900000	551370000	1101500000
P09874;F8WC10;Q5VX84;Q5VX85	Poly [ADP-ribose] polymerase 1	PARP1	44	44	44	39	39	39	39	39	39	42.6	42.6	42.6	113.08	0	323.31	0.30266	0.41021	1.8005	2.028	10012000000	5946800000	4401600000	1545200000	4065600000	1458400000	2607200000
Q9P275;Q9P275-2;E9PEW0;F5H3B9	Ubiquitin carboxyl-terminal hydrolase 36	USP36	5	5	5	4	3	4	3	4	3	5	5	5	122.65	0	7.4175	0.44021	0.56949	1.7479	2.0244	56143000	37984000	25302000	12682000	18159000	7142900	11016000
Q6P275;Q8WVM7;Q68DW7;F5H1C4;C9J3T3;C9JJQ0	Cohesin subunit SA-1	STAG1;DKFZp781D1416	14	9	9	9	14	6	9	6	9	13.6	9.7	9.7	140.09	0	23.166	0.3744	0.52112	1.6542	2.0231	175510000	87451000	61184000	26266000	88064000	33942000	54122000
O00165;O00165-2;O00165-5;O00165-4;O00165-3;Q5VYD6;E9PEY2;O00165-6;E9PIQ7	HCLS1-associated protein X-1	HAX1	6	6	6	4	4	4	4	4	4	26.9	26.9	26.9	31.62	0	19.426	0.41144	0.5092	1.9108	2.0224	455950000	164360000	111820000	52547000	291580000	118540000	173050000
P26358;F5GX68;P26358-2;H0YFC7;P26358-3	DNA (cytosine-5)-methyltransferase 1;Cytosine-specific methyltransferase	DNMT1	49	49	49	43	30	43	30	43	30	32.7	32.7	32.7	183.16	0	152.49	0.30865	0.41953	1.648	2.0175	3088000000	1906400000	1377600000	528740000	1181600000	496600000	684990000
F6RU81;Q6PJG2	ELM2 and SANT domain-containing protein 1	ELMSAN1	6	6	6	6	2	6	2	6	2	8.9	8.9	8.9	111.92	0	16.709	0.41025	0.54106	1.5297	2.0161	23578000	17175000	11845000	5329600	6402600	2858000	3544700
Q68CZ2;E7ERH3;Q68CZ2-2;F5GXX8;E9PCX8;Q59GW4;C9JHU5;Q68CZ2-4;Q68CZ2-3;C9JWN9;C9JTD0;B3KYA3;Q59G71;F8VV64;C9JVR1;E9PGF5;E9PF55;Q63HR2-5;Q63HR2-2;Q63HR2-6;Q63HR2;Q63HR2-4;Q9HBL0	Tensin-3	TNS3	15	15	15	13	9	13	9	13	9	15.4	15.4	15.4	155.26	0	95.399	0.32366	0.42776	1.7508	2.0142	348630000	252920000	156680000	96231000	95714000	29112000	66602000
F8W8R3;P49005;C9IZD2;C9J8Z7;C9JLE1;C9JHC7	DNA polymerase delta subunit 2	POLD2	4	4	4	2	4	2	4	2	4	11.9	11.9	11.9	49.612	0	41.452	0.33176	0.42451	1.9738	2.0129	238120000	144210000	103340000	40874000	93914000	32081000	61833000
Q7Z4V5-2;Q7Z4V5;C9JEE1;E9PGW4;Q9Y3E1	Hepatoma-derived growth factor-related protein 2	HDGFRP2	3	2	2	2	3	1	2	1	2	6.4	5.2	5.2	74.229	0.00021173	6.8811			1.8999	2.0072	37441000	0	0	0	37441000	14559000	22882000
Q9P2B2;H0YFT2	Prostaglandin F2 receptor negative regulator	PTGFRN	16	16	16	12	13	12	13	12	13	19.7	19.7	19.7	98.555	0	31.625	0.49332	0.67823	1.6388	2.0065	690180000	420020000	284880000	135140000	270160000	126510000	143650000
E9PI88;O60547	GDP-mannose 4,6 dehydratase	GMDS	12	12	12	10	11	10	11	10	11	43.6	43.6	43.6	39.053	0	129.21	0.69952	0.85627	1.8739	2.0014	1604100000	700070000	418750000	281320000	904070000	358410000	545660000
P42166	Lamina-associated polypeptide 2, isoform alpha;Thymopoietin;Thymopentin	TMPO	29	29	19	28	25	28	25	18	16	62.8	62.8	43.4	75.491	0	323.31	0.27537	0.35626	1.931	1.9958	10293000000	6001800000	4482500000	1519300000	4291000000	1480800000	2810200000
Q3SY13;Q9HB09	Bcl-2-like protein 12	BCL2L12	3	3	3	2	2	2	2	2	2	9.9	9.9	9.9	36.665	0	9.1089			1.9698	1.9949	106440000	25239000	18718000	6520600	81198000	27706000	53492000
Q92979	Ribosomal RNA small subunit methyltransferase NEP1	EMG1	11	11	11	10	9	10	9	10	9	52.9	52.9	52.9	26.72	0	38.091	0.34672	0.43182	1.9025	1.9916	1702200000	1067000000	765320000	301660000	635210000	269010000	366200000
Q5TBP5;O00268	Transcription initiation factor TFIID subunit 4	TAF4	5	5	5	4	4	4	4	4	4	6.2	6.2	6.2	97.367	0	14.179	0.54813	0.74331	1.6106	1.9915	89253000	55424000	31189000	24235000	33829000	11813000	22016000
P52292;A8MYJ9	Importin subunit alpha-1	KPNA2	17	17	17	12	17	12	17	12	17	36.3	36.3	36.3	57.861	0	182.71	0.24164	0.30339	1.9	1.9843	2441700000	1206800000	920280000	286510000	1234900000	463670000	771200000
H0YE88;P28347;E9PKB7;H0YEJ9;A4FUP2	Transcriptional enhancer factor TEF-1	TEAD1	5	5	4	3	3	3	3	2	3	14.6	14.6	12.7	47.927	0	20.369	0.6887	0.86412	1.6551	1.9841	251470000	152370000	90589000	61784000	99096000	42722000	56375000
B4DQJ2;Q3KQR7;P24468;P10589	COUP transcription factor 2;COUP transcription factor 1	NR2F2;NR2F1	7	7	6	5	3	5	3	4	3	29.1	29.1	26.1	29.162	0	38.899	0.39953	0.51004	1.8737	1.984	450880000	363060000	299950000	63107000	87823000	35046000	52776000
Q9BRX5;E9PB21;Q9BRX5-2	DNA replication complex GINS protein PSF3	GINS3	4	4	4	3	2	3	2	3	2	21.8	21.8	21.8	24.534	0	8.6689	0.22252	0.28122	1.9206	1.9827	155440000	67716000	54089000	13627000	87724000	44409000	43315000
Q9H6F5;H0YG79;E7ES61;B4DY99	Coiled-coil domain-containing protein 86	CCDC86	8	8	8	7	2	7	2	7	2	24.2	24.2	24.2	40.235	0	20.765	0.33936	0.48819	1.7508	1.9804	494440000	342540000	246140000	96402000	151890000	53340000	98553000
F5H7K2;Q8IWI9;E7ENI0;Q8IWI9-2	MAX gene-associated protein	MGA	11	11	11	6	6	6	6	6	6	5.3	5.3	5.3	315.22	0	23.072	0.30656	0.41319	1.7395	1.9768	44442000	29549000	21376000	8172900	14893000	6420800	8472600
P12004	Proliferating cell nuclear antigen	PCNA	15	15	15	14	14	14	14	14	14	73.2	73.2	73.2	28.768	0	323.31	0.41561	0.52089	1.8246	1.966	14436000000	8618700000	6088300000	2530400000	5817000000	1867000000	3950000000
Q96RS6;Q96RS6-2;Q96RS6-3;E5RGX7	NudC domain-containing protein 1	NUDCD1	15	15	15	11	11	11	11	11	11	34.1	34.1	34.1	66.755	0	100.24	0.44658	0.56955	1.8049	1.9643	2020800000	1189900000	580780000	609150000	830870000	307260000	523610000
P06899	Histone H2B type 1-J	HIST1H2BJ	17	3	0	15	15	3	2	0	0	81.7	10.3	0	13.904	0	8.3564	0.4564	0.58104	1.8639	1.9638	6823300000	2938500000	1977200000	961370000	3884800000	1248900000	2635900000
F5H6G1;P06400	Retinoblastoma-associated protein	RB1	15	15	15	11	12	11	12	11	12	20.7	20.7	20.7	104.22	0	81.884	0.36882	0.49994	1.5155	1.9624	695460000	277330000	198270000	79055000	418130000	201450000	216680000
Q8N7B7;Q6NSH3;Q5DJT8;Q8NHU0;Q5HYN5	Cancer/testis antigen family 45 member A4/A6;Cancer/testis antigen family 45 member A5;Cancer/testis antigen family 45 member A2;Cancer/testis antigen family 45 member A3;Cancer/testis antigen family 45 member A1	CT45A4;CT45A5;CT45A2;CT45A3;CT45A1	3	3	3	3	3	3	3	3	3	18.5	18.5	18.5	21.244	0	10.962	0.35028	0.43806	1.9023	1.9604	543380000	310400000	215590000	94807000	232990000	81077000	151910000
Q14571	Inositol 1,4,5-trisphosphate receptor type 2	ITPR2	13	5	5	8	9	4	2	4	2	4.3	1.8	1.8	308.06	0.00021331	7.0939	1.8533	2.5307	1.5632	1.9579	152570000	83544000	38689000	44855000	69022000	18307000	50714000
E7EMB1;Q9UH65;E9PJM7	Switch-associated protein 70	SWAP70	7	7	7	5	4	5	4	5	4	12.3	12.3	12.3	62.032	0	13.895	0.80464	1.0337	1.8511	1.9562	279750000	181800000	90674000	91126000	97950000	36022000	61927000
P20700;E9PBF6	Lamin-B1	LMNB1	36	34	32	32	34	30	32	28	30	59.6	58	55.3	66.408	0	323.31	0.43023	0.55957	1.8071	1.9558	12106000000	5708000000	3935200000	1772800000	6398200000	2386800000	4011400000
Q9H813;B7Z4D6	Transmembrane protein 206	TMEM206	2	2	2	0	2	0	2	0	2	4.9	4.9	4.9	40.043	0.0064902	2.3326			1.8214	1.9515	43300000	0	0	0	43300000	16101000	27199000
Q9Y5B9;F5H063;G3V5A4;G3V401;G3V2X0	FACT complex subunit SPT16	SUPT16H	44	44	44	36	39	36	39	36	39	42.2	42.2	42.2	119.91	0	323.31	0.51946	0.70295	1.5259	1.9514	10469000000	5426700000	3457500000	1969100000	5042300000	2004900000	3037400000
Q7Z7K6;Q7Z7K6-3	Centromere protein V	CENPV	2	2	2	2	2	2	2	2	2	13.5	13.5	13.5	29.946	0	34.215	0.43272	0.53723	1.9215	1.9498	200040000	105590000	72119000	33471000	94449000	35646000	58803000
P0CG13;E5RGY5;H0YBK4;E5RHL4;H0YAV5	Chromosome transmission fidelity protein 8 homolog	CHTF8	2	2	2	2	2	2	2	2	2	18.2	18.2	18.2	13.313	0.00038775	4.5253	0.24419	0.30548	1.9827	1.9471	95082000	43504000	33498000	10007000	51577000	14625000	36952000
Q14146;Q5VYD0	Unhealthy ribosome biogenesis protein 2 homolog	URB2	21	21	21	16	13	16	13	16	13	16.9	16.9	16.9	170.54	0	47.717	0.38294	0.52441	1.6113	1.936	419760000	252520000	173170000	79352000	167240000	68367000	98872000
B4E2X3;Q8N6R0-1;Q8N6R0-3;Q8N6R0;Q8N6R0-2;Q8N6R0-4	Methyltransferase-like protein 13	METTL13	4	4	4	1	3	1	3	1	3	6.3	6.3	6.3	78.687	0.00039698	5.0173			1.7873	1.9352	123610000	0	0	0	123610000	22958000	100650000
F5H5U2;Q8NHQ9;F5H3E5;E7EX41;Q8IYH0;F5H2I2;F5H735	ATP-dependent RNA helicase DDX55	DDX55	11	11	11	7	7	7	7	7	7	23.7	23.7	23.7	65.19	0	168.01	0.49901	0.64432	1.8967	1.9344	593030000	392080000	207200000	184880000	200950000	84034000	116910000
Q5C9Z4	Nucleolar MIF4G domain-containing protein 1	NOM1	5	5	5	5	2	5	2	5	2	7.1	7.1	7.1	96.256	0	8.6824	0.52852	0.6466	1.8174	1.9316	91847000	66009000	38851000	27158000	25838000	8604900	17233000
Q06136;B4DMX0	3-ketodihydrosphingosine reductase	KDSR	3	3	3	2	2	2	2	2	2	13.9	13.9	13.9	36.187	0	13.811	0.45374	0.5882	1.8612	1.9313	123230000	71729000	39737000	31992000	51500000	14703000	36797000
Q676U5;E7EVC7;Q676U5-2;Q676U5-3;Q676U5-4;A3EXL0;E7EVS5;C9JAY7;C9JK97;C9J1B2	Autophagy-related protein 16-1	ATG16L1	7	7	7	3	7	3	7	3	7	14.3	14.3	14.3	68.264	0	20.838	1.0534	1.3592	1.6916	1.9309	364550000	123110000	62778000	60332000	241440000	111400000	130040000
O43194	G-protein coupled receptor 39	GPR39	3	3	3	1	2	1	2	1	2	8.2	8.2	8.2	51.328	0.00040942	5.8613			1.5529	1.9281	16538000	0	0	0	16538000	6078400	10460000
Q96NB1	LisH domain-containing protein FOPNL	FOPNL	2	2	2	2	2	2	2	2	2	16.1	16.1	16.1	19.777	0	9.027	0.41591	0.50671	1.9324	1.9275	110200000	55942000	40689000	15253000	54262000	21223000	33038000
P20336	Ras-related protein Rab-3A	RAB3A	3	1	1	3	2	1	1	1	1	19.1	6.8	6.8	24.984	0.00038827	4.546	0.55709	0.78285	1.7966	1.9139	80784000	53678000	31579000	22100000	27105000	10972000	16133000
Q96IR2;Q9H7R5-2;Q15929;A6NP11;O75346;O60765;Q96LW1	Zinc finger protein 845;Putative zinc finger protein 56;Zinc finger protein 716;Zinc finger protein 253;Zinc finger protein 354A;Zinc finger protein 354B	ZNF845;ZNF56;ZNF716;ZNF253;ZNF354A;ZNF354B	4	2	0	2	4	1	2	0	0	9.3	7.5	0	113.13	0.00039896	5.1532	0.38007	0.52952	1.7511	1.9125	127200000	80476000	58440000	22036000	46722000	18259000	28462000
Q9NRZ9-6;Q9NRZ9-5;Q9NRZ9-3;Q9NRZ9-2;Q9NRZ9;Q9NRZ9-4;Q9NW36	Lymphoid-specific helicase	HELLS	7	7	7	3	5	3	5	3	5	12	12	12	81.636	0	21.32	0.27196	0.33734	1.847	1.9125	158940000	70161000	55721000	14439000	88779000	30067000	58712000
Q9Y5Y0	Feline leukemia virus subgroup C receptor-related protein 1	FLVCR1	4	4	4	0	4	0	4	0	4	12.1	12.1	12.1	59.862	0	7.4857			1.4782	1.9091	23446000	0	0	0	23446000	9599300	13847000
O43148;O43148-2;B7Z8S9;F5H2D9	mRNA cap guanine-N7 methyltransferase	RNMT	4	4	4	3	4	3	4	3	4	10.9	10.9	10.9	54.843	0	21.821	1.2079	1.5351	1.8256	1.9064	183490000	50215000	28661000	21554000	133280000	58826000	74450000
E9PEA8;Q8NBX0	Saccharopine dehydrogenase-like oxidoreductase	SCCPDH	2	2	2	2	2	2	2	2	2	11.2	11.2	11.2	26.368	0.00039502	4.9283	0.79986	1.0677	1.8106	1.9029	158670000	67162000	37202000	29960000	91508000	32002000	59506000
Q9BTW9;Q9BTW9-4;F5H8C7;F8WC00;Q9BTW9-5;A6NE57;C9J1U4;Q9BTW9-3;Q9BTW9-2	Tubulin-specific chaperone D	TBCD	16	16	16	15	4	15	4	15	4	18.3	18.3	18.3	132.6	0	42.469	0.41354	0.55749	1.5509	1.8992	304370000	279100000	180460000	98639000	25270000	7972400	17297000
O75691	Small subunit processome component 20 homolog	UTP20	50	50	50	41	33	41	33	41	33	20.5	20.5	20.5	318.38	0	166.52	0.36048	0.48805	1.5155	1.8981	2064300000	1315700000	897760000	417920000	748590000	292470000	456120000
Q96B96;B4DEC1	Promethin	TMEM159	3	3	3	1	3	1	3	1	3	13	13	13	17.522	0	9.4713			1.4965	1.8972	156990000	23004000	10050000	12954000	133990000	42247000	91738000
D6R9W2;Q8NEC7	Glutathione S-transferase C-terminal domain-containing protein	GSTCD	2	2	2	1	2	1	2	1	2	7.9	7.9	7.9	38.198	0	7.1194			1.6722	1.8955	30219000	8015800	6390900	1624900	22203000	9678300	12525000
Q71UI9;P0C0S5;C9J0D1;A6NKY0;A6NN01;A6NFA8;C9J386	Histone H2A.V;Histone H2A.Z;Histone H2A	H2AFV;H2AFZ	5	3	3	5	5	3	3	3	3	53.9	41.4	41.4	13.509	0	323.31	0.33068	0.42294	1.8861	1.8941	10421000000	6003600000	4425100000	1578600000	4417000000	1338100000	3078900000
E9PB30;Q4KMQ2;B9EGG0;E9PCT2	Anoctamin-6	ANO6	15	15	15	11	9	11	9	11	9	18.3	18.3	18.3	103.96	0	43.376	0.54846	0.73916	1.4144	1.8864	426250000	211710000	138470000	73248000	214540000	87077000	127460000
Q9UNZ5	Leydig cell tumor 10 kDa protein homolog	C19orf53	2	2	2	1	2	1	2	1	2	15.2	15.2	15.2	10.576	0.0098088	1.9857			1.8981	1.8844	85745000	35895000	22651000	13244000	49850000	18171000	31679000
Q16666-3;Q16666-2;Q16666;E7EPR3;C9JXU0;Q6K0P9-6;Q6K0P9-5;Q6K0P9-4;Q6K0P9-3;Q6K0P9-2;Q6K0P9	Gamma-interferon-inducible protein 16	IFI16	8	8	8	4	6	4	6	4	6	14	14	14	75.935	0	16.003	1.7205	2.1102	1.7783	1.8814	482410000	374750000	318630000	56117000	107660000	40140000	67521000
Q13188;B3KYA7;E5RFQ9;Q8NBU1;E5RIM6	Serine/threonine-protein kinase 3;Serine/threonine-protein kinase 3 36kDa subunit;Serine/threonine-protein kinase 3 20kDa subunit	STK3	17	17	11	8	15	8	15	5	10	40.7	40.7	25.3	56.3	0	45.409	0.44365	0.55778	1.7363	1.881	1663700000	838390000	558700000	279680000	825280000	302530000	522750000
O75044;H0Y2P8;H0Y4C3;Q5VZB4	SLIT-ROBO Rho GTPase-activating protein 2	SRGAP2	5	5	3	5	2	5	2	3	0	5.6	5.6	3.4	120.88	0	21.612	0.46166	0.65065	1.7424	1.8806	185030000	122010000	64056000	57950000	63021000	23773000	39248000
O95716	Ras-related protein Rab-3D	RAB3D	5	3	2	5	4	3	2	2	2	27.4	20.5	11.9	24.267	0	14.316	0.63143	0.78776	1.6538	1.8782	594980000	348670000	208530000	140150000	246310000	103880000	142430000
Q14683;G8JLG1;H0Y7K8;E7EPI6	Structural maintece of chromosomes protein 1A	SMC1A	55	55	55	48	45	48	45	48	45	42.4	42.4	42.4	143.23	0	284.6	0.44471	0.60931	1.4509	1.875	6371200000	3833400000	2405300000	1428100000	2537800000	1125600000	1412200000
Q7Z4H8-3;Q7Z4H8-2;Q7Z4H8;H0YEM3	KDEL motif-containing protein 2	KDELC2	5	5	5	2	4	2	4	2	4	12.7	12.7	12.7	47.399	0	19.467	0.49624	0.63809	1.7766	1.8746	169740000	72962000	46677000	26285000	96773000	36225000	60549000
E9PLD3;E9PRG8		LOC102288414	2	2	2	2	2	2	2	2	2	21.2	21.2	21.2	11.6	0.0003969	5.0146	0.54997	0.70352	1.8528	1.8734	510670000	310080000	201780000	108300000	200590000	72369000	128220000
G3V583;Q8N128;Q8N128-2;G3V3Z5	Protein FAM177A1	FAM177A1	3	3	3	3	2	3	2	3	2	27.1	27.1	27.1	16.322	0	9.3247	1.1633	1.44	1.8025	1.8694	242270000	143220000	58574000	84650000	99041000	39721000	59320000
Q9BU76-4;Q9BU76;Q9BU76-2;Q9BU76-3	Multiple myeloma tumor-associated protein 2	MMTAG2	3	3	3	2	2	2	2	2	2	19	19	19	20.536	0.00021128	6.8175	0.44725	0.54707	1.8085	1.8686	132190000	84450000	55061000	29389000	47743000	16804000	30938000
G3XAA9;E9PJN1;O75676-2;O75676	Ribosomal protein S6 kinase;Ribosomal protein S6 kinase alpha-4	RPS6KA4	5	5	5	3	4	3	4	3	4	13.9	13.9	13.9	58.112	0.00020991	6.6644	0.42275	0.5418	1.755	1.8599	151670000	49104000	35416000	13688000	102560000	42512000	60049000
Q9Y5J9;G3XAN8;E9PIR3	Mitochondrial import inner membrane translocase subunit Tim8 B	TIMM8B	4	4	4	4	4	4	4	4	4	51.8	51.8	51.8	9.3435	0	10.073	0.39573	0.51295	1.869	1.8588	150620000	71278000	51189000	20089000	79345000	28017000	51328000
A8MXB7;Q9Y343-2;Q9Y343;H0YA25;Q8WUS9;Q96L94	Sorting nexin-24	SNX24	7	7	7	7	3	7	3	7	3	32.7	32.7	32.7	23.728	0	14.878	0.55135	0.66402	1.8834	1.8564	300200000	208560000	133190000	75372000	91640000	32748000	58892000
Q9H0E3;B7ZLM3;Q9H0E3-2;C9J683	Histone deacetylase complex subunit SAP130	SAP130	5	5	5	4	4	4	4	4	4	5.3	5.3	5.3	110.32	0	13.527	0.54381	0.75826	1.5872	1.8547	132690000	87686000	63532000	24154000	45007000	18152000	26855000
Q8NEZ5;Q8NEZ5-3;Q8NEZ5-2	F-box only protein 22	FBXO22	7	7	7	6	4	6	4	6	4	20.6	20.6	20.6	44.508	0	16.656	0.46652	0.5919	1.7866	1.8525	671380000	487970000	320000000	167970000	183410000	64946000	118460000
Q96P16;Q96P16-2;Q96P16-3	Regulation of nuclear pre-mRNA domain-containing protein 1A	RPRD1A	8	5	5	8	7	5	4	5	4	35.9	23.7	23.7	35.719	0	18.424	0.50306	0.63446	1.8378	1.8524	369450000	227240000	142710000	84531000	142210000	60567000	81642000
F5H1D6;E7ETS8;Q07864;E7ENR1;F5H7H6;F5H3W5;B3KS74;E9PHF9;F5H7E4	DNA polymerase;DNA polymerase epsilon catalytic subunit A	POLE	17	17	17	12	8	12	8	12	8	9.1	9.1	9.1	258.35	0	26.858	0.24008	0.33442	1.5614	1.8485	303750000	217100000	78562000	138540000	86655000	37838000	48817000
P00374;B4DDD2;B4DM58;C9JJ68;Q86XF0	Dihydrofolate reductase	DHFR	9	9	9	9	7	9	7	9	7	57.8	57.8	57.8	21.452	0	140.19	0.23452	0.29599	1.9062	1.8478	1171600000	642270000	514490000	127780000	529340000	170190000	359150000
Q9Y4B5;A8MQ54;Q9Y4B5-2;Q9Y4B5-3;E9PJP2;Q5TF21	Microtubule cross-linking factor 1	MTCL1	6	5	5	5	3	4	3	4	3	3.5	3.1	3.1	208.75	0.00040758	5.7439	0.89711	1.1632	1.5199	1.8476	226290000	134640000	85132000	49506000	91655000	43918000	47736000
P35610;B1APM4;B4DU95;A8K3P4;B4DFD8	Sterol O-acyltransferase 1	SOAT1	5	5	5	4	4	4	4	4	4	12.7	12.7	12.7	64.734	0	15.816	0.55898	0.84122	1.3978	1.8474	204590000	104980000	59363000	45614000	99615000	34194000	65421000
Q9HA64;F5H4E4;F5H309	Ketosamine-3-kinase	FN3KRP	4	4	4	4	3	4	3	4	3	12.9	12.9	12.9	34.412	0	14.802	0.71135	1.0417	1.7852	1.842	243540000	190220000	105950000	84269000	53324000	19295000	34029000
Q9GZN1;F8VP72;F8W043;F8W0Q1;F8W057;F8VRL1;G3V1Y1	Actin-related protein 6	ACTR6	3	3	3	3	3	3	3	3	3	9.6	9.6	9.6	45.81	0	11.618	0.572	0.71119	1.8124	1.8392	83592000	43104000	27712000	15392000	40488000	17261000	23227000
P35249;C9JZI1;C9J8M3;C9JTT7;C9JXZ7;C9JGY5;F8WE44;C9JW34	Replication factor C subunit 4	RFC4	13	13	13	11	12	11	12	11	12	47.1	47.1	47.1	39.681	0	309.65	0.42662	0.54388	1.6812	1.8389	1940700000	1081700000	773110000	308570000	859050000	322850000	536200000
F8W9I9;Q13627-3;Q13627-4;Q13627-5;Q13627-2;Q13627;Q9Y463-2;Q9Y463-3;Q9Y463;E7EMI5;F8WAP0	Dual specificity tyrosine-phosphorylation-regulated kinase 1A;Dual specificity tyrosine-phosphorylation-regulated kinase 1B	DYRK1A;DYRK1B	3	3	3	2	2	2	2	2	2	6.1	6.1	6.1	61.868	0.0011154	3.6194			1.7489	1.8354	85868000	16777000	11352000	5424400	69092000	22580000	46512000
Q6PJG6;Q6PJG6-2;Q6PJG6-3	BRCA1-associated ATM activator 1	BRAT1	9	9	9	8	6	8	6	8	6	14.6	14.6	14.6	88.118	0	37.109	0.46354	0.61166	1.7746	1.8338	194330000	99056000	66517000	32539000	95270000	40031000	55239000
P25490;H0YJV7;O15391;H0YJU4;Q96MM3	Transcriptional repressor protein YY1	YY1	5	5	5	3	4	3	4	3	4	14	14	14	44.712	0	9.1306	0.67518	0.8375	1.7643	1.8323	248370000	172640000	109540000	63103000	75720000	30866000	44855000
O60294;B4DUW3	tRNA wybutosine-synthesizing protein 4	LCMT2	5	5	5	2	4	2	4	2	4	9.6	9.6	9.6	75.601	0.00021061	6.7361			1.6005	1.83	115310000	13659000	11261000	2398100	101650000	45727000	55921000
Q8WXX5	DnaJ homolog subfamily C member 9	DNAJC9	12	12	12	12	11	12	11	12	11	50.8	50.8	50.8	29.909	0	198.88	0.47474	0.59973	1.6986	1.826	3141900000	1803800000	1212900000	590850000	1338100000	447070000	891050000
E9PN81;Q8TDP1-2;Q8TDP1;H0YEF3;H0YE52;H0YCP5;E9PKP0	Ribonuclease H2 subunit C	RNASEH2C	7	7	7	5	5	5	5	5	5	40.9	40.9	40.9	26.302	0	65.867	0.26318	0.33593	1.7962	1.8252	550530000	272450000	204820000	67630000	278090000	104370000	173720000
P18827;E9PHH3	Syndecan-1	SDC1	6	6	6	6	6	6	6	6	6	16.1	16.1	16.1	32.461	0	39.135	0.24082	0.32302	1.3995	1.8228	714980000	379780000	283500000	96276000	335200000	140650000	194550000
Q13263;Q13263-2	Transcription intermediary factor 1-beta	TRIM28	39	39	39	37	36	37	36	37	36	62.5	62.5	62.5	88.549	0	323.31	0.51073	0.66262	1.7532	1.8207	22847000000	11983000000	7835100000	4147900000	10864000000	4117400000	6746800000
P09601;B1AHA8	Heme oxygenase 1	HMOX1	8	8	8	5	7	5	7	5	7	38.5	38.5	38.5	32.818	0	105.48	0.60763	0.7573	1.7184	1.8163	570390000	208460000	127840000	80625000	361930000	113360000	248570000
Q8NDV3-2;Q8NDV3-3;Q8NDV3	Structural maintece of chromosomes protein 1B	SMC1B	2	2	2	1	2	1	2	1	2	0.7	0.7	0.7	135.84	0.0082714	2.1797			1.4155	1.8153	93439000	37400000	22640000	14760000	56039000	21498000	34541000
Q9BXS6-4;Q9BXS6-3;Q9BXS6-5;Q9BXS6-2;Q9BXS6;E9PB35;E7ERR5;H0YMD2;H0YKA7	Nucleolar and spindle-associated protein 1	NUSAP1	6	6	6	4	2	4	2	4	2	15.3	15.3	15.3	47.569	0	34.235	0.47	0.58483	1.7229	1.8145	80988000	45766000	30473000	15293000	35222000	12142000	23079000
Q99933-4;Q99933-3;Q99933;E2QRM7;Q99933-2	BAG family molecular chaperone regulator 1	BAG1	2	2	2	2	2	2	2	2	2	11.7	11.7	11.7	25.988	0	7.7964	0.68816	0.83516	1.7568	1.813	66530000	28650000	18329000	10321000	37881000	14012000	23869000
D6RB92;F8WBZ2;Q5JS54;C9J2F8;D6REN3;E2QRC7	Proteasome assembly chaperone 4	PSMG4	4	4	4	4	4	4	4	4	4	64.8	64.8	64.8	11.655	0	56.14	0.52666	0.66767	1.7808	1.8129	216780000	97801000	66767000	31034000	118980000	44663000	74313000
C9JNE2;Q9Y530;C9JXC3;C9J5P1;C9JA90;C9IZY1	O-acetyl-ADP-ribose deacetylase 1	OARD1	4	4	4	4	3	4	3	4	3	33.6	33.6	33.6	14.67	0	24.528	0.4144	0.53817	1.7556	1.8124	163270000	97961000	66025000	31936000	65305000	26837000	38468000
Q9UFW8;C9JUJ0	CGG triplet repeat-binding protein 1	CGGBP1	8	8	8	7	7	7	7	7	7	57.5	57.5	57.5	18.82	0	21.272	0.37086	0.4784	1.8026	1.8089	944460000	468060000	335900000	132160000	476400000	173110000	303280000
Q71DI3	Histone H3.2	HIST2H3A	10	1	1	10	9	1	1	1	1	62.5	23.5	23.5	15.388	0	219.62	0.70072	0.89147	1.7999	1.8085	2889300000	546410000	345010000	201410000	2342900000	809650000	1533200000
P27144;D3DQ64	Adenylate kinase 4, mitochondrial	AK4	10	10	10	7	6	7	6	7	6	51.6	51.6	51.6	25.268	0	15.929	0.48863	0.66348	1.7737	1.8075	6440300000	4004400000	3890800000	113610000	2435800000	2302900000	132940000
Q13563-3;Q13563;Q13563-5;Q13563-2;Q13563-4;B4DFN3	Polycystin-2	PKD2	6	6	6	1	5	1	5	1	5	8.4	8.4	8.4	103.13	0	8.7558			1.577	1.806	31771000	0	0	0	31771000	12227000	19545000
Q9BRU9;G3XAM4;E5RGP0;Q9BRU9-2	rRNA-processing protein UTP23 homolog	UTP23	2	2	2	2	1	2	1	2	1	10	10	10	28.402	0.00020687	6.1923	0.441	0.55135	1.7204	1.805	161600000	92622000	67664000	24959000	68980000	23909000	45071000
Q9UPY5	Cystine/glutamate transporter	SLC7A11	3	3	3	3	2	3	2	3	2	6.2	6.2	6.2	55.422	0	17.494	0.4942	0.6938	1.4635	1.8039	786420000	444190000	295960000	148230000	342240000	144560000	197680000
A6NJK7;Q76FK4-3;Q76FK4-2;Q76FK4-4;Q76FK4;F8WE42;F5H101;F5GWN9;F5H797;F5H692;F5H540	Nucleolar protein 8	NOL8	9	9	9	7	5	7	5	7	5	8.4	8.4	8.4	127.57	0	24.996	0.33908	0.43867	1.4921	1.801	117930000	80200000	58176000	22023000	37728000	16099000	21629000
P49761-1;P49761;G5E959;P49761-3	Dual specificity protein kinase CLK3	CLK3	3	3	3	1	3	1	3	1	3	6.1	6.1	6.1	58.588	0.00021349	7.1151			1.6798	1.7982	96046000	29652000	18084000	11567000	66394000	26381000	40013000
Q68CQ4	Digestive organ expansion factor homolog	DIEXF	9	9	9	7	6	7	6	7	6	14.3	14.3	14.3	87.054	0	28.342	0.41629	0.54607	1.6801	1.7977	605880000	447530000	150760000	296770000	158350000	61989000	96358000
P16401	Histone H1.5	HIST1H1B	11	8	8	9	8	6	7	6	7	37.6	26.5	26.5	22.58	0	73.17	0.27554	0.37301	1.6649	1.7963	16040000000	9388200000	7430400000	1957800000	6651600000	2305300000	4346300000
Q13523;F5H2U2;H0YDJ3;H0YEC8	Serine/threonine-protein kinase PRP4 homolog	PRPF4B	15	15	15	13	13	13	13	13	13	15.9	15.9	15.9	116.99	0	71.776	0.56157	0.76778	1.4408	1.7963	770000000	550850000	342340000	208520000	219150000	87242000	131910000
O60870;B4DX32;F5GXB3	DNA/RNA-binding protein KIN17	KIN	4	4	4	2	4	2	4	2	4	12	12	12	45.373	0.00021164	6.8602	0.44907	0.54382	1.7345	1.7947	145760000	41486000	27346000	14140000	104280000	43648000	60629000
Q96JP5-2;Q96JP5	E3 ubiquitin-protein ligase ZFP91	ZFP91	3	3	3	2	3	2	3	2	3	5.3	5.3	5.3	59.57	0.00038677	4.4798	0.5638	0.71687	1.7612	1.7913	161930000	95037000	58028000	37009000	66896000	25797000	41099000
F5H1Y4;Q9HD26-2;Q9HD26;Q9HD26-3	Golgi-associated PDZ and coiled-coil motif-containing protein	GOPC	7	7	7	3	6	3	6	3	6	19.5	19.5	19.5	50.584	0	30.239	0.46296	0.56726	1.7229	1.7871	187650000	31221000	20288000	10933000	156430000	60068000	96358000
B4E3L3;Q96RU2-2;Q96RU2;Q6NZX9;G3V1N5;H0YG96;H0YFX3;H0YFA0;H0YFD7;H0YFT9	Ubiquitin carboxyl-terminal hydrolase;Ubiquitin carboxyl-terminal hydrolase 28	USP28	7	7	7	6	2	6	2	6	2	9.2	9.2	9.2	105.82	0	13.542	0.37507	0.50997	1.4312	1.7862	68627000	54110000	37122000	16987000	14517000	5760000	8756900
Q14320;B0S8I6;Q9Y247	Protein FAM50A	FAM50A	10	10	10	9	7	9	7	9	7	36	36	36	40.241	0	31.82	0.5279	0.6448	1.6342	1.7817	1698500000	922130000	588710000	333420000	776420000	319060000	457360000
Q9H900-2;Q9H900	Protein zwilch homolog	ZWILCH	3	3	3	3	3	3	3	3	3	6.9	6.9	6.9	54.224	0.00057637	4.3328	0.29449	0.37083	1.6846	1.7812	107730000	63346000	48140000	15206000	44388000	18348000	26040000
B7Z3D0;F5H069;O43929;B7Z632;CON__Q2YDI2;C9JGH7;C9J2X8;Q53SE3	Origin recognition complex subunit 4	ORC4;ORC4L	5	5	5	4	3	4	3	4	3	16.2	16.2	16.2	40.87	0	14.797	0.49748	0.61481	1.7325	1.7781	134880000	68760000	43808000	24952000	66115000	24941000	41174000
H0Y2V6;E9PEY0;Q5SW79;Q5SW79-2;Q5SW79-3;F8W8A3;E7ES90;E5RGW7;E5RFU8;E5RG47;H0Y4T4;E7EWM2;E7EMW0	Centrosomal protein of 170 kDa	CEP170	14	14	14	13	5	13	5	13	5	11.6	11.6	11.6	171.97	0	30.112	0.2793	0.37904	1.4697	1.7778	221960000	181700000	113660000	68043000	40257000	16298000	23960000
E9PAU2;Q8IY67-2;Q8IY67;Q8IY67-3	Ribonucleoprotein PTB-binding 1	RAVER1	16	16	16	12	10	12	10	12	10	37.8	37.8	37.8	79.578	0	156.38	0.37584	0.47137	1.6557	1.7777	1119500000	636830000	364370000	272460000	482630000	196550000	286080000
P60891;B1ALA9;B4DNL6;B1ALA7	Ribose-phosphate pyrophosphokinase 1	PRPS1	11	5	3	11	8	5	3	3	2	46.9	21.7	15.1	34.834	0	38.89	0.44252	0.56762	1.8002	1.7766	349710000	284030000	191100000	92938000	65677000	21881000	43796000
Q13112	Chromatin assembly factor 1 subunit B	CHAF1B	1	1	1	1	1	1	1	1	1	2	2	2	61.492	0.0074804	2.274	0.3135	0.39688	1.7086	1.7748	71140000	37982000	28931000	9050300	33159000	9664200	23494000
Q9H1C7	Cysteine-rich and transmembrane domain-containing protein 1	CYSTM1	1	1	1	1	1	1	1	1	1	10.3	10.3	10.3	10.631	0.0066451	2.3118	1.5905	2.9054	1.5876	1.7746	298930000	135100000	49726000	85374000	163820000	57171000	106650000
Q9Y248	DNA replication complex GINS protein PSF2	GINS2	6	6	6	5	3	5	3	5	3	45.4	45.4	45.4	21.427	0	33.438	0.21433	0.2754	1.7591	1.7725	218650000	117610000	92585000	25029000	101040000	55635000	45401000
Q13428-3;E9PHK9;Q13428-8;Q13428;Q13428-4;Q13428-2;E7ETY2;Q13428-7;Q13428-6;Q13428-5;H0YA99	Treacle protein	TCOF1	33	33	33	26	27	26	27	26	27	24	24	24	152.2	0	105.95	0.31364	0.43479	1.4296	1.7704	2351600000	1286600000	907810000	378820000	1064900000	443850000	621090000
P78316;E9PFK5;P78316-2;F5H653	Nucleolar protein 14	NOP14	12	12	12	10	9	10	9	10	9	18.2	18.2	18.2	97.667	0	117.32	0.44654	0.57047	1.6863	1.7693	767240000	346290000	236140000	110160000	420940000	187470000	233470000
P17812;B4DR64;B7Z9C4	CTP synthase 1	CTPS1	25	25	22	22	24	22	24	19	21	52.8	52.8	46.9	66.69	0	323.31	0.40478	0.51856	1.6091	1.7675	11245000000	5390100000	3820400000	1569700000	5855400000	2289400000	3566000000
P62805	Histone H4	HIST1H4A	16	16	16	15	14	15	14	15	14	68	68	68	11.367	0	162.93	0.40969	0.54543	1.7221	1.7665	189170000000	110450000000	76598000000	33856000000	78720000000	26411000000	52309000000
Q8N6M0;H0YB21	OTU domain-containing protein 6B	OTUD6B	9	9	9	7	4	7	4	7	4	43	43	43	33.812	0	174.46	0.59249	0.73063	1.6557	1.7657	466810000	319680000	201190000	118490000	147140000	58207000	88929000
F5H3W1;F5GWY5;O00592-2;O00592;F5H7A2	Podocalyxin	PODXL	6	6	6	5	6	5	6	5	6	12.6	12.6	12.6	54.412	0	17.99	0.60839	0.82121	1.4454	1.7624	307130000	151520000	97405000	54120000	155600000	63188000	92414000
P11166;F8WC15;G8JLF4;C9JIM8;A6NL68;C9JR18	Solute carrier family 2, facilitated glucose transporter member 1	SLC2A1	9	9	9	9	9	9	9	9	9	19.5	19.5	19.5	54.083	0	323.31	0.58101	0.8388	1.3471	1.7608	20353000000	9384900000	5645900000	3739000000	10968000000	4396000000	6572200000
E9PS44;Q01628;E9PQN9;P13164;Q01629	Interferon-induced transmembrane protein 3;Interferon-induced transmembrane protein 1;Interferon-induced transmembrane protein 2	IFITM3;IFITM2;IFITM1	3	3	3	1	3	1	3	1	3	37.5	37.5	37.5	12.255	0	67.082	1.174	1.5061	1.8092	1.7524	1249300000	551070000	247370000	303710000	698210000	253730000	444480000
Q13416;C9JK08;B8ZZ80	Origin recognition complex subunit 2	ORC2	4	4	4	2	4	2	4	2	4	8.3	8.3	8.3	65.971	0	23.836	0.33907	0.43924	1.7065	1.751	214640000	107320000	77050000	30269000	107320000	46922000	60399000
Q9NWT1	p21-activated protein kinase-interacting protein 1	PAK1IP1	10	10	10	6	7	6	7	6	7	31.6	31.6	31.6	43.963	0	21.546	0.43081	0.54379	1.4505	1.7479	394620000	198120000	120090000	78027000	196510000	87841000	108670000
B4DXR9;E5RGH0;B4E159;D6RGC2;Q8IYX0;Q15928;Q8TB69;D6RB60;D6RIY0;Q3SXZ3	Zinc finger protein 732;Zinc finger protein 679;Zinc finger protein 141;Zinc finger protein 519	ZNF732;ZNF721;ZNF679;ZNF141;ZNF519	5	5	0	3	5	3	5	0	0	10.1	10.1	0	67.839	0	15.877	0.35023	0.4296	1.7025	1.7477	172330000	82265000	61731000	20534000	90061000	33354000	56707000
Q5BJF2;Q86XC5	Transmembrane protein 97	TMEM97	2	2	2	2	2	2	2	2	2	10.2	10.2	10.2	20.848	0.0012915	3.4702	0.43204	0.54817	1.5506	1.7471	109120000	45283000	31457000	13826000	63835000	24525000	39310000
B0QYW5;F5GYD1;B4DU97;O43808;F8WE74	Peroxisomal membrane protein PMP34	SLC25A17	3	3	3	3	2	3	2	3	2	16.9	16.9	16.9	25.721	0	7.4996	0.70844	0.88257	1.4201	1.7465	142520000	97193000	61217000	35977000	45322000	18094000	27228000
Q9UKJ3-2;Q9UKJ3	G patch domain-containing protein 8	GPATCH8	13	13	13	13	5	13	5	13	5	13.1	13.1	13.1	155.19	0	44.456	0.38249	0.53405	1.3899	1.745	412760000	174070000	119480000	54583000	238700000	27479000	211220000
A0T124;Q15652;Q15652-2	Probable JmjC domain-containing histone demethylation protein 2C	JMJD1C	4	4	4	3	2	3	2	3	2	2.1	2.1	2.1	263.15	0	8.2631	0.58786	0.76881	1.3951	1.7442	52648000	27510000	16558000	10952000	25138000	12144000	12994000
Q9UNX4;Q6PDA5	WD repeat-containing protein 3	WDR3	24	24	24	18	17	18	17	18	17	30.9	30.9	30.9	106.1	0	69.998	0.53441	0.67202	1.6124	1.7403	1794600000	980560000	578720000	401840000	814020000	300780000	513240000
Q96H79;Q96H79-2	Zinc finger CCCH-type antiviral protein 1-like	ZC3HAV1L	7	7	7	5	5	5	5	5	5	34.3	34.3	34.3	32.962	0	19.799	0.37784	0.48354	1.7015	1.7392	250450000	128860000	89754000	39109000	121590000	46056000	75534000
Q13185;C9JMM0;B8ZZ43;B5MD17;E9PCS5;P83916	Chromobox protein homolog 3	CBX3	9	8	8	8	8	7	7	7	7	58.5	51.9	51.9	20.811	0	140.49	0.50168	0.66065	1.7653	1.739	6017000000	2746600000	1751500000	995080000	3270400000	1231600000	2038800000
Q5EBL4;G8JLD1;Q5EBL4-3;F5H6W5	RILP-like protein 1	RILPL1	9	9	1	4	8	4	8	0	1	26.6	26.6	3.7	47.107	0	66.367	0.46787	0.59353	1.658	1.7383	251380000	109060000	74868000	34196000	142310000	37385000	104930000
P16455	Methylated-DNA--protein-cysteine methyltransferase	MGMT	5	5	5	5	3	5	3	5	3	35.7	35.7	35.7	21.646	0	50.144	0.28174	0.35614	1.7292	1.7382	180980000	147430000	113160000	34270000	33550000	11956000	21595000
P49711;B5MC38;E9PD18;A6XGN1;A6XGN3;A6XGN0;E7EUE3;Q8NI51;A6XGM2;A6XGL8	Transcriptional repressor CTCF	CTCF	12	12	12	10	5	10	5	10	5	19.3	19.3	19.3	82.785	0	46.042	0.36143	0.45382	1.5943	1.7379	289990000	205170000	133640000	71530000	84819000	35921000	48898000
Q96GM8;B4DEM6	Target of EGR1 protein 1	TOE1	5	5	5	3	4	3	4	3	4	16.5	16.5	16.5	56.547	0	17.506	0.43454	0.5377	1.6382	1.7315	142030000	51494000	39410000	12085000	90534000	38886000	51648000
O75376;O75376-2;E7EVK1;E7EVU5;E7EU93;E7EW50;E7EV02;B4DJ25;E9PGV6;C9JAP0;Q9H4R4	Nuclear receptor corepressor 1	NCOR1	9	8	8	6	6	6	5	6	5	4.5	4.1	4.1	270.21	0	12.76	0.718	0.94803	1.4241	1.7314	51398000	25089000	14395000	10694000	26308000	10342000	15967000
Q9H2P0;E9PQK8	Activity-dependent neuroprotector homeobox protein	ADNP	27	27	27	20	18	20	18	20	18	28.3	28.3	28.3	123.56	0	65.006	0.35988	0.50372	1.3576	1.7312	804230000	461590000	323930000	137660000	342630000	152540000	190100000
Q8NF37	Lysophosphatidylcholine acyltransferase 1	LPCAT1	8	8	8	5	7	5	7	5	7	18.5	18.5	18.5	59.151	0	37.796	0.47255	0.58619	1.6653	1.7308	336790000	201080000	137000000	64082000	135710000	59950000	75759000
Q8WTS6;D6RJA0;B5MCZ8	Histone-lysine N-methyltransferase SETD7	SETD7	8	8	8	7	6	7	6	7	6	27.9	27.9	27.9	40.72	0	20.569	0.67631	0.85868	1.6951	1.7306	488990000	289580000	183510000	106070000	199410000	81632000	117770000
F8VWZ8;Q52LW3;Q52LW3-2	Rho GTPase-activating protein 29	ARHGAP29	7	7	7	3	5	3	5	3	5	8.7	8.7	8.7	117.42	0	11.73	2.027	2.7042	1.5034	1.7303	41131000	26211000	6365600	19845000	14921000	4802100	10119000
Q9UJY4	ADP-ribosylation factor-binding protein GGA2	GGA2	7	7	6	5	2	5	2	4	2	13.2	13.2	12.1	67.15	0	23.778	0.86115	1.0852	1.6171	1.7294	346860000	295430000	155450000	139970000	51428000	19299000	32130000
Q9BQG0;Q9BQG0-2;E7EN09	Myb-binding protein 1A	MYBBP1A	59	59	59	57	52	57	52	57	52	49.9	49.9	49.9	148.85	0	323.31	0.41649	0.56925	1.3982	1.7285	11024000000	5351600000	3763200000	1588400000	5672600000	2395400000	3277300000
P31350;C9JXC1;H0Y855	Ribonucleoside-diphosphate reductase subunit M2	RRM2	15	15	13	14	12	14	12	13	10	50.6	50.6	44.5	44.877	0	123.75	0.2062	0.25584	1.6337	1.7283	3008000000	1726000000	1372400000	353570000	1282100000	576310000	705750000
G3V1X9;P45973;F8VNY3	Chromobox protein homolog 5	CBX5	11	11	10	10	9	10	9	9	8	53.7	53.7	47.4	22.097	0	61.881	0.35905	0.4585	1.5786	1.7263	3778700000	2179000000	1499000000	679960000	1599700000	548140000	1051500000
P40938;A8MX32;C9JU95	Replication factor C subunit 3	RFC3	12	12	12	11	6	11	6	11	6	43.8	43.8	43.8	40.556	0	112.43	0.3279	0.40798	1.659	1.7232	653020000	412560000	301180000	111380000	240460000	88297000	152160000
B0UZY3;B0UZY0;A2ABF8;B0UZY1;A2ABF9;Q96KQ7-2;Q96KQ7;H0YIM0;H0YHA9;A2BED6;A2BED7;H0Y4K5;Q96KQ7-3	Histone-lysine N-methyltransferase EHMT2	EHMT2	6	6	6	4	5	4	5	4	5	7.6	7.6	7.6	129.03	0	8.6823	0.36122	0.49036	1.4353	1.7227	62153000	26339000	18667000	7672400	35814000	13092000	22722000
P32322;B4DMU0;A6NFM2;E2QRB3	Pyrroline-5-carboxylate reductase 1, mitochondrial	PYCR1	9	8	8	7	8	6	7	6	7	43.9	39.8	39.8	33.36	0	64.985	0.35226	0.4261	1.6827	1.7215	1025300000	562430000	391820000	170610000	462910000	175840000	287070000
Q86TI0;H0Y8P0;E9PGH8;C9JIE2;A0JNU9;H0YA01	TBC1 domain family member 1	TBC1D1	7	5	5	6	4	4	3	4	3	6.1	4.6	4.6	133.08	0	14.628	0.56221	0.78215	1.4205	1.7206	79526000	56109000	33740000	22369000	23418000	10128000	13290000
P19174;P19174-2	1-phosphatidylinositol 4,5-bisphosphate phosphodiesterase gamma-1	PLCG1	10	10	10	9	3	9	3	9	3	9.4	9.4	9.4	148.53	0	14.761	0.2547	0.34514	1.3304	1.7174	117790000	95689000	72471000	23218000	22103000	9042900	13060000
Q9NUQ3;Q9NUQ3-2	Gamma-taxilin	TXLNG	6	6	6	3	5	3	5	3	5	14.2	14.2	14.2	60.585	0	17.951	0.41933	0.50848	1.5617	1.7163	127540000	25006000	18134000	6872500	102530000	37398000	65134000
B7Z821;H0Y3I0;H0Y818;B4DI13;E9PCU2;P40692;H0Y806;E9PE33;F5H6L5	DNA mismatch repair protein Mlh1	MLH1	2	2	2	0	2	0	2	0	2	7.2	7.2	7.2	52.004	0	31.676			1.6153	1.716	41023000	0	0	0	41023000	17101000	23923000
Q06203;D6RCC8;D6RE15	Amidophosphoribosyltransferase	PPAT	15	15	15	10	14	10	14	10	14	34.4	34.4	34.4	57.398	0	50.961	0.40965	0.52728	1.6178	1.7144	2990300000	1282500000	890880000	391600000	1707800000	692000000	1015800000
F8VW96;Q16527;F8VQR7	Cysteine and glycine-rich protein 2	CSRP2	5	5	5	4	4	4	4	4	4	25.9	25.9	25.9	26.736	0	9.8505	0.40406	0.48785	1.7213	1.713	281910000	140400000	98387000	42017000	141500000	53106000	88398000
Q9H0S4;G5E955;F5H1N9	Probable ATP-dependent RNA helicase DDX47	DDX47	17	17	17	15	12	15	12	15	12	48.1	48.1	48.1	50.646	0	93.287	0.5033	0.63927	1.5571	1.7122	2381500000	1360400000	958940000	401470000	1021100000	424620000	596500000
Q9NZL4;C9JNI7;Q9NZL4-2	Hsp70-binding protein 1	HSPBP1	7	7	7	7	6	7	6	7	6	30.1	30.1	30.1	39.474	0	59.391	0.55023	0.6901	1.6752	1.7104	1077700000	609000000	378520000	230470000	468690000	181420000	287270000
Q9ULU4-9;Q9ULU4-13;F8WAN7;Q2HXV3;Q9ULU4-11;Q9ULU4-7;F5H0X3;E7ETU8;Q9ULU4-6;Q9ULU4-8;Q5TH12	Protein kinase C-binding protein 1	ZMYND8	15	15	1	15	10	15	10	1	1	15.6	15.6	1.5	129.31	0	39.034	0.45539	0.62947	1.3866	1.71	493690000	294270000	190700000	103570000	199420000	90641000	108780000
O60216;B3KUT8;E5RJW1;E5RJK5;E5RFV8;E5RIN7;E5RG18;E5RI01;E5RFZ5;Q9H4I0;Q9H4I0-2	Double-strand-break repair protein rad21 homolog	RAD21	9	9	9	7	6	7	6	7	6	16	16	16	71.689	0	14.969	0.53595	0.67169	1.6196	1.71	299200000	146440000	92766000	53676000	152760000	67846000	84912000
Q14739;C9JXK0;E7EVK9;C9JES9	Lamin-B receptor	LBR	15	15	15	11	15	11	15	11	15	21.8	21.8	21.8	70.702	0	67.724	0.54659	0.72684	1.3275	1.7097	3008600000	1562400000	1000100000	562280000	1446200000	622410000	823790000
P50748;E7ES84;B3KSG2;F5H5V0;H0YFL5	Kinetochore-associated protein 1	KNTC1	31	31	31	25	18	25	18	25	18	17.1	17.1	17.1	250.75	0	71.829	0.30964	0.40348	1.3654	1.7095	690810000	453010000	333900000	119110000	237800000	106190000	131610000
O75164;B4DT38	Lysine-specific demethylase 4A	KDM4A	8	8	8	5	7	5	7	5	7	9.1	9.1	9.1	120.66	0	20.944	0.49873	0.57039	1.4962	1.709	137430000	70683000	48827000	21856000	66748000	27402000	39346000
G3V5T9;P24941;P24941-2;E7ESI2;G3V317	Cyclin-dependent kinase 2	CDK2	15	13	11	14	11	12	9	10	8	59	53.5	46	39.178	0	54.823	0.32615	0.39997	1.6046	1.7073	1607900000	939340000	713360000	225980000	668510000	297790000	370720000
P20337	Ras-related protein Rab-3B	RAB3B	6	5	5	6	6	5	5	5	5	37	33.3	33.3	24.758	0	101.45	0.55281	0.68792	1.6386	1.7066	564960000	406940000	240070000	166860000	158020000	51253000	106770000
Q99986;H0YJ50;H0YJJ9	Serine/threonine-protein kinase VRK1	VRK1	5	5	5	4	4	4	4	4	4	15.2	15.2	15.2	45.476	0	31.677	0.34786	0.42958	1.5761	1.6972	406960000	220070000	155020000	65054000	186890000	88421000	98464000
F5H721;Q9Y2W2;F5H5G4	WW domain-binding protein 11	WBP11	9	9	9	7	8	7	8	7	8	22.2	22.2	22.2	66.842	0	50.547	0.49502	0.62767	1.5794	1.6971	441130000	217660000	155950000	61713000	223460000	98553000	124910000
Q9NQT5;A8K0K6	Exosome complex component RRP40	EXOSC3	8	8	8	7	5	7	5	7	5	53.8	53.8	53.8	29.572	0	72.604	0.48129	0.61268	1.6516	1.6968	952650000	460020000	315180000	144830000	492640000	225090000	267540000
P13984	General transcription factor IIF subunit 2	GTF2F2	13	13	13	11	10	11	10	11	10	57.8	57.8	57.8	28.38	0	320.83	0.52705	0.70368	1.6377	1.696	1932400000	1277300000	822640000	454690000	655040000	275880000	379150000
O14646-2;O14646;H0Y8V4	Chromodomain-helicase-DNA-binding protein 1	CHD1	17	12	12	16	7	11	5	11	5	12.8	10	10	196.59	0	27.813	0.52764	0.71572	1.2766	1.6956	195250000	144930000	89975000	54955000	50323000	21914000	28409000
P16402	Histone H1.3	HIST1H1D	12	3	3	10	10	1	3	1	3	38	11.3	11.3	22.35	0.00020978	6.6492			1.584	1.6954	196550000	20385000	14597000	5787700	176170000	76532000	99637000
Q14118	Dystroglycan;Alpha-dystroglycan;Beta-dystroglycan	DAG1	4	4	4	1	4	1	4	1	4	5.8	5.8	5.8	97.44	0	8.4855	0.35386	0.4514	1.606	1.6948	194320000	49135000	35200000	13935000	145180000	54316000	90866000
Q9UK59;F8WAY1;F5GWV2;Q9UK59-2	Lariat debranching enzyme	DBR1	4	4	4	3	3	3	3	3	3	8.5	8.5	8.5	61.554	0	10.841	0.59936	0.77361	1.5943	1.6946	327180000	187220000	127020000	60200000	139960000	57111000	82845000
C9J384;E9PHS3;Q9BQ75	Protein CMSS1	CMSS1	7	7	7	6	4	6	4	6	4	37.3	37.3	37.3	26.228	0	60.578	0.21758	0.27529	1.6274	1.6941	691680000	428370000	306630000	121740000	263310000	89511000	173800000
Q9ULW3	Activator of basal transcription 1	ABT1	10	10	10	9	7	9	7	9	7	46.7	46.7	46.7	31.079	0	22.225	0.45562	0.57398	1.6263	1.6935	814470000	486620000	308090000	178530000	327850000	127460000	200390000
F8WDM9;Q9NZM5;B4DVK1	Glioma tumor suppressor candidate region gene 2 protein	GLTSCR2	6	6	6	4	6	4	6	4	6	16.7	16.7	16.7	52.633	0	31.486	0.47915	0.6248	1.5697	1.6928	266520000	66612000	40866000	25745000	199910000	76948000	122960000
Q9H4L7;Q9H4L7-2;B7Z799;F8W9M2;D6RAY8;F5GZR2	SWI/SNF-related matrix-associated actin-dependent regulator of chromatin subfamily A containing DEAD/H box 1	SMARCAD1	8	8	8	7	6	7	6	7	6	8.7	8.7	8.7	117.4	0	16.009	0.45898	0.62438	1.4403	1.6927	168960000	112460000	75427000	37031000	56506000	23763000	32743000
Q9BWU0	Kanadaptin	SLC4A1AP	5	5	5	4	3	4	3	4	3	8.3	8.3	8.3	88.813	0	20.363	0.55523	0.7558	1.5895	1.692	221880000	102910000	67821000	35092000	118970000	51130000	67840000
Q12872;F5H6B8;F5H5X1;F5H525;F5H1A5;H0YFR9	Splicing factor, suppressor of white-apricot homolog	SFSWAP	8	8	8	7	3	7	3	7	3	8.2	8.2	8.2	104.82	0	16.107	0.52616	0.74507	1.3547	1.6919	173320000	121850000	77671000	44183000	51461000	22915000	28545000
F5GZ79;Q9NVX2;Q9NVX2-2	Notchless protein homolog 1	NLE1	5	5	5	2	5	2	5	2	5	15.6	15.6	15.6	50.755	0	18.34	0.41029	0.53379	1.6376	1.6905	319160000	127470000	87212000	40256000	191690000	81541000	110150000
Q6IN84	rRNA methyltransferase 1, mitochondrial	MRM1	2	2	2	2	1	2	1	2	1	6.5	6.5	6.5	38.638	0.00040866	5.8375	0.35784	0.47734	1.6129	1.6903	97777000	60093000	42630000	17463000	37684000	11620000	26065000
Q8N1C6;Q5TAV5;P05549;Q6VUC0;Q92481;Q92481-2	Transcription factor AP-2-alpha;Transcription factor AP-2-epsilon;Transcription factor AP-2-beta	TFAP2A;TFAP2E;TFAP2B	2	2	2	2	2	2	2	2	2	6.5	6.5	6.5	47.183	0.00039857	5.1171	0.67366	0.85627	1.6182	1.6896	150570000	115230000	47867000	67363000	35343000	12038000	23305000
B4DTG6;Q8ND56-2;Q8ND56	Protein LSM14 homolog A	LSM14A	5	5	5	4	4	4	4	4	4	13.3	13.3	13.3	46.411	0	15.928	0.48587	0.68782	1.6058	1.689	461550000	216410000	136370000	80042000	245140000	93543000	151600000
Q9BV57;Q9BV57-2	1,2-dihydroxy-3-keto-5-methylthiopentene dioxygenase	ADI1	11	11	11	10	10	10	10	10	10	67.6	67.6	67.6	21.498	0	49.383	0.39256	0.51116	1.5703	1.6889	3228000000	1940400000	1366300000	574120000	1287600000	488480000	799130000
F5H8D7;P18887;B4DEB2	DNA repair protein XRCC1	FOXH1;XRCC1	8	8	8	3	7	3	7	3	7	15.1	15.1	15.1	65.964	0	22.308	0.32801	0.42431	1.6528	1.6868	138060000	28975000	19029000	9945500	109090000	39420000	69668000
Q9UBF1;O15481;P43366	Melanoma-associated antigen C2	MAGEC2	4	3	3	2	4	1	3	1	3	10.2	8.3	8.3	41.162	0.00020751	6.2692	1.4087	1.811	1.6423	1.6864	264110000	111160000	50400000	60760000	152950000	57104000	95849000
P00533;E9PFD7;H0Y3N3;Q504U8;P00533-4;P00533-3;F8W704;P00533-2;C9JYS6;Q15303-4;Q15303-3;Q15303-2;Q15303	Epidermal growth factor receptor	EGFR	41	41	39	35	35	35	35	33	34	43	43	40.6	134.28	0	309.95	0.54623	0.70715	1.4151	1.6859	8956900000	4872700000	3208700000	1664000000	4084200000	1710900000	2373300000
B8ZZD4;Q86VP1-2;Q86VP1;Q86VP1-3;E7ENV2;F8WBU9;C9JBZ7;C9J7J4	Tax1-binding protein 1	TAX1BP1	17	17	17	11	15	11	15	11	15	23.6	23.6	23.6	93.609	0	43.041	0.43038	0.55557	1.5076	1.6832	832310000	392340000	260830000	131510000	439970000	173490000	266470000
P13807;Q9BTT9;B7Z806;F5H1N8;F5H3S3;C9IYM4;P54840	Glycogen [starch] synthase, muscle	GYS1	16	16	16	13	16	13	16	13	16	27.1	27.1	27.1	83.785	0	147.54	0.64592	0.81713	1.5796	1.6808	3881500000	1806400000	1134400000	672050000	2075100000	834400000	1240700000
A8MZ62;P40937;F8W9B4;C9JH72;F5H304;E9PEP3;F5H5S0;F5H0U6	Replication factor C subunit 5	RFC5	13	13	13	11	10	11	10	11	10	53.3	53.3	53.3	36.104	0	100.9	0.4103	0.52309	1.6551	1.6806	1251400000	640170000	444230000	195940000	611240000	262540000	348700000
Q13151	Heterogeneous nuclear ribonucleoprotein A0	HNRNPA0	10	10	10	10	8	10	8	10	8	38	38	38	30.84	0	239.61	0.51175	0.65545	1.6818	1.6793	16118000000	8954200000	5459800000	3494400000	7164000000	3115900000	4048200000
B5MC22;Q9UDX5;F8WEN7;Q9UDX5-2	Mitochondrial fission process protein 1	MTFP1	3	3	3	2	3	2	3	2	3	26.6	26.6	26.6	15.556	0	7.5665	0.59419	0.73849	1.6753	1.6765	157550000	70830000	47114000	23717000	86723000	33237000	53487000
Q9NW08;F5H1E6;F8VRE2;F8VRU2;F8VRS3	DNA-directed RNA polymerase III subunit RPC2	POLR3B	17	17	17	12	12	12	12	12	12	16.2	16.2	16.2	127.78	0	32.487	0.46721	0.63356	1.4165	1.675	625150000	344160000	236510000	107650000	280990000	118230000	162750000
O60814	Histone H2B type 1-K	HIST1H2BK	19	19	0	16	17	16	17	0	0	83.3	83.3	0	13.89	0	214.11	0.3831	0.50169	1.6151	1.6745	117860000000	61339000000	42418000000	18922000000	56517000000	21195000000	35322000000
Q8IYB8	ATP-dependent RNA helicase SUPV3L1, mitochondrial	SUPV3L1	6	6	6	4	5	4	5	4	5	10.1	10.1	10.1	87.99	0	14.03	0.58358	0.70668	1.5777	1.6739	104660000	66339000	41516000	24823000	38317000	18737000	19580000
E9PKP7;P17480-2;P17480;E9PMM2;E9PLT2	Nucleolar transcription factor 1	UBTF	12	12	12	8	11	8	11	8	11	18.5	18.5	18.5	87.435	0	32.388	0.34449	0.44464	1.5932	1.6728	1214600000	578460000	373280000	205180000	636140000	226850000	409290000
P00492;F8WCE0;Q9NRG1-2;Q9NRG1	Hypoxanthine-guanine phosphoribosyltransferase	HPRT1	12	12	12	12	12	12	12	12	12	72.9	72.9	72.9	24.579	0	151.27	0.60619	0.77159	1.6552	1.6719	5167400000	3177900000	1957700000	1220300000	1989500000	769410000	1220100000
O43592;F8WDU6;F5GZM3;F5GYW6	Exportin-T	XPOT	25	25	25	19	21	19	21	19	21	34.1	34.1	34.1	109.96	0	179.08	0.32371	0.4125	1.5523	1.6691	2823700000	1373300000	955080000	418180000	1450500000	562280000	888210000
D6RIY6;Q06265;Q06265-2;D6R905;Q06265-3;Q06265-4;D6RAP4;D6RA17;H0Y9L5	Exosome complex component RRP45	EXOSC9	5	5	5	5	4	5	4	5	4	14.4	14.4	14.4	46.977	0	13.409	0.49552	0.64555	1.5626	1.6681	433880000	240180000	160170000	80011000	193700000	76511000	117190000
Q9HCE0-2;Q9HCE0;B5MEF3;H0YGC2	Ectopic P granules protein 5 homolog	EPG5	7	7	7	5	4	5	4	5	4	4.2	4.2	4.2	281.29	0	11.837	0.32921	0.42288	1.3865	1.6675	54066000	36533000	27102000	9431200	17533000	6675500	10858000
G3V1R9;Q9NPH2-2;G5E9U0;Q9NPH2	Inositol-3-phosphate synthase 1	ISYNA1	13	13	13	13	12	13	12	13	12	47.3	47.3	47.3	44.786	0	90.823	0.36074	0.46654	1.554	1.6662	5096400000	3092800000	2198200000	894590000	2003700000	728740000	1274900000
O60292	Signal-induced proliferation-associated 1-like protein 3	SIPA1L3	6	5	5	3	4	2	3	2	3	5.3	4.8	4.8	194.61	0	14.506	0.31695	0.40694	1.4275	1.6659	17464000	7065500	5183900	1881700	10399000	4277400	6121400
Q7Z6K3	Protein prenyltransferase alpha subunit repeat-containing protein 1	PTAR1	4	4	4	1	3	1	3	1	3	12.2	12.2	12.2	46.405	0	16.137			1.6376	1.6646	88943000	0	0	0	88943000	40612000	48330000
O43427-2;O43427;H0YCE7;E9PSD3;E9PJW6	Acidic fibroblast growth factor intracellular-binding protein	FIBP	4	4	4	2	3	2	3	2	3	13.7	13.7	13.7	41.21	0	12.544	0.35092	0.43686	1.5168	1.6641	122720000	55011000	36315000	18696000	67706000	28013000	39692000
P25815	Protein S100-P	S100P	3	3	3	3	3	3	3	3	3	41.1	41.1	41.1	10.4	0	21.588	0.94389	1.1975	1.6932	1.6639	1306300000	677720000	365370000	312350000	628600000	241670000	386930000
Q86UU1-3;Q86UU1-2;Q86UU1;B0YJ65;H0YCP1;F5GZP1;E9PKC1;E9PMZ5	Pleckstrin homology-like domain family B member 1	PHLDB1	9	8	8	7	5	7	4	7	4	12.6	11.8	11.8	107.38	0	20.411	0.21676	0.29442	1.4353	1.6633	132240000	108000000	77932000	30070000	24234000	9447100	14787000
Q658P3-3;Q658P3;Q658P3-2;B8ZZX6;Q658P3-4;Q9H7Y1	Metalloreductase STEAP3	STEAP3	9	9	9	9	4	9	4	9	4	23.4	23.4	23.4	54.471	0	21.408	0.49269	0.63804	1.6149	1.6614	359120000	266260000	173520000	92742000	92860000	34821000	58039000
P36639-4;P36639-3;P36639-2;P36639;C9J361	7,8-dihydro-8-oxoguanine triphosphatase	NUDT1	5	5	5	5	4	5	4	5	4	43.6	43.6	43.6	17.951	0	32.81	0.47883	0.62065	1.6501	1.6602	1057400000	572570000	383780000	188780000	484880000	182770000	302110000
E9PCI9;P14324	Farnesyl pyrophosphate synthase	FDPS	9	9	9	8	7	8	7	8	7	31.4	31.4	31.4	40.532	0	49.26	0.53346	0.67068	1.5874	1.66	1889100000	1128200000	757150000	371010000	760980000	295220000	465770000
F8WAK8;Q8N3U4;Q8N3U4-2;B1AMT4;B1AMT3;Q9UJ98-2;Q9UJ98;B1AMT1;B1AMT2	Cohesin subunit SA-2	STAG2	22	22	17	16	18	16	18	13	13	20.6	20.6	16.5	134.07	0	65.923	0.48959	0.66874	1.3623	1.6598	861690000	489420000	319590000	169820000	372270000	165460000	206810000
O95625	Zinc finger and BTB domain-containing protein 11	ZBTB11	7	7	7	6	6	6	6	6	6	8.2	8.2	8.2	119.38	0	16.355	0.55828	0.75835	1.3358	1.6588	179660000	89647000	55470000	34177000	90016000	40454000	49562000
Q4KMP7	TBC1 domain family member 10B	TBC1D10B	6	6	6	5	3	5	3	5	3	10.3	10.3	10.3	87.198	0	11.759			1.5495	1.6562	104150000	42908000	28291000	14617000	61242000	28037000	33205000
Q96PZ0;E7EUH7;H0Y863	Pseudouridylate synthase 7 homolog	PUS7	16	16	16	9	15	9	15	9	15	33	33	33	75.035	0	119.78	0.46938	0.6114	1.6012	1.6553	1044800000	458500000	304400000	154100000	586290000	264480000	321810000
O75934	Pre-mRNA-splicing factor SPF27	BCAS2	12	12	12	6	9	6	9	6	9	64.4	64.4	64.4	26.131	0	67.901	0.58717	0.73571	1.5276	1.6553	745070000	328110000	201350000	126760000	416950000	167180000	249780000
Q9UHN6;Q9UHN6-2;F5H6B2;B4E1B9	Transmembrane protein 2	TMEM2	33	33	33	26	27	26	27	26	27	30.5	30.5	30.5	154.37	0	178.4	0.51702	0.73195	1.2839	1.6517	1201000000	644960000	427780000	217180000	556070000	259140000	296930000
B4E025;Q9UBD5;Q9UBD5-2;E7ENV6;B4DZ51	Origin recognition complex subunit 3	ORC3	9	9	9	5	8	5	8	5	8	22.5	22.5	22.5	65.928	0	33.269	0.70429	0.84004	1.5305	1.6504	543890000	179170000	123330000	55843000	364720000	139870000	224850000
Q9Y3B9	RRP15-like protein	RRP15	5	5	5	4	3	4	3	4	3	14.2	14.2	14.2	31.484	0	9.8967	0.47058	0.58047	1.3622	1.6491	477850000	292450000	199050000	93391000	185410000	74225000	111180000
Q6DRA6;Q6DN03	Putative histone H2B type 2-D;Putative histone H2B type 2-C	HIST2H2BD;HIST2H2BC	7	1	1	6	6	1	1	1	1	29.3	9.1	9.1	18.018	0	20.153	0.45132	0.57653	1.6487	1.6489	375900000	251110000	165040000	86074000	124790000	49532000	75260000
Q04760-2;Q04760	Lactoylglutathione lyase	GLO1	11	11	11	10	11	10	11	10	11	59.8	59.8	59.8	19.043	0	51.034	0.53573	0.66015	1.6226	1.6485	9302100000	5294400000	3438800000	1855600000	4007700000	1530200000	2477600000
Q14258	E3 ubiquitin/ISG15 ligase TRIM25	TRIM25	26	26	26	22	25	22	25	22	25	45.9	45.9	45.9	70.973	0	158.48	0.61428	0.78369	1.3757	1.6479	6055700000	3220900000	2037000000	1183900000	2834800000	1253300000	1581500000
Q9Y4G6;H0YMT1;H0YN01	Talin-2	TLN2	20	4	4	20	18	4	2	4	2	7.6	1.8	1.8	271.61	0.00040741	5.7323	0.52688	0.69546	1.4953	1.6472	613300000	307470000	182280000	125190000	305830000	142910000	162920000
P35250;P35250-2;F8WC37	Replication factor C subunit 2	RFC2	11	11	11	7	9	7	9	7	9	38.1	38.1	38.1	39.157	0	60.292	0.61056	0.75607	1.624	1.647	808030000	352420000	213160000	139250000	455620000	190220000	265400000
Q6P444;E9PN39;Q6P444-2	Mitochondrial fission regulator 2	MTFR2	2	2	2	1	2	1	2	1	2	5.2	5.2	5.2	43.384	0.0031474	2.6485			1.3533	1.6458	1045100000	16641000	9147300	7493500	1028500000	331130000	697370000
O14975;Q6PF09;G3V1R7	Very long-chain acyl-CoA synthetase	SLC27A2	8	8	8	7	6	7	6	7	6	15.8	15.8	15.8	70.311	0	16.021	0.46283	0.60159	1.5574	1.6453	322210000	153340000	101160000	52181000	168870000	70532000	98335000
Q8N543;Q8N543-2;F5GZ85	Prolyl 3-hydroxylase OGFOD1	OGFOD1	6	6	6	3	3	3	3	3	3	18.1	18.1	18.1	63.245	0	41.323	0.43809	0.54792	1.5495	1.6449	267550000	139300000	98944000	40356000	128250000	49685000	78561000
O75940	Survival of motor neuron-related-splicing factor 30	SMNDC1	5	5	5	5	2	5	2	5	2	21	21	21	26.711	0	11.779	0.63639	0.8193	1.4653	1.644	334150000	224180000	129260000	94920000	109970000	46279000	63696000
Q9Y4R8;E7EUD6	Telomere length regulation protein TEL2 homolog	TELO2	14	14	14	10	10	10	10	10	10	20.1	20.1	20.1	91.746	0	37.454	0.56587	0.72761	1.5796	1.6432	762800000	392510000	194410000	198110000	370290000	167630000	202660000
O15042-2;O15042;E7ET15;O15042-3;C9JB80;H0Y8D9;E7EW00;C9JDJ7;C9J5L1	U2 snRNP-associated SURP motif-containing protein	U2SURP	28	28	28	24	25	24	25	24	25	28.4	28.4	28.4	118.23	0	143.65	0.48022	0.66807	1.3412	1.6427	3496400000	2035900000	1248700000	787110000	1460500000	611240000	849280000
Q8NI36;D6R922;D6RIY8;D6RFM8	WD repeat-containing protein 36	WDR36	28	28	28	22	24	22	24	22	24	34.7	34.7	34.7	105.32	0	144.8	0.54456	0.72166	1.4511	1.6411	2362400000	1194300000	767140000	427170000	1168100000	524080000	644000000
F5H6I4;Q8IZ73;B4DDD1	RNA pseudouridylate synthase domain-containing protein 2	RPUSD2	5	5	5	4	3	4	3	4	3	10.9	10.9	10.9	59.232	0	7.3072	0.39489	0.49955	1.4837	1.6409	114090000	54907000	38817000	16089000	59188000	25209000	33980000
Q8WVM0	Dimethyladenosine transferase 1, mitochondrial	TFB1M	4	4	4	3	3	3	3	3	3	13	13	13	39.542	0	7.5758	0.7271	0.88769	1.5809	1.6406	80535000	42108000	22401000	19707000	38427000	17657000	20770000
O15554	Intermediate conductance calcium-activated potassium channel protein 4	KCNN4	6	6	6	4	4	4	4	4	4	13.6	13.6	13.6	47.695	0	68.842	0.78365	1.0719	1.2457	1.6405	321860000	188760000	100650000	88107000	133100000	50022000	83081000
C9K0X5;O95149	Snurportin-1	SNUPN	4	4	4	3	2	3	2	3	2	8.5	8.5	8.5	45.886	0.00020657	6.1471	0.43461	0.51735	1.6103	1.6396	302440000	207120000	151490000	55632000	95321000	41077000	54244000
Q13206;E9PIF2;E7EUR6	Probable ATP-dependent RNA helicase DDX10	DDX10	19	19	19	16	16	16	16	16	16	26.3	26.3	26.3	100.89	0	66.419	0.3613	0.50098	1.3354	1.6363	1224900000	531990000	376900000	155090000	692870000	282110000	410760000
Q7Z6R9	Transcription factor AP-2-delta	TFAP2D	2	2	2	1	2	1	2	1	2	3.5	3.5	3.5	49.577	0.003011	2.8282			1.5443	1.6341	196850000	79425000	41238000	38188000	117420000	44111000	73313000
Q9BTE7;E9PM04;H0YCN4;E9PQV9;E9PLH8;E9PM78;H0YD80;E9PLS2	DCN1-like protein 5;DCN1-like protein	DCUN1D5	8	8	8	4	7	4	7	4	7	32.9	32.9	32.9	27.508	0	19.798	0.52132	0.66974	1.5405	1.6338	467590000	295280000	172410000	122870000	172320000	70344000	101970000
Q8WVB6;Q8WVB6-2;E7EXA6;Q8WVB6-3;F8WCC1;H0Y7D3	Chromosome transmission fidelity protein 18 homolog	CHTF18	10	10	9	7	4	7	4	7	3	12.3	12.3	11.6	107.38	0	18.027	0.30161	0.40309	1.5207	1.6335	178550000	81760000	58753000	23007000	96795000	51133000	45662000
C9J5X1;P08069;H0YNR0;H0YMJ5	Tyrosine-protein kinase receptor;Insulin-like growth factor 1 receptor;Insulin-like growth factor 1 receptor alpha chain;Insulin-like growth factor 1 receptor beta chain	IGF1R	15	15	15	11	11	11	11	11	11	13	13	13	154.79	0	102.42	0.38408	0.52183	1.4515	1.6325	425390000	260730000	182580000	78152000	164660000	71896000	92760000
Q6UB35;H0Y327;Q6UB35-2;Q5JYA3;Q5JYA5;Q5JYA4;Q4VXM0;Q5JYA8;Q4VXM1;H0Y2S0;Q4VXV2	Monofunctional C1-tetrahydrofolate synthase, mitochondrial	MTHFD1L	22	22	22	19	19	19	19	19	19	27.7	27.7	27.7	105.79	0	63.731	0.43104	0.53519	1.5264	1.6298	2065900000	1154000000	715710000	438300000	911890000	396760000	515130000
Q9UPN6;B7Z888;H0YCD4	Protein SCAF8	SCAF8	16	16	13	12	13	12	13	11	10	15.2	15.2	13.1	140.52	0	55.354	0.47457	0.64086	1.3031	1.6282	500770000	282480000	178210000	104270000	218290000	93860000	124430000
O75794	Cell division cycle protein 123 homolog	CDC123	8	8	8	6	4	6	4	6	4	27.4	27.4	27.4	39.134	0	17.364	0.58264	0.73034	1.5678	1.6269	494040000	294360000	180760000	113610000	199670000	78709000	120970000
Q6P1X5;H0YC37;H0YB55;H0YEX2	Transcription initiation factor TFIID subunit 2	TAF2	5	5	5	4	4	4	4	4	4	4.8	4.8	4.8	136.97	0	11.076	0.5891	0.81986	1.384	1.6252	88338000	52137000	31591000	20546000	36201000	14755000	21447000
Q6UWE0-2;Q6UWE0;Q6UWE0-3	E3 ubiquitin-protein ligase LRSAM1	LRSAM1	3	3	3	2	3	2	3	2	3	5.6	5.6	5.6	80.427	0.00020899	6.4777	1.1547	1.4765	1.5652	1.6245	89309000	36705000	16785000	19921000	52603000	18417000	34186000
Q2NL82	Pre-rRNA-processing protein TSR1 homolog	TSR1	14	14	14	10	12	10	12	10	12	23	23	23	91.809	0	78.099	0.38188	0.50645	1.4069	1.6224	1215400000	546910000	398490000	148420000	668450000	286180000	382270000
Q9NZ63;E7EVT7	Uncharacterized protein C9orf78	C9orf78	5	5	5	5	3	5	3	5	3	17.6	17.6	17.6	33.688	0	10.628	0.70843	0.89667	1.6104	1.6218	246840000	155700000	94247000	61457000	91139000	39470000	51669000
Q9UKD2	mRNA turnover protein 4 homolog	MRTO4	15	15	15	12	13	12	13	12	13	59.8	59.8	59.8	27.56	0	42.423	0.49261	0.63835	1.5683	1.6217	3225900000	1775300000	1038100000	737150000	1450600000	588980000	861620000
Q13242;H0YIB4	Serine/arginine-rich splicing factor 9	SRSF9	11	10	10	11	10	10	9	10	9	47.1	43.9	43.9	25.542	0	26.441	0.7094	0.89955	1.4709	1.6206	3199700000	1798100000	1067900000	730260000	1401600000	570300000	831260000
O75191;B4DDT2	Xylulose kinase	XYLB	4	4	4	1	4	1	4	1	4	11.2	11.2	11.2	58.382	0	18.548			1.5721	1.6199	86025000	14808000	11169000	3639300	71217000	30246000	40971000
F5GXU2;O60678;O60678-2	Protein arginine N-methyltransferase 3	PRMT3	14	14	14	11	13	11	13	11	13	31.3	31.3	31.3	58.35	0	63.868	0.47613	0.59863	1.4709	1.6191	2003100000	927980000	623200000	304780000	1075100000	415610000	659470000
Q96CT7	Coiled-coil domain-containing protein 124	CCDC124	7	7	7	6	2	6	2	6	2	33.2	33.2	33.2	25.835	0	34.54	0.54023	0.67076	1.501	1.6177	401980000	305700000	177770000	127930000	96272000	35313000	60959000
Q6GMV2;C9IYN9;E2QRN5;F8WEJ9	SET and MYND domain-containing protein 5	SMYD5	4	4	4	4	3	4	3	4	3	13.9	13.9	13.9	47.34	0	14.007	2.185	2.6427	1.5357	1.6176	461930000	231710000	80150000	151560000	230220000	88003000	142220000
Q8WWQ0;B5MEB1;Q6RI45-5;Q6RI45-2;Q6RI45;Q6RI45-3;Q6RI45-4	PH-interacting protein	PHIP	34	34	33	29	21	29	21	28	20	23.8	23.8	23.2	206.69	0	133.97	0.3023	0.41808	1.3192	1.6175	1436300000	975920000	667170000	308750000	460330000	216540000	243790000
Q7Z589-2;Q7Z589;Q17RM7;B7ZKU2;B7ZKU0;E9PMC9;B7ZKT8;F5H2F0;H0YCS3;E9PPE6;H0YET8;Q7Z589-3	Protein EMSY	EMSY;C11orf30	8	8	8	7	2	7	2	7	2	9.2	9.2	9.2	123.91	0	13.631	0.38047	0.51833	1.2659	1.6152	119580000	57551000	36464000	21088000	62031000	28383000	33648000
Q14011;E7EWT5;B4E2X2	Cold-inducible RNA-binding protein	CIRBP	3	3	3	2	3	2	3	2	3	25	25	25	18.648	0	75.937	0.44167	0.56706	1.6045	1.6151	497250000	238810000	157520000	81295000	258440000	96353000	162080000
Q8IY37;F5H3Y4	Probable ATP-dependent RNA helicase DHX37	DHX37	30	30	30	28	18	28	18	28	18	29.3	29.3	29.3	129.54	0	104.9	0.46716	0.66386	1.2976	1.6143	1315100000	859240000	540880000	318350000	455830000	231440000	224390000
Q5VT52-3;Q5VT52;Q5VT52-2;B4E2Q6;Q5VT52-4	Regulation of nuclear pre-mRNA domain-containing protein 2	RPRD2	20	20	20	19	13	19	13	19	13	21.2	21.2	21.2	152.87	0	62.782	0.41304	0.56927	1.3604	1.6138	455600000	320280000	226530000	93746000	135330000	57492000	77834000
H0YME5;Q9P2K8-2;Q9P2K8;Q9P2K8-3;H0YNY9	Eukaryotic translation initiation factor 2-alpha kinase 4	EIF2AK4	11	11	11	10	5	10	5	10	5	9.5	9.5	9.5	161.12	0	32.724	0.42502	0.56219	1.4518	1.6104	145540000	104910000	72823000	32090000	40629000	15977000	24652000
A8MV89;Q5M775-4;Q5M775;Q5M775-5;Q5M775-3;Q5M775-2;F5H2Z1	Cytospin-B	SPECC1	10	10	10	5	7	5	7	5	7	11.5	11.5	11.5	114.18	0	29.97	0.6432	0.83892	1.5509	1.6095	821730000	401710000	230430000	171280000	420020000	146710000	273320000
O14929;O14929-2;F8W9G7;F8WEW1	Histone acetyltransferase type B catalytic subunit	HAT1	13	13	13	12	11	12	11	12	11	49.2	49.2	49.2	49.512	0	109.15	0.42097	0.53951	1.5457	1.6094	3471800000	2706600000	654410000	2052100000	765250000	305660000	459590000
Q86WQ0;B4DW92;F5H0B6	Nuclear receptor 2C2-associated protein	NR2C2AP	8	8	8	6	8	6	8	6	8	66.2	66.2	66.2	15.876	0	31.179	0.48289	0.61421	1.6083	1.6027	1013000000	480750000	318770000	161980000	532300000	207930000	324370000
Q15269;C9J544	Periodic tryptophan protein 2 homolog	PWP2	23	23	23	21	18	21	18	21	18	30.4	30.4	30.4	102.45	0	148.31	0.43783	0.5696	1.4298	1.602	1652600000	784730000	522380000	262350000	867880000	372750000	495130000
B7Z265;Q14807	Kinesin-like protein KIF22	KIF22	3	3	3	1	2	1	2	1	2	7.5	7.5	7.5	66.306	0.00020534	5.9884			1.5234	1.6012	44487000	17408000	7801100	9607200	27078000	8164700	18914000
B3KRS5;Q92769;E5RFI6;E5RJ04;E5RGV4;E5RHE7;E5RH52;E5RG37;E5RFP9;E5RK19;E7ESJ6	Histone deacetylase 2	HDAC2	11	11	6	10	10	10	10	5	5	32.3	32.3	17.5	51.998	0	57.18	0.5727	0.71636	1.3881	1.601	2621800000	1495300000	971440000	523910000	1126500000	505060000	621410000
F8W9B5;O43663-3;O43663-2;O43663;H0YLA0;G3V2D0;H0YM42;H0YNE4;H0YL53;G3V3N7	Protein regulator of cytokinesis 1	PRC1	6	6	6	4	4	4	4	4	4	12.7	12.7	12.7	66.147	0	12.806	0.2785	0.38592	1.5148	1.6006	336480000	243570000	168730000	74839000	92905000	33672000	59233000
Q93096;Q5TCM7	Protein tyrosine phosphatase type IVA 1	PTP4A1	5	3	3	5	5	3	3	3	3	33.5	20.2	20.2	19.815	0	7.6248	0.49568	0.70893	1.4617	1.6003	221430000	116880000	96937000	19946000	104550000	60551000	43996000
B8ZZQ6;P06454-2;P06454;B8ZZI3;B8ZZA1;B8ZZW7;E7EVV7	Prothymosin alpha;Prothymosin alpha, N-terminally processed;Thymosin alpha-1	PTMA	7	7	7	7	7	7	7	7	7	40.2	40.2	40.2	11.758	0	65.298	0.5007	0.67875	1.5464	1.5988	4670000000	2693600000	1766200000	927420000	1976300000	753500000	1222800000
Q8TDD1;Q8TDD1-2;F8VRX4;H0YHH7	ATP-dependent RNA helicase DDX54	DDX54	22	22	22	15	18	15	18	15	18	28.9	28.9	28.9	98.594	0	96.604	0.47867	0.61394	1.5397	1.5983	1366000000	633990000	431660000	202330000	732030000	281590000	450440000
F5GXK1;P20585	DNA mismatch repair protein Msh3	MSH3	13	13	13	11	6	11	6	11	6	15.5	15.5	15.5	126.72	0	29.071	0.5333	0.70577	1.2898	1.5978	330930000	172100000	108320000	63772000	158840000	74856000	83981000
Q9UMY1;Q9UMY1-2	Nucleolar protein 7	NOL7	4	4	4	4	4	4	4	4	4	20.2	20.2	20.2	29.426	0	30.906	0.44765	0.54253	1.5265	1.5978	605420000	337520000	240100000	97419000	267900000	104240000	163660000
Q9ULG1;H0YMN5	DNA helicase INO80	INO80	3	3	3	2	2	2	2	2	2	2.1	2.1	2.1	176.75	0.0023364	3.0331	1.4184	1.8839	1.4611	1.5976	69171000	25940000	6690500	19250000	43231000	21341000	21890000
O95983-2;O95983	Methyl-CpG-binding domain protein 3	MBD3	8	8	8	7	4	7	4	7	4	32	32	32	29.014	0	45.229	0.52824	0.6855	1.5049	1.5968	593330000	373120000	239150000	133970000	220210000	80736000	139480000
Q9NXH9-2;Q9NXH9	tRNA (guanine(26)-N(2))-dimethyltransferase	TRMT1	11	11	11	9	8	9	8	9	8	22.7	22.7	22.7	69.305	0	107.74	0.60234	0.76781	1.5167	1.5968	769870000	479710000	281640000	198070000	290160000	124210000	165950000
Q9Y2T3;Q9Y2T3-3;Q9Y2T3-2;Q5SZC6;H0YDZ7;Q5SZC3;Q5SZC5	Guanine deaminase	GDA	17	17	17	13	16	13	16	13	16	47.1	47.1	47.1	51.002	0	260.07	0.58244	0.80965	1.5445	1.5962	2429400000	1757800000	658520000	1099300000	671610000	261320000	410290000
Q8IWA0;F8WE20;F8WC81	WD repeat-containing protein 75	WDR75	20	20	20	13	18	13	18	13	18	28.6	28.6	28.6	94.498	0	112.98	0.45697	0.65349	1.2234	1.5947	1324600000	642260000	413430000	228820000	682350000	306930000	375430000
Q9NWW5;B4DDH6;E7ESV1	Ceroid-lipofuscinosis neuronal protein 6	CLN6	4	4	4	4	3	4	3	4	3	21.2	21.2	21.2	35.919	0	33.036	0.57399	0.74725	1.3139	1.594	172310000	80703000	45363000	35339000	91611000	33021000	58590000
Q7KZ85;Q7KZ85-3;Q7KZ85-2	Transcription elongation factor SPT6	SUPT6H	47	47	47	40	30	40	30	40	30	36.8	36.8	36.8	199.07	0	260.75	0.4766	0.62887	1.2683	1.5938	1572300000	951820000	592940000	358880000	620440000	294960000	325480000
Q9NVP1;F5H863	ATP-dependent RNA helicase DDX18	DDX18	17	17	17	13	14	13	14	13	14	32.8	32.8	32.8	75.406	0	93.091	0.36221	0.4761	1.4508	1.5937	4950200000	2339900000	1573700000	766250000	2610300000	1048400000	1561900000
Q2TAY7;B4E3L0	WD40 repeat-containing protein SMU1;WD40 repeat-containing protein SMU1, N-terminally processed	SMU1	16	16	16	14	14	14	14	14	14	43.7	43.7	43.7	57.543	0	132.67	0.51869	0.68255	1.5042	1.5925	2448900000	1347400000	873540000	473880000	1101500000	451180000	650300000
F8VXG7;Q99590-2;Q99590;F8W028	Protein SCAF11	SCAF11	19	19	19	14	16	14	16	14	16	18	18	18	142.6	0	79.237	0.42273	0.58414	1.3028	1.5923	483290000	260350000	175980000	84369000	222940000	99336000	123610000
Q9UBW7;Q5W0Q3;C9JYC9;Q9UBW7-2	Zinc finger MYM-type protein 2	ZMYM2	10	10	10	7	6	7	6	7	6	7.6	7.6	7.6	154.91	0	18.179	0.38641	0.50347	1.2683	1.5922	96791000	60156000	42411000	17745000	36635000	16804000	19831000
Q96ST3	Paired amphipathic helix protein Sin3a	SIN3A	30	30	29	23	24	23	24	22	24	27.2	27.2	25.4	145.17	0	95.547	0.41192	0.56622	1.2711	1.5913	1129400000	645080000	449310000	195770000	484270000	196640000	287630000
Q9UJX2;Q9UJX2-3;D6RBY8;D6RCF8;H0Y936;Q9UJX2-2	Cell division cycle protein 23 homolog	CDC23	10	10	10	6	6	6	6	6	6	20.1	20.1	20.1	68.833	0	12.795	0.65739	0.8529	1.4914	1.5903	274980000	175430000	99810000	75621000	99553000	46045000	53508000
D6R9P3;D6RD18;D6RBZ0;Q99729-3;Q99729-2;Q99729-4;Q99729	Heterogeneous nuclear ribonucleoprotein A/B	HNRNPAB	12	12	12	11	12	11	12	11	12	35.4	35.4	35.4	30.302	0	113.18	0.5124	0.67639	1.4885	1.5898	7639500000	4924300000	3344100000	1580200000	2715300000	1188600000	1526600000
P39748;F5H1Y3	Flap endonuclease 1	FEN1	18	18	17	18	15	18	15	17	15	49.5	49.5	49.5	42.592	0	274.14	0.34935	0.45826	1.5462	1.5877	10818000000	5842100000	4267600000	1574500000	4976300000	1952200000	3024100000
A6NJZ9;Q8WTT2;F5H677	Nucleolar complex protein 3 homolog	NOC3L	11	11	11	8	8	8	8	8	8	16.1	16.1	16.1	92.623	0	80.9	0.47514	0.6482	1.5547	1.5857	889050000	374250000	260280000	113970000	514800000	227840000	286960000
Q96MW1-2;Q96MW1	Coiled-coil domain-containing protein 43	CCDC43	3	3	3	0	3	0	3	0	3	17.5	17.5	17.5	16.758	0.0024942	2.9119			1.5778	1.5841	141730000	0	0	0	141730000	61681000	80053000
H0YLN8;Q96QT4	Transient receptor potential cation channel subfamily M member 7	TRPM7	2	2	2	0	2	0	2	0	2	1.8	1.8	1.8	212.62	0.002492	2.8985			1.294	1.5839	11830000	0	0	0	11830000	4504900	7325000
Q9UI30;F5GX77;F5GYQ2	Multifunctional methyltransferase subunit TRM112-like protein	TRMT112	6	6	6	6	6	6	6	6	6	66.4	66.4	66.4	14.199	0	62.585	0.47612	0.59213	1.566	1.5829	2814400000	1631200000	1111600000	519610000	1183200000	472040000	711200000
F8VZA2;Q6P1Q0-2;Q6P1Q0;B3KXK7;F8VP71;Q6P1Q0-4;H0YIV5;F8W1Z2;F8VVQ3;F8VR33;B7Z7E4;Q6P1Q0-5;H0YHF4;F8VUZ8;F8VS60;F8VQE7;F8VTR1;F8W0R0	LETM1 domain-containing protein 1	LETMD1	6	6	6	3	4	3	4	3	4	22.3	22.3	22.3	34.147	0	8.154	0.59399	0.74078	1.5275	1.5819	125680000	61452000	36393000	25060000	64231000	31124000	33106000
C9JG97;C9JEH3;Q13685;C9JTS3	Angio-associated migratory cell protein	AAMP	8	8	8	8	8	8	8	8	8	22.4	22.4	22.4	44.693	0	33.044	0.5734	0.69487	1.4708	1.5814	769290000	393530000	236610000	156920000	375760000	149720000	226050000
P43487;C9JXG8;C9JGV6;C9JJ34;B7Z6U1;B3KUP2;C9JDM3;C9JIC6;Q9C010	Ran-specific GTPase-activating protein	RANBP1	10	10	10	9	10	9	10	9	10	63.7	63.7	63.7	23.31	0	162.95	0.50312	0.65956	1.6071	1.5813	17988000000	9116200000	6172700000	2943500000	8872000000	3455000000	5417000000
F8VPD4;P27708;H0YGP4;P31327-2;P31327	CAD protein;Glutamine-dependent carbamoyl-phosphate synthase;Aspartate carbamoyltransferase;Dihydroorotase	CAD	76	76	76	75	68	75	68	75	68	45.4	45.4	45.4	236.02	0	323.31	0.38852	0.53517	1.289	1.5805	17214000000	9421600000	6415300000	3006300000	7792000000	3484600000	4307400000
Q8TCE6-2;Q8TCE6;Q6NSW5;B4DDW8;B4DMU4;F5H7K0	Protein FAM45A;Protein FAM45B	FAM45A;FAM45B	2	2	2	0	2	0	2	0	2	5.7	5.7	5.7	39.799	0.001292	3.4753			1.5123	1.5792	91009000	0	0	0	91009000	37767000	53241000
B7Z9F1;P34897;Q8N1A5;B4DLV4;H0YIZ0;G3V2Y4;G3V5L0;G3V4W5;G3V540;G3V241;G3V3Y8;G3V4T0;G3V4X0;G3V2W0;G3V2E4;G3V2D2;G3V2Y1;G3V3C6	Serine hydroxymethyltransferase, mitochondrial;Serine hydroxymethyltransferase	SHMT2	24	24	23	23	23	23	23	22	22	67.7	67.7	64.8	53.454	0	257.25	0.52905	0.65659	1.5209	1.5792	15874000000	8456900000	5604700000	2852100000	7417300000	3085900000	4331400000
Q9NUD5	Zinc finger CCHC domain-containing protein 3	ZCCHC3	4	4	4	3	2	3	2	3	2	11.9	11.9	11.9	43.618	0	15.948	0.89012	1.1162	1.5029	1.578	118670000	54057000	26787000	27270000	64611000	27836000	36776000
Q7Z3K3-5;E9PM80;Q7Z3K3-2;Q7Z3K3-3;B7ZBY5;Q7Z3K3;F5H8H4;Q7Z3K3-4;H0YCT3;A6PW30;E9PJY9;E9PIR8	Pogo transposable element with ZNF domain	POGZ	15	15	15	9	10	9	10	9	10	15.7	15.7	15.7	145.29	0	53.911	0.37159	0.51565	1.2589	1.578	234820000	116510000	82669000	33839000	118320000	50555000	67760000
Q99959-2;Q99959;B8QGS9	Plakophilin-2	PKP2	12	12	12	9	9	9	9	9	9	18.3	18.3	18.3	92.755	0	33.29	0.69184	0.87863	1.492	1.5772	747170000	387860000	216510000	171350000	359300000	138530000	220770000
Q6RFH5;E9PS41;Q6RFH5-2;H0YGM6;H0YFP2;F5H0Q8;F5GYL6	WD repeat-containing protein 74	WDR74	10	10	10	9	7	9	7	9	7	34.8	34.8	34.8	42.441	0	50.752	0.5017	0.64187	1.531	1.5769	1214200000	725860000	328610000	397250000	488340000	182830000	305510000
Q9UNQ2;D6RCL3	Probable dimethyladenosine transferase	DIMT1	8	8	8	8	4	8	4	8	4	33.9	33.9	33.9	35.236	0	18.257	0.44352	0.56986	1.503	1.5754	479660000	304580000	207050000	97529000	175080000	69086000	106000000
Q9UMS4;F5GY56;H0YGF3;F5H2I0;H0YGZ5	Pre-mRNA-processing factor 19	PRPF19	16	16	16	15	15	15	15	15	15	44.6	44.6	44.6	55.18	0	303.96	0.51616	0.66153	1.4534	1.5751	7835300000	3756300000	2559200000	1197000000	4079000000	1696300000	2382800000
Q13823;B4DPI9;H0YG10	Nucleolar GTP-binding protein 2	GNL2	12	12	12	11	7	11	7	11	7	23	23	23	83.654	0	45.041	0.48412	0.6409	1.3807	1.575	949600000	680170000	271930000	408240000	269420000	119440000	149980000
Q8WYA6;Q8WYA6-3;Q8WYA6-2;C9JS85;A2A2P1	Beta-catenin-like protein 1	CTNNBL1	10	10	10	8	8	8	8	8	8	18.1	18.1	18.1	65.173	0	30.46	0.62432	0.79033	1.4625	1.5746	790620000	396170000	240550000	155620000	394450000	157980000	236480000
Q12788	Transducin beta-like protein 3	TBL3	24	24	24	21	18	21	18	21	18	46.8	46.8	46.8	89.034	0	213.55	0.48003	0.63944	1.3232	1.5737	2345200000	1294200000	841970000	452250000	1051000000	454800000	596190000
F5H315;Q9HCS7	Pre-mRNA-splicing factor SYF1	XAB2	14	14	14	12	9	12	9	12	9	18.9	18.9	18.9	99.679	0	40.984	0.44559	0.65295	1.4958	1.5727	590040000	321380000	203070000	118320000	268660000	106810000	161840000
F5H0B0;H0YC42			10	10	0	10	8	10	8	0	0	47.1	47.1	0	31.17	0	61.923	0.79105	0.97934	1.5321	1.5724	2084000000	1265200000	713300000	551890000	818790000	311250000	507530000
G5E9E2;Q5J9I4;P29372-2;P29372;A2IDA3	DNA-3-methyladenine glycosylase	MPG	6	6	6	6	5	6	5	6	5	27.4	27.4	27.4	30.824	0	17.096	0.4915	0.62185	1.5553	1.5712	468260000	265770000	177180000	88588000	202490000	80124000	122360000
E7EUX3;Q92859-2;B7ZKM9;B7ZKN0;Q92859;H0YNI3	Neogenin	NEO1	2	2	2	0	2	0	2	0	2	1.9	1.9	1.9	128.46	0.00038888	4.6006			1.324	1.5703	10653000	0	0	0	10653000	4945300	5707800
Q9NX04-2;Q9NX04	Uncharacterized protein C1orf109	C1orf109	3	3	3	2	2	2	2	2	2	20.4	20.4	20.4	12.861	0.00020938	6.5636	0.27012	0.35637	1.5016	1.5699	84639000	65932000	46697000	19235000	18707000	6560200	12146000
Q13895;F8WBL2	Bystin	BYSL	14	14	14	11	8	11	8	11	8	38	38	38	49.601	0	42.536	0.44708	0.57228	1.4509	1.568	821390000	449750000	295570000	154180000	371640000	155890000	215750000
F5H7S3;B7Z596;H0YK48;P09493-5;H0YN06	Tropomyosin alpha-1 chain	TPM1	14	10	2	13	12	9	9	1	2	44.5	34.3	9	28.524	0	21.813	0.73774	0.9104	1.5027	1.5663	2630300000	1898100000	584810000	1313300000	732200000	302880000	429310000
C9JM54;Q9HC52;C9J6K3	Chromobox protein homolog 8	CBX8	3	3	3	2	3	2	3	2	3	11.8	11.8	11.8	31.374	0.00040461	5.489			1.5842	1.5658	85061000	9443300	7161400	2281900	75618000	31361000	44257000
O00273;O00273-2	DNA fragmentation factor subunit alpha	DFFA	12	12	12	10	7	10	7	10	7	46.8	46.8	46.8	36.521	0	59.248	0.71783	0.89085	1.4565	1.5644	1374500000	710860000	432110000	278750000	663670000	254660000	409010000
P26374	Rab proteins geranylgeranyltransferase component A 2	CHML	3	3	2	1	3	1	3	1	2	5.9	5.9	4.6	74.071	0	25.686			1.3624	1.564	104330000	21435000	15176000	6258900	82900000	33054000	49845000
Q7L014;D6RJA6;H0Y9U3	Probable ATP-dependent RNA helicase DDX46	DDX46	38	38	38	37	34	37	34	37	34	37.5	37.5	37.5	117.36	0	146.88	0.5881	0.80435	1.2973	1.5633	5477900000	3106300000	1841200000	1265100000	2371600000	1062800000	1308800000
E9PLI6;E9PS76;E9PRR8;Q8N9N8;E9PNH5;E9PQD0;E9PS30	Probable RNA-binding protein EIF1AD	EIF1AD	5	5	5	5	4	5	4	5	4	54.9	54.9	54.9	13.062	0	42.018	0.55093	0.69012	1.5189	1.5632	536190000	285780000	182380000	103400000	250410000	97159000	153250000
E7EN60;E7EQB6;Q9H2P9-4;Q9H2P9;Q9H2P9-5;E7EPS3;Q9H2P9-3;Q9H2P9-2;A8JZY6	Diphthine synthase	DPH5	8	8	8	7	6	7	6	7	6	44.4	44.4	44.4	31.435	0	75.324	0.40442	0.53118	1.4061	1.5624	821850000	486680000	327710000	158980000	335170000	131560000	203610000
Q01780;Q01780-2;B4DKG8	Exosome component 10	EXOSC10	24	24	24	17	17	17	17	17	17	32.5	32.5	32.5	100.83	0	59.112	0.531	0.71826	1.3494	1.5619	1183900000	650240000	321620000	328610000	533710000	224420000	309290000
P55060-3;P55060;F8W904;E7ENK9;B4DUC5;F5GX54;E7EPX1;B4DM67;P55060-2	Exportin-2	CSE1L	48	48	48	45	46	45	46	45	46	62.5	62.5	62.5	107.78	0	323.31	0.45823	0.58487	1.4498	1.5607	43348000000	11830000000	8035300000	3794800000	31517000000	12165000000	19352000000
Q8TDN6	Ribosome biogenesis protein BRX1 homolog	BRIX1	17	17	17	14	13	14	13	14	13	58.9	58.9	58.9	41.401	0	119.25	0.45905	0.62069	1.4881	1.56	4257800000	2466600000	1753300000	713290000	1791100000	688100000	1103000000
E7ER32;B0QY83;E9PCL0;Q969V6;B0QY84	MKL/myocardin-like protein 1	MKL1	5	4	4	5	2	4	2	4	2	8.5	7.5	7.5	85.075	0.00020838	6.3863	0.51767	0.70907	1.2936	1.5592	86996000	63079000	39681000	23399000	23917000	11030000	12887000
P62070;B7Z5Z2;E9PK85;B7Z6C4;B7Z7H6;E9PQK5;E9PQC5;E9PQ87	Ras-related protein R-Ras2	RRAS2	4	2	2	4	3	2	1	2	1	23	9.8	9.8	23.399	0	15.663	0.65346	0.81786	1.5263	1.559	189420000	144790000	85776000	59009000	44634000	17874000	26760000
Q6PD62;H0YCE8	RNA polymerase-associated protein CTR9 homolog	CTR9	25	25	25	17	18	17	18	17	18	27.4	27.4	27.4	133.5	0	78.875	0.52696	0.72745	1.2452	1.5574	669220000	349880000	223510000	126370000	319340000	163490000	155850000
P49247;Q53R32	Ribose-5-phosphate isomerase	RPIA	6	6	6	5	5	5	5	5	5	27	27	27	33.269	0	27.864	0.49381	0.61322	1.5164	1.5566	323900000	165260000	107610000	57644000	158650000	69256000	89391000
D6RE10;D6RBR5;D6RBM2;A1L3X0	Elongation of very long chain fatty acids protein;Elongation of very long chain fatty acids protein 7	ELOVL7	2	2	2	2	2	2	2	2	2	25.4	25.4	25.4	8.2937	0.00039912	5.1581	0.69556	0.94696	1.3018	1.5561	69467000	37245000	21910000	15334000	32222000	13310000	18912000
P35659;B4DFG0;B4DN37;D6RDA2;D6R9L5;H0Y993;H0Y8X0	Protein DEK	DEK	16	16	16	15	12	15	12	15	12	41.3	41.3	41.3	42.674	0	62.303	0.45507	0.63068	1.4393	1.5547	4751000000	2700400000	1716400000	983980000	2050600000	818280000	1232300000
F8WDA7;F5GZA2;P39060-2;P39060-1;P39060	Collagen alpha-1(XVIII) chain;Endostatin	COL18A1	7	7	7	6	7	6	7	6	7	8.3	8.3	8.3	135.82	0	22.961	0.4448	0.61414	1.2355	1.5542	188980000	125830000	57413000	68412000	63153000	30712000	32441000
P41223;C9JCD9;C9JNV2;F8WCN7	Protein BUD31 homolog	BUD31	8	8	8	6	8	6	8	6	8	55.6	55.6	55.6	17	0	60.353	0.44924	0.61371	1.4869	1.5523	1071500000	383340000	254610000	128730000	688110000	274340000	413770000
Q99848	Probable rRNA-processing protein EBP2	EBNA1BP2	12	12	12	11	12	11	12	11	12	39.2	39.2	39.2	34.852	0	140.87	0.40926	0.56779	1.2855	1.552	3647300000	2194900000	1541000000	653980000	1452400000	671170000	781230000
P29317;Q96L35;Q9UF33-2;D6RAL5;P54760;Q15375-2;Q15375-4;Q15375;P54753;Q9UF33;Q5JY90;F8W9W0;C9JXA2;E9PG71;F8VP57;Q06187;P54756-3;P29320;P54764;P29322;P54756-2;P54756	Ephrin type-A receptor 2	EPHA2	31	31	29	30	26	30	26	28	24	36.5	36.5	34.5	108.27	0	173.45	0.41925	0.55362	1.322	1.5506	9641600000	5575000000	3797100000	1777900000	4066700000	1663300000	2403300000
E9PGB5;Q6P4A7;F2Z386;Q6P4A7-3;Q6P4A7-2;B1AMV7	Sideroflexin-4	SFXN4	3	3	3	1	3	1	3	1	3	10.7	10.7	10.7	36.886	0	20.517			1.4912	1.5497	92738000	13780000	8225300	5555000	78958000	33428000	45530000
Q15642-2;Q15642;G5E9U1;Q15642-4;Q15642-3;Q15642-5	Cdc42-interacting protein 4	TRIP10	8	8	8	5	8	5	8	5	8	21.5	21.5	21.5	62.591	0	38.652	0.65333	0.80824	1.5005	1.5495	614420000	181210000	103200000	78017000	433210000	168780000	264430000
Q09028-3;Q09028;Q09028-2;Q09028-4;H0YF10;H0YCT5;H0YDK2;H0YEU5;B4DRT0;E9PNS6;E9PNS2;E9PIC4;C9JPP3;C9JAJ9;C9J959;E9PND5	Histone-binding protein RBBP4	RBBP4	18	18	11	15	18	15	18	9	11	72.9	72.9	60	46.158	0	322.46	0.53261	0.69844	1.4728	1.5493	7267400000	4385200000	2838000000	1547200000	2882200000	1209500000	1672700000
Q5HYE4;P49589;B4DKY1;P49589-2;A8MVQ3;E9PLP0;E9PRS8;C9JLN0	Cysteine--tRNA ligase, cytoplasmic	CARS	36	36	36	28	33	28	33	28	33	48	48	48	94.637	0	221.98	0.89381	1.1534	1.4482	1.5491	10365000000	5387600000	3096400000	2291200000	4977500000	2120300000	2857200000
Q9UKN8;F2Z356	General transcription factor 3C polypeptide 4	GTF3C4	10	10	10	7	5	7	5	7	5	13.1	13.1	13.1	91.981	0	17.696	0.45466	0.57102	1.5367	1.5485	466380000	192180000	133330000	58850000	274200000	111760000	162430000
B4DWI3;Q99523	Sortilin	SORT1	4	4	4	3	3	3	3	3	3	7.9	7.9	7.9	77.374	0	9.0305	0.71272	0.87965	1.4312	1.5484	110420000	54563000	29503000	25060000	55853000	21465000	34388000
Q5JVF3-3;Q5JVF3;C9J439;Q5JVF3-2;Q5JVF3-4;F8WEF4;F8W955	PCI domain-containing protein 2	PCID2	12	12	12	11	9	11	9	11	9	36.2	36.2	36.2	43.374	0	155.35	0.53913	0.64448	1.4832	1.5481	1220300000	795320000	467840000	327480000	424970000	179020000	245940000
O95400	CD2 antigen cytoplasmic tail-binding protein 2	CD2BP2	5	5	5	4	3	4	3	4	3	15.2	15.2	15.2	37.646	0	8.4105	0.65282	0.81552	1.546	1.548	466240000	254940000	165080000	89862000	211300000	78796000	132500000
Q9H8H0;B7Z5V9	Nucleolar protein 11	NOL11	16	16	16	11	15	11	15	11	15	26.3	26.3	26.3	81.123	0	67.332	0.55063	0.72379	1.3848	1.5473	1911600000	1003700000	655470000	348270000	907850000	366810000	541040000
Q9Y5Z9-2;Q9Y5Z9	UbiA prenyltransferase domain-containing protein 1	UBIAD1	2	2	2	2	2	2	2	2	2	10.6	10.6	10.6	19.481	0.00038805	4.5374	0.57172	0.77899	1.251	1.5471	218290000	133920000	81393000	52528000	84370000	37441000	46929000
O60306;H0YH15;H0YLN9	Intron-binding protein aquarius	AQR	38	37	37	33	29	32	28	32	28	32.3	31.9	31.9	171.29	0	149.03	0.47759	0.63267	1.3273	1.5458	2571800000	1544800000	618890000	925890000	1027000000	284340000	742670000
P42167;P42167-2	Lamina-associated polypeptide 2, isoforms beta/gamma;Thymopoietin;Thymopentin	TMPO	20	10	4	19	18	9	9	3	3	52.6	22.9	9	50.67	0	40.281	0.4497	0.60803	1.4274	1.5445	4237300000	2131600000	1427400000	704200000	2105600000	863230000	1242400000
P68431;Q16695	Histone H3.1;Histone H3.1t	HIST1H3A;HIST3H3	10	10	1	10	9	10	9	1	1	62.5	62.5	23.5	15.404	0	281.19	0.36255	0.50738	1.4417	1.5444	112240000000	75327000000	40345000000	34982000000	36916000000	13414000000	23502000000
E7ENH3;Q9BZG8;Q9BZG8-3;Q9BZG8-2	Diphthamide biosynthesis protein 1	DPH1	6	6	6	4	5	4	5	4	5	14.8	14.8	14.8	50.273	0	11.461	0.40375	0.491	1.5172	1.5432	194590000	75446000	47459000	27988000	119140000	45360000	73781000
P39880-3;P39880;P39880-2;P39880-5;P39880-4;P39880-6;O14529	Homeobox protein cut-like 1	CUX1	33	33	16	29	21	29	21	14	10	27.2	27.2	14.6	165.69	0	206.01	0.36015	0.48882	1.3173	1.5426	1490100000	917030000	527400000	389630000	573090000	231970000	341120000
Q9BTX1-2;Q9BTX1;G3XA81;Q9BTX1-4;A6NEN1;Q9BTX1-3	Nucleoporin NDC1	NDC1	14	14	3	13	13	13	13	3	3	24.4	24.4	5.8	76.233	0	48.942	0.36626	0.51065	1.2069	1.5424	798030000	454190000	288100000	166090000	343840000	153600000	190230000
Q969X6;Q969X6-2;Q969X6-3	Cirhin	CIRH1A	11	11	11	9	9	9	9	9	9	21	21	21	76.889	0	71.998	0.40029	0.5286	1.2676	1.5421	1039500000	634190000	447310000	186870000	405280000	178240000	227040000
O95139	NADH dehydrogenase [ubiquinone] 1 beta subcomplex subunit 6	NDUFB6	2	2	2	2	1	2	1	2	1	24.2	24.2	24.2	15.489	0	8.6167	0.35961	0.48135	1.4087	1.5418	418000000	178710000	127400000	51314000	239290000	97441000	141850000
P36404;G3V184	ADP-ribosylation factor-like protein 2	ARL2	8	8	8	7	6	7	6	7	6	45.7	45.7	45.7	20.878	0	26.127	0.41338	0.51399	1.5346	1.5401	482930000	274720000	194490000	80228000	208210000	78533000	129670000
Q8WYP5;Q8WYP5-2	Protein ELYS	AHCTF1	43	43	43	33	31	33	31	33	31	26	26	26	252.5	0	139.24	0.45657	0.61326	1.2336	1.5392	1373900000	787930000	513220000	274710000	586010000	268650000	317360000
Q7Z6E9;Q7Z6E9-2;Q7Z6E9-4;Q7Z6E9-3	E3 ubiquitin-protein ligase RBBP6	RBBP6	16	16	16	14	11	14	11	14	11	10.5	10.5	10.5	201.56	0	36.476	0.62134	0.81056	1.33	1.5386	981010000	598070000	346900000	251170000	382940000	166370000	216570000
O14925;E9PB91;B1APJ0;Q5SRD1;H0Y6X5;E7EP42;C9JV18;C9JSY4	Mitochondrial import inner membrane translocase subunit Tim23;Putative mitochondrial import inner membrane translocase subunit Tim23B	TIMM23;TIMM23B	3	3	3	2	3	2	3	2	3	23.4	23.4	23.4	21.943	0	35.229	0.71478	0.89639	1.5932	1.5385	431470000	235880000	115150000	120730000	195580000	82972000	112610000
C9J0J0;Q96EE4	Coiled-coil domain-containing protein 126	CCDC126	1	1	1	1	1	1	1	1	1	10.8	10.8	10.8	12.768	0.0023369	3.0334			1.4528	1.5362	54052000	16108000	8085400	8023000	37944000	15146000	22798000
Q6DKI1;B7Z652	60S ribosomal protein L7-like 1	RPL7L1	11	11	11	9	7	9	7	9	7	42.3	42.3	42.3	28.661	0	45.501	0.43638	0.57957	1.4673	1.5348	3035100000	1730500000	1064500000	666000000	1304600000	540740000	763880000
Q7Z2T5;Q7Z2T5-2	TRMT1-like protein	TRMT1L	2	2	2	2	2	2	2	2	2	5	5	5	81.746	0	31.194			1.4311	1.5336	52581000	21544000	16428000	5116400	31037000	13066000	17971000
Q6NZY4;Q6NZY4-2;F5H6J5;F5GX80;F5GXQ6;F5H803	Zinc finger CCHC domain-containing protein 8	ZCCHC8	17	17	17	10	14	10	14	10	14	34.5	34.5	34.5	78.576	0	98.632	0.46532	0.58769	1.4255	1.5334	930900000	480960000	238170000	242790000	449940000	190840000	259090000
Q9BYN0	Sulfiredoxin-1	SRXN1	10	10	10	10	9	10	9	10	9	83.9	83.9	83.9	14.259	0	49.993	0.48129	0.57821	1.5107	1.5329	1810800000	905660000	600740000	304910000	905090000	362960000	542130000
Q12830-4;Q12830-2;Q12830;F5GXF5;F5H176;E7ETD6	Nucleosome-remodeling factor subunit BPTF	BPTF	19	19	19	16	11	16	11	16	11	8.2	8.2	8.2	322.21	0	36.06	0.45599	0.60924	1.2682	1.5312	392750000	186040000	128560000	57482000	206710000	98163000	108550000
Q9NX58;D6RDJ1	Cell growth-regulating nucleolar protein	LYAR	13	13	13	11	9	11	9	11	9	43.8	43.8	43.8	43.614	0	85.605	0.54377	0.71743	1.4956	1.5301	1593100000	775890000	544050000	231830000	817250000	357920000	459340000
Q9GZS1-2;Q9GZS1;B4DW33;E7EX70	DNA-directed RNA polymerase I subunit RPA49	POLR1E	4	4	4	3	3	3	3	3	3	10.3	10.3	10.3	47.26	0.00021004	6.669	0.45269	0.57674	1.5152	1.5295	324710000	260380000	115950000	144430000	64339000	22206000	42133000
P11908;P11908-2;D3YTJ7;A6NMS2	Ribose-phosphate pyrophosphokinase 2	PRPS2	13	13	6	13	9	13	9	6	3	51.6	51.6	22.3	34.769	0	109.61	0.48799	0.60648	1.4865	1.5285	3791400000	2377800000	1579200000	798650000	1413500000	595240000	818280000
Q9NV31;F5H3E2	U3 small nucleolar ribonucleoprotein protein IMP3	IMP3	10	10	10	10	8	10	8	10	8	66.3	66.3	66.3	21.85	0	54.534	0.44522	0.57399	1.5287	1.5284	1397100000	876230000	601640000	274590000	520890000	236110000	284780000
Q86UA1;F5H1P0;Q86UA1-2;H0YJY9	Pre-mRNA-processing factor 39	PRPF39	4	4	4	3	2	3	2	3	2	7.6	7.6	7.6	78.429	0.00020743	6.2532	0.6212	0.79008	1.4315	1.5272	272880000	241200000	30835000	210360000	31685000	14440000	17245000
Q9NRG0;E5RGS9	Chromatin accessibility complex protein 1	CHRAC1	4	4	4	3	2	3	2	3	2	36.6	36.6	36.6	14.71	0	18.63	0.44421	0.55756	1.518	1.5271	239980000	96176000	65959000	30217000	143800000	58296000	85504000
P08581;P08581-2;P08581-3;B4DPY6;Q9H3Y6	Hepatocyte growth factor receptor	MET	8	7	7	7	5	6	4	6	4	7.2	6.6	6.6	155.54	0	13.398	0.48065	0.68299	1.2803	1.5241	95588000	72438000	41947000	30491000	23150000	9564300	13586000
Q9GZL7	Ribosome biogenesis protein WDR12	WDR12	13	13	13	13	10	13	10	13	10	43	43	43	47.707	0	228.2	0.55567	0.71282	1.4623	1.5241	2131200000	1253500000	832900000	420640000	877660000	344570000	533090000
Q5VY93;Q92974-3;Q92974-2;Q92974;F5H3H5;B7Z977;REV__E7ES93;REV__B4DTM4;REV__P0DJD0;REV__P0DJD1;REV__F8VYC4;REV__E7ESF1;REV__A6NKT7;REV__Q99666;REV__O14715	Rho guanine nucleotide exchange factor 2	ARHGEF2	32	32	32	27	25	27	25	27	25	38.2	38.2	38.2	111.49	0	285.35	0.57629	0.76304	1.4035	1.5239	5620000000	2014600000	1277700000	736920000	3605400000	1513200000	2092100000
F8W848;G3V256;F8W9T2;Q6PJT7-4;Q6PJT7-3;Q6PJT7-5;G3V5R4;Q6PJT7-2;Q6PJT7;G3V5I6;H0YJA2;G3V3Y4;G3V473;G3V240;G3V572;G3V3R9;H0YJ87	Zinc finger CCCH domain-containing protein 14	ZC3H14	6	6	6	3	5	3	5	3	5	12.3	12.3	12.3	66.139	0	10.654	0.55621	0.69372	1.4561	1.5233	187570000	33785000	20386000	13399000	153780000	71980000	81800000
O00461;F8W785	Golgi integral membrane protein 4	GOLIM4	8	8	8	4	8	4	8	4	8	13.6	13.6	13.6	81.879	0	25.877	0.41276	0.58202	1.4146	1.5233	288250000	89045000	56383000	32662000	199200000	94939000	104260000
Q9Y570;Q9Y570-2;Q9Y570-3;F5H2D4	Protein phosphatase methylesterase 1	PPME1	21	21	21	19	17	19	17	19	17	56.2	56.2	56.2	42.315	0	323.31	0.56367	0.73811	1.4601	1.5206	10733000000	6379400000	4098800000	2280600000	4353200000	1800600000	2552600000
Q86V85	Integral membrane protein GPR180	GPR180	3	3	3	3	3	3	3	3	3	8.9	8.9	8.9	49.395	0	9.702	0.81429	1.0814	1.2296	1.5193	84528000	41569000	24029000	17540000	42958000	18543000	24416000
O94760;B4DYP1;B4DGT0;Q5HYC8	N(G),N(G)-dimethylarginine dimethylaminohydrolase 1	DDAH1	11	10	10	10	7	9	6	9	6	46	43.2	43.2	31.121	0	35.717	0.53703	0.66727	1.4392	1.519	1451300000	831840000	537620000	294220000	619500000	238060000	381440000
P48723;F5GWS8	Heat shock 70 kDa protein 13	HSPA13	11	11	11	8	7	8	7	8	7	24.4	24.4	24.4	51.927	0	30.338	0.52335	0.67945	1.3872	1.5186	713770000	435330000	267130000	168200000	278440000	112580000	165860000
Q06481-3;Q06481;F5GZY0;Q06481-4;Q06481-2;Q06481-5;F5H845;B4DKY3;E9PJ13;E9PQS3;E9PSC7;E9PK76	Amyloid-like protein 2	APLP2	14	13	13	10	12	9	11	9	11	22	20.9	20.9	85.486	0	34.912	0.70804	0.87217	1.5506	1.518	588960000	165000000	96543000	68459000	423960000	200850000	223110000
P42704;F5H4J6;B8ZZ38;C9JCA9;C9JN30;C9JZI4;Q9NP80-2;Q9NP80	Leucine-rich PPR motif-containing protein, mitochondrial	LRPPRC	84	84	84	78	77	78	77	78	77	65.4	65.4	65.4	157.9	0	323.31	0.50888	0.67462	1.2585	1.5155	23777000000	13310000000	8754900000	4555400000	10467000000	4730500000	5736200000
O14776-2;O14776;G3V220;Q5VWI1	Transcription elongation regulator 1	TCERG1	30	30	30	26	26	26	26	26	26	26.1	26.1	26.1	121.69	0	89.679	0.5619	0.76293	1.2318	1.5149	3150000000	1851600000	1153900000	697700000	1298400000	598590000	699840000
Q12913;Q9NPR5;Q6P4H4;E9PPH3	Receptor-type tyrosine-protein phosphatase eta	PTPRJ	7	7	7	5	6	5	6	5	6	7.1	7.1	7.1	145.94	0	15.682	0.43747	0.59256	1.2089	1.5148	69525000	31231000	21933000	9297600	38295000	18491000	19804000
O14497;O14497-3;O14497-2;H0Y488;Q96SM7;H0YCU6;H0YEW5;H0Y3S9;C9JZD6;H0Y2R3	AT-rich interactive domain-containing protein 1A	ARID1A	26	26	24	16	18	16	18	14	17	16.2	16.2	14.5	242.04	0	92.318	0.51467	0.66289	1.2082	1.5148	498080000	275090000	174950000	100140000	222990000	107950000	115040000
Q08945;E9PMD4;E9PPZ7	FACT complex subunit SSRP1	SSRP1	21	21	21	19	18	19	18	19	18	38.4	38.4	38.4	81.074	0	205.91	0.52113	0.65003	1.4385	1.5144	5187900000	2722100000	1752400000	969620000	2465800000	1013100000	1452800000
Q8WWI5-3;Q8WWI5-2;Q8WWI5	Choline transporter-like protein 1	SLC44A1	8	8	8	7	6	7	6	7	6	17.2	17.2	17.2	73.011	0	31.502	0.77569	1.0541	1.2188	1.5139	355330000	172610000	101020000	71595000	182720000	86882000	95834000
G3XAA0;Q8NFD5;Q8NFD5-2;Q8NFD5-3;H0Y7H8;Q8NFD5-4	AT-rich interactive domain-containing protein 1B	ARID1B	10	8	8	8	6	6	5	6	5	6.8	5.1	5.1	236.56	0	27.164	0.42949	0.57891	1.2323	1.5138	164040000	73716000	48866000	24850000	90320000	34418000	55902000
Q9HCK8;Q9HCK8-2;H0YJG4;Q8TD26;Q3L8U1-2;Q3L8U1-3;Q3L8U1;G3V2T9;C9JFU2;C9JR69;Q8TD26-3	Chromodomain-helicase-DNA-binding protein 8	CHD8	17	16	13	15	8	14	8	11	6	9.3	9	7.8	290.52	0	43.941	0.52087	0.70947	1.2829	1.5128	359510000	263390000	192940000	70453000	96115000	49638000	46476000
E7EW05;Q9NVU7;Q9NVU7-2	Protein SDA1 homolog	SDAD1	6	6	6	2	5	2	5	2	5	9.5	9.5	9.5	75.44	0	8.3166	0.57651	0.74724	1.4817	1.5126	314460000	145100000	89050000	56049000	169360000	69906000	99453000
H0Y8X4;O43598;O43598-2	2-deoxynucleoside 5-phosphate N-hydrolase 1	DNPH1	6	6	6	5	6	5	6	5	6	35.4	35.4	35.4	25.868	0	43.345	0.62181	0.75922	1.4482	1.5109	1046400000	564880000	332410000	232470000	481560000	219500000	262060000
C9J764;Q567V2-2;Q567V2	Mpv17-like protein 2	MPV17L2	3	3	3	1	3	1	3	1	3	21	21	21	20.353	0	20.727	0.46242	0.58316	1.4641	1.5084	339920000	140060000	95723000	44334000	199860000	79188000	120670000
O15270;H0YJV2;C9JC36;Q9NUV7	Serine palmitoyltransferase 2	SPTLC2	12	12	12	8	8	8	8	8	8	29.5	29.5	29.5	62.924	0	67.421	0.56478	0.70732	1.4562	1.5084	582140000	334390000	209880000	124510000	247750000	108170000	139580000
Q9UKL0;E9PQE5;E7ESC2;B4DV59;Q9P2K3-2;Q9P2K3-4;Q9P2K3;Q9P2K3-3;E9PR63	REST corepressor 1	RCOR1	5	5	5	4	4	4	4	4	4	13.5	13.5	13.5	53.027	0	24.39	0.58399	0.75374	1.41	1.5083	191980000	64856000	42797000	22058000	127120000	62356000	64765000
Q9BQI0-3;Q9BQI0;Q9BQI0-2;F5GYC9;A6PVM9;Q5JUP3;Q9BQI0-4	Allograft inflammatory factor 1-like	AIF1L	4	4	4	2	4	2	4	2	4	33.8	33.8	33.8	16.183	0	15.399	0.31388	0.42562	1.5629	1.5083	248550000	96130000	71575000	24555000	152420000	63561000	88862000
Q9NWB6;E7EUG0;Q9NWB6-2	Arginine and glutamate-rich protein 1	ARGLU1	4	4	4	3	3	3	3	3	3	11	11	11	33.216	0.00038895	4.6027	0.66773	0.84487	1.3635	1.5082	803450000	451910000	274870000	177040000	351540000	156440000	195100000
G3XAI2;P07942;E7EPA6	Laminin subunit beta-1	LAMB1	29	29	29	22	18	22	18	22	18	16.9	16.9	16.9	200.48	0	99.248	0.4838	0.65649	1.1962	1.5082	858950000	558890000	348080000	210800000	300060000	143310000	156750000
Q9UFC0	Leucine-rich repeat and WD repeat-containing protein 1	LRWD1	16	16	16	9	14	9	14	9	14	34	34	34	70.86	0	120.25	0.47669	0.65629	1.1833	1.5079	500320000	262460000	169660000	92794000	237860000	124580000	113280000
Q9H3P2;B3KSP0;H0Y3X6;C9JHL4;C9JEM7;Q9H3P2-7;F8W954;F8WF98	Negative elongation factor A	NELFA;WHSC2	6	6	6	6	4	6	4	6	4	14.8	14.8	14.8	57.276	0	25.382	0.5177	0.62621	1.4105	1.5078	538280000	347850000	212030000	135830000	190420000	90646000	99775000
O96007;E9PKT9	Molybdopterin synthase catalytic subunit;Molybdopterin synthase sulfur carrier subunit	MOCS2	3	3	3	2	3	2	3	2	3	27.7	27.7	27.7	20.944	0	13.698	0.44791	0.56197	1.4832	1.5076	134780000	52516000	38314000	14202000	82267000	37968000	44299000
P15927;P15927-2;P15927-3;Q5TEJ0;Q5TEJ7	Replication protein A 32 kDa subunit	RPA2	6	6	6	3	6	3	6	3	6	29.6	29.6	29.6	29.247	0	30.773	0.61036	0.74374	1.4808	1.505	729870000	302110000	203170000	98939000	427760000	180630000	247130000
Q86UV5;B7ZKS7;Q86UV5-2;Q86UV5-3;Q86UV5-7;Q86UV5-5;Q86UV5-4;E9PJH5;E9PJ93;Q86UV5-6;E9PRY5	Ubiquitin carboxyl-terminal hydrolase 48	USP48	14	14	14	12	6	12	6	12	6	19.1	19.1	19.1	119.03	0	28.514	0.43438	0.58966	1.2023	1.5048	181070000	145360000	98258000	47104000	35709000	14065000	21644000
O43290;G3V1T2;E9PQI8;E9PN28	U4/U6.U5 tri-snRNP-associated protein 1	SART1	20	20	20	17	15	17	15	17	15	32.9	32.9	32.9	90.254	0	142.14	0.57798	0.76501	1.3757	1.5048	1254400000	685930000	415260000	270670000	568480000	230340000	338140000
Q4KMQ1;Q4KMQ1-2;Q4KMQ1-4;Q4KMQ1-3	Taperin	TPRN	3	3	3	2	2	2	2	2	2	5.9	5.9	5.9	75.555	0	10.949	0.30902	0.3681	1.463	1.5046	89370000	60144000	45270000	14873000	29226000	12275000	16951000
Q9BT73	Proteasome assembly chaperone 3	PSMG3	4	4	4	4	4	4	4	4	4	50	50	50	13.104	0	51.366	0.7286	0.93903	1.4609	1.5042	997960000	601560000	395620000	205950000	396400000	158370000	238030000
B0UZZ8;O15213;Q5HYZ1;A2ABB6;H0Y6G3	WD repeat-containing protein 46	WDR46	8	8	8	6	7	6	7	6	7	18	18	18	68.04	0	43.071	0.54022	0.69557	1.4752	1.502	305250000	157480000	85601000	71882000	147770000	59713000	88054000
Q969U7;F5H4W8	Proteasome assembly chaperone 2	PSMG2	3	3	3	3	2	3	2	3	2	10.6	10.6	10.6	29.396	0.001114	3.601	0.62742	0.80014	1.4448	1.5018	208560000	127830000	76266000	51566000	80730000	31715000	49016000
F8WBW0;Q9ULH1;Q9ULH1-2;H0YBF7;H0YBM4;H0YBY9;E5RHD7	Arf-GAP with SH3 domain, ANK repeat and PH domain-containing protein 1	ASAP1	13	13	12	13	7	13	7	12	6	16	16	15.1	125.85	0	46.951	0.59838	0.81719	1.2771	1.5003	267730000	183420000	107870000	75546000	84315000	36583000	47732000
Q9ULC3	Ras-related protein Rab-23	RAB23	5	5	5	4	4	4	4	4	4	30	30	30	26.659	0	48.067	0.52846	0.66776	1.4771	1.5	369510000	129580000	81079000	48499000	239930000	89063000	150870000
Q6PI48;Q9H9M6	Aspartate--tRNA ligase, mitochondrial	DARS2	12	12	12	9	10	9	10	9	10	19.2	19.2	19.2	73.562	0	41.353	0.48053	0.58785	1.3842	1.5	1254300000	598840000	361880000	236960000	655440000	299900000	355540000
Q92610;H0YM74	Zinc finger protein 592	ZNF592	3	3	3	1	3	1	3	1	3	3.2	3.2	3.2	137.53	0.00020973	6.6465			1.2119	1.4999	96886000	50735000	22777000	27958000	46151000	19246000	26905000
F5H8F7;Q9UBL3-3;Q9UBL3;Q9UBL3-2;H0YBF6;F5H4L4;H0YAQ0	Set1/Ash2 histone methyltransferase complex subunit ASH2	ASH2L	6	6	6	4	5	4	5	4	5	16.8	16.8	16.8	55.324	0	29.637	0.75092	0.92881	1.4125	1.499	204620000	104510000	59554000	44953000	100120000	45062000	55055000
Q9BTD8-4;Q9BTD8-2;Q9BTD8-3;Q9BTD8	RNA-binding protein 42	RBM42	4	4	4	3	3	3	3	3	3	14.6	14.6	14.6	47.025	0	50.158	0.43734	0.62292	1.4067	1.4979	258860000	119540000	82150000	37393000	139310000	61287000	78026000
E9PFH7;Q9UPT6;Q9UPT6-2	C-Jun-amino-terminal kinase-interacting protein 3	MAPK8IP3	14	8	8	7	12	1	7	1	7	9.8	6.2	6.2	146.68	0	11.918			1.2202	1.4974	92169000	20148000	9820600	10327000	72021000	43503000	28518000
Q9BU23-2;Q9BU23;H0Y9R0;Q9BU23-3	Lipase maturation factor 2	LMF2	5	5	5	4	3	4	3	4	3	10.3	10.3	10.3	76.914	0	17.533	0.71855	0.95786	1.0414	1.4971	319060000	120270000	71618000	48656000	198790000	94499000	104290000
D3YTB1;F8W727;P62910;D3YTI8	60S ribosomal protein L32	RPL32	9	9	9	9	8	9	8	9	8	55.6	55.6	55.6	15.616	0	90.325	0.52702	0.64974	1.4865	1.4965	7420100000	4474200000	2976300000	1497900000	2946000000	1331800000	1614100000
Q9Y3A2;B4DJC6	Probable U3 small nucleolar RNA-associated protein 11	UTP11L	6	6	6	6	3	6	3	6	3	22.1	22.1	22.1	30.446	0	24.154	0.49132	0.62704	1.4424	1.4961	359390000	245360000	156940000	88423000	114030000	48740000	65288000
Q8IWA5;E7ETY3;Q8IWA5-3;Q8IWA5-2	Choline transporter-like protein 2	SLC44A2	17	17	17	14	15	14	15	14	15	27.9	27.9	27.9	80.123	0	101.88	0.59303	0.85251	1.0995	1.4945	4165100000	2187200000	1296100000	891080000	1978000000	918310000	1059600000
A8MYT4;Q8NEB9	Phosphatidylinositol 3-kinase;Phosphatidylinositol 3-kinase catalytic subunit type 3	PIK3C3	3	3	3	1	2	1	2	1	2	4.4	4.4	4.4	94.399	0.00057626	4.3285			1.414	1.4931	240480000	31358000	15944000	15415000	209120000	30826000	178300000
Q8NFC6;F8WDD0;H0Y9Y2	Biorientation of chromosomes in cell division protein 1-like 1	BOD1L1	17	17	17	14	11	14	11	14	11	7.8	7.8	7.8	330.46	0	39.192	0.55053	0.75804	1.2684	1.4928	214100000	114860000	75766000	39095000	99241000	44245000	54996000
Q96ED9-2;Q96ED9	Protein Hook homolog 2	HOOK2	9	9	9	5	5	5	5	5	5	18.1	18.1	18.1	83.021	0	69.518	0.68624	0.85782	1.414	1.4919	225770000	155850000	75403000	80445000	69926000	28934000	40993000
P19388	DNA-directed RNA polymerases I, II, and III subunit RPABC1	POLR2E	7	7	7	7	5	7	5	7	5	44.8	44.8	44.8	24.551	0	67.368	0.53997	0.65419	1.4251	1.4913	904270000	608060000	382400000	225660000	296210000	140190000	156010000
O43818	U3 small nucleolar RNA-interacting protein 2	RRP9	7	7	7	7	4	7	4	7	4	15.8	15.8	15.8	51.84	0	17.313	0.59274	0.78859	1.4103	1.4912	536330000	318620000	194500000	124120000	217720000	90706000	127010000
Q8IWX8	Calcium homeostasis endoplasmic reticulum protein	CHERP	18	18	18	15	13	15	13	15	13	23.3	23.3	23.3	103.7	0	87.016	0.54476	0.74199	1.2411	1.4903	1457900000	944520000	569650000	374870000	513350000	229310000	284050000
P09104;F5H0C8;B7Z2X9;F5H1C3;F5H5U1;F5GWQ3;F5GZ30	Gamma-enolase;Enolase	ENO2	12	9	8	9	11	6	8	5	8	41.5	28.8	27	47.268	0	88.892	0.61402	0.76881	1.4668	1.4883	1077300000	409450000	251510000	157930000	667820000	299300000	368520000
B3KVH1;B7ZM82;O95785;O95785-2	Protein Wiz	WIZ	12	12	12	11	8	11	8	11	8	16.2	16.2	16.2	89.355	0	20.768	0.36821	0.51199	1.1911	1.4876	508000000	259530000	136360000	123170000	248470000	44863000	203610000
Q9NYH9	U3 small nucleolar RNA-associated protein 6 homolog	UTP6	13	13	13	11	8	11	8	11	8	23.8	23.8	23.8	70.193	0	46.895	0.56325	0.7203	1.4018	1.4871	574420000	371870000	226330000	145540000	202550000	82209000	120340000
O60869;O60869-2	Endothelial differentiation-related factor 1	EDF1	9	9	9	9	8	9	8	9	8	48.6	48.6	48.6	16.368	0	54.998	0.58409	0.79544	1.411	1.4862	4846300000	2627700000	1627200000	1000500000	2218600000	915660000	1302900000
F5GZX7;P22223;P22223-2	Cadherin-3	CDH3	4	4	4	3	2	3	2	3	2	6.6	6.6	6.6	85.623	0	110.69	0.29862	0.41866	1.4443	1.4857	323650000	193370000	154010000	39367000	130280000	48255000	82025000
E7ET49;B4DQU0;Q8NCG7;Q8NCG7-2;B4DVJ1;E7EVQ4;C9JA85;Q8NCG7-3	Sn1-specific diacylglycerol lipase beta	DAGLB	9	9	9	6	9	6	9	6	9	16.6	16.6	16.6	68.951	0	48.541	0.75779	0.98508	1.1806	1.4851	353060000	149860000	86816000	63041000	203210000	95232000	107980000
Q99547	M-phase phosphoprotein 6	MPHOSPH6	2	2	2	2	2	2	2	2	2	16.2	16.2	16.2	19.024	0.0002096	6.6086	0.5026	0.69463	1.4085	1.4848	309580000	141860000	92190000	49671000	167720000	69185000	98537000
Q9BV86-2;Q9BV86	N-terminal Xaa-Pro-Lys N-methyltransferase 1;N-terminal Xaa-Pro-Lys N-methyltransferase 1, N-terminally processed	NTMT1	4	4	4	4	2	4	2	4	2	37.2	37.2	37.2	15.896	0	54.701	0.62654	0.82731	1.3467	1.4846	224880000	161360000	86354000	75009000	63514000	27214000	36300000
O15439-2;O15439;Q8IVZ4;B7Z3Q7	Multidrug resistance-associated protein 4	ABCC4	28	28	28	19	22	19	22	19	22	28.5	28.5	28.5	144.2	0	94.669	0.71399	0.9787	1.2321	1.4846	936730000	485930000	287410000	198520000	450800000	194210000	256590000
O95232;F5H1W9;B4DJ96;D6RDI2;C9JL41;O95232-2;D6RHH0;E7EN55;H0YA81	Luc7-like protein 3	LUC7L3	11	11	11	6	11	6	11	6	11	30.1	30.1	30.1	51.466	0	102.19	0.71401	0.89856	1.361	1.4845	1110000000	423390000	245460000	177930000	686610000	278890000	407720000
Q96GW9;B4DVV7	Methionine--tRNA ligase, mitochondrial	MARS2	7	7	7	6	4	6	4	6	4	15.9	15.9	15.9	66.59	0	20.728	0.55475	0.71952	1.4735	1.4838	195820000	110080000	64606000	45474000	85735000	39436000	46298000
Q8IX01-4;Q8IX01-3;Q8IX01;E7ETX7	SURP and G-patch domain-containing protein 2	SUGP2	8	8	8	7	6	7	6	7	6	10.6	10.6	10.6	115.18	0	25.307	0.57926	0.77012	1.2135	1.4833	115410000	74673000	46135000	28538000	40735000	20391000	20344000
P62487;E9PIU7;H0YEE4;E9PKH3	DNA-directed RNA polymerase II subunit RPB7	POLR2G	7	7	7	7	4	7	4	7	4	52.3	52.3	52.3	19.294	0	23.465	0.44865	0.63242	1.4573	1.4817	543610000	467670000	319200000	148470000	75935000	28875000	47060000
O95373;E9PLB2;E9PLJ0	Importin-7	IPO7	32	32	31	31	29	31	29	30	28	40.2	40.2	39.2	119.52	0	323.31	0.86973	1.1066	1.3753	1.481	12793000000	6616600000	3555100000	3061600000	6176700000	2622700000	3554000000
Q92922;F8WE13;Q5SYV2;B4DPI2;Q9UL12	SWI/SNF complex subunit SMARCC1	SMARCC1	27	27	19	23	19	23	19	17	13	27.7	27.7	21	122.87	0	91.497	0.47456	0.64779	1.2522	1.4808	1164300000	649780000	420070000	229710000	514480000	233380000	281100000
P22234;E9PBS1;P22234-2;D6RF62	Multifunctional protein ADE2;Phosphoribosylaminoimidazole-succinocarboxamide synthase;Phosphoribosylaminoimidazole carboxylase	PAICS	22	22	22	20	20	20	20	20	20	57.4	57.4	57.4	47.079	0	323.31	0.47151	0.60304	1.4655	1.4802	20899000000	11315000000	7656500000	3658300000	9584100000	3972000000	5612100000
Q9BZE4;B7Z7A3;B4DY13;Q5T3R7	Nucleolar GTP-binding protein 1	GTPBP4	31	31	31	23	27	23	27	23	27	52.4	52.4	52.4	73.964	0	186.05	0.53071	0.67007	1.4543	1.4801	6721400000	3231900000	2152600000	1079200000	3489500000	1494400000	1995100000
P55011-3;P55011;G3XAL9	Solute carrier family 12 member 2	SLC12A2	15	15	15	10	10	10	10	10	10	18.2	18.2	18.2	129.68	0	60.987	0.44759	0.62349	1.2231	1.4799	408380000	219940000	161530000	58414000	188440000	82353000	106080000
O95613-2;O95613;E7ERP1	Pericentrin	PCNT	6	6	6	3	3	3	3	3	3	2.1	2.1	2.1	355.88	0.00020525	5.9575	0.8962	1.2688	1.2774	1.4794	46709000	31870000	16781000	15090000	14838000	6876000	7962300
Q14116;Q6WWJ7	Interleukin-18	IL18	11	11	11	9	10	9	10	9	10	74.6	74.6	74.6	22.326	0	136.52	0.67598	0.89882	1.4475	1.4772	2270100000	1255300000	676510000	578770000	1014800000	414220000	600560000
Q9NR30;Q9NR30-2;Q3SWU7	Nucleolar RNA helicase 2	DDX21	40	40	38	37	37	37	37	35	35	54.5	54.5	51.1	87.343	0	323.31	0.40726	0.52758	1.2775	1.4771	16453000000	8510400000	5922300000	2588100000	7942500000	3340600000	4601900000
P16104;F5H4B2;REV__H0Y672;REV__E7EQ67;REV__F8W8D6;REV__Q8NB25-2;REV__Q8NB25-3;REV__Q8NB25;A8MQC5	Histone H2AX	H2AFX	8	3	2	8	7	3	3	2	2	58.7	22.4	6.3	15.144	0	76.306	0.38158	0.50631	1.4166	1.476	152130000	89980000	64983000	24998000	62146000	23931000	38216000
Q8NEM2	SHC SH2 domain-binding protein 1	SHCBP1	4	4	4	1	3	1	3	1	3	5.7	5.7	5.7	75.69	0	9.3652			1.4041	1.4753	54914000	6665900	6665900	0	48248000	18938000	29310000
Q9NVM6;H0YLQ7;H0YK99	DnaJ homolog subfamily C member 17	DNAJC17	6	6	6	5	5	5	5	5	5	26	26	26	34.687	0	20.382	0.45649	0.5826	1.4276	1.475	244540000	147920000	96308000	51616000	96615000	43947000	52668000
P15529-15;P15529-12;P15529-14;P15529-11;P15529-13;P15529-10;P15529;P15529-9;P15529-8	Membrane cofactor protein	CD46	3	1	1	3	1	1	1	1	1	5.7	2.9	2.9	39.313	0.0031618	2.707			1.3844	1.4749	42116000	15830000	9466700	6363500	26286000	9907200	16378000
P11586;F5H2F4;G3V2B8;G3V3L6	C-1-tetrahydrofolate synthase, cytoplasmic;Methylenetetrahydrofolate dehydrogenase;Methenyltetrahydrofolate cyclohydrolase;Formyltetrahydrofolate synthetase;C-1-tetrahydrofolate synthase, cytoplasmic, N-terminally processed	MTHFD1	46	46	46	41	43	41	43	41	43	56.7	56.7	56.7	101.56	0	306.23	0.39774	0.52984	1.3908	1.4743	16090000000	8946200000	4878600000	4067600000	7143600000	2506100000	4637500000
Q96CB8;D6R9Y5;C9JDP3;C9J0M6;E9PGI3;E7EVC6	Integrator complex subunit 12	INTS12	2	2	2	1	2	1	2	1	2	6.1	6.1	6.1	48.807	0	10.903			1.4116	1.4742	50073000	17304000	10713000	6591100	32768000	12812000	19956000
C9JXL3;E9PDL9;B2CI53;D3K174;Q9Y6M7-2;B5M452;Q9Y6M7;B5M453;E9PGC1;E9PFN4;C9JRP1;Q9Y6M7-4;Q9Y6M7-3;F8W7E6;Q9Y6M7-5;B6DY53;B6DY52	Sodium bicarbonate cotransporter 3	SLC4A7	19	19	19	15	13	15	13	15	13	19	19	19	127.03	0	73.658	0.43208	0.59239	1.1902	1.4735	1079600000	561570000	392630000	168940000	518040000	232220000	285820000
P07311;G3V2U7;G3V3F8;G3V597;A6NDV8	Acylphosphatase-1;Acylphosphatase	ACYP1;FBN3	6	6	6	5	6	5	6	5	6	59.6	59.6	59.6	11.261	0	26.703	0.45117	0.59453	1.4558	1.4732	1125600000	524010000	332630000	191370000	601610000	281400000	320200000
P07199	Major centromere autoantigen B	CENPB	5	5	5	4	2	4	2	4	2	11.2	11.2	11.2	65.171	0	11.121	0.52164	0.62743	1.4263	1.4732	128930000	17820000	12224000	5596700	111110000	41498000	69609000
Q9UP95-2;Q9UP95;Q9UP95-3;F5H0S9;F5H3C0;Q9UP95-4;B3KUS0	Solute carrier family 12 member 4	SLC12A4	33	33	3	28	25	28	25	3	2	33.5	33.5	4	118.62	0	83.371	0.44525	0.601	1.1447	1.473	2968100000	1617500000	1043900000	573630000	1350600000	602050000	748530000
P00338;P00338-3;E9PH51;B4DKQ2;P00338-2;F5H308;A8MXQ4;F8W819;F5GXY2;F5GYU2;F5GXH2;F5H5J4;F5H6W8;F5GZQ4;F5H8H6;F5GXC7;F5GWW2;F5GXU1	L-lactate dehydrogenase A chain	LDHA	24	24	23	24	24	24	24	23	23	76.8	76.8	73.2	36.688	0	323.31	0.70193	0.90032	1.4281	1.4723	80733000000	43475000000	25341000000	18135000000	37257000000	14799000000	22458000000
P16383-2;P16383;A4UHQ9	GC-rich sequence DNA-binding factor 2	GCFC2	4	4	4	2	4	2	4	2	4	7.4	7.4	7.4	84.846	0.00020504	5.919	0.48288	0.60723	1.4377	1.4717	112360000	37568000	25533000	12035000	74794000	29635000	45159000
Q5VTR2;C9J0A5;C9JXC9;C9JMW8;C9JWJ4;C9K0V8	E3 ubiquitin-protein ligase BRE1A	RNF20	22	21	21	21	14	20	13	20	13	29.1	27.7	27.7	113.66	0	54.062	0.54252	0.73136	1.2232	1.4715	621610000	390290000	247220000	143070000	231320000	100780000	130540000
Q8TED0;B4DXK8;H0Y8P4;B4DU75;D6RF65	U3 small nucleolar RNA-associated protein 15 homolog	UTP15	14	14	14	12	10	12	10	12	10	36.1	36.1	36.1	58.414	0	147.68	0.50747	0.62059	1.368	1.47	1147500000	673700000	438970000	234730000	473820000	207020000	266800000
B0QYV1;C9JZB7;O43251-5;O43251-10;O43251-2;O43251;O43251-6;O43251-8;F8VR27;F8VZY7;B0QYY4;F8WAC5;F8W9K3;B7Z1U7;F8VZG9;O43251-9;Q9NWB1-3;O43251-4;Q9NWB1-4;Q9NWB1-5;Q9NWB1;O43251-7;Q9NWB1-2;O43251-3;B0QYY7;A6NEW5;F8VRS4;A6NFN3;B0QYY6;F5H0M1	RNA binding protein fox-1 homolog;RNA binding protein fox-1 homolog 2;RNA binding protein fox-1 homolog 1;RNA binding protein fox-1 homolog 3	RBFOX2;RBFOX1;RBFOX3	8	8	8	7	3	7	3	7	3	24.6	24.6	24.6	37.865	0	17.337	0.60432	0.82381	1.4657	1.4692	826850000	609590000	120680000	488910000	217270000	28771000	188500000
P23919;G5E9E9	Thymidylate kinase	DTYMK	13	13	13	10	11	10	11	10	11	61.3	61.3	61.3	23.819	0	36.175	0.52111	0.66219	1.4565	1.469	1389500000	707150000	462100000	245040000	682370000	286920000	395450000
E7ERH6;Q9UBN7;A6NDI8;E7EPS2;E7EUZ1;F5GYL5;C9J172;E9PEH1;E7EP63;E7ER52	Histone deacetylase 6	HDAC6	4	4	4	1	4	1	4	1	4	5.1	5.1	5.1	89.908	0	7.4615			1.2188	1.4689	29860000	15131000	9200000	5931300	14729000	7004500	7724200
P62072	Mitochondrial import inner membrane translocase subunit Tim10	TIMM10	2	2	2	1	2	1	2	1	2	22.2	22.2	22.2	10.333	0.00038462	4.3543			1.4456	1.4689	83306000	47506000	28897000	18609000	35800000	13121000	22680000
F8VY35;F5H4R6;H0YIV4;B3KNT8;P55209;F8W0J6;H0YH88;H0YHC3;F8W020;F8VUX1;F5H1X5;F8VXI6;F8VVB5;F8VUC3;B7Z4K9	Nucleosome assembly protein 1-like 1	NAP1L1	11	11	1	10	10	10	10	1	1	56.4	56.4	7.2	31.02	0	323.31	0.44952	0.5945	1.3643	1.4687	10188000000	5218400000	3481300000	1737200000	4969900000	2078900000	2891000000
B4DG42;Q96S97;C9JZL8;C9J5M0;C9JC07;C9JJV6	Myeloid-associated differentiation marker	MYADM	4	4	4	4	3	4	3	4	3	21.8	21.8	21.8	31.225	0	28.278	0.57648	0.76884	0.98658	1.468	857000000	474420000	271420000	203000000	382580000	191750000	190840000
E7ENN3;E9PEL9;Q8NF91-4;Q8NF91;E7EQI5;Q8NF91-6;Q8NF91-8;Q8NF91-2;Q8NF91-7	Nesprin-1	SYNE1	2	2	2	2	1	2	1	2	1	0.2	0.2	0.2	966.64	0.0031491	2.6548	0.754	0.96788	1.411	1.4678	2119000000	1210100000	720210000	489920000	908890000	379400000	529500000
C9JV95;Q9NY93;G3V0G3;F8WDT8;F8WEI3	Probable ATP-dependent RNA helicase DDX56	DDX56	12	12	12	10	11	10	11	10	11	27	27	27	57.274	0	57.299	0.39832	0.502	1.4221	1.4669	1243800000	586120000	405760000	180370000	657690000	293870000	363810000
O94913;E9PKN0;E9PQ01;E9PQF9	Pre-mRNA cleavage complex 2 protein Pcf11	PCF11	4	4	4	3	4	3	4	3	4	3	3	3	173.05	0.00020812	6.3414	0.69217	0.91201	1.2218	1.4656	66271000	29849000	16574000	13275000	36422000	12193000	24229000
Q8TBP6	Solute carrier family 25 member 40	SLC25A40	5	5	5	5	3	5	3	5	3	18.9	18.9	18.9	38.124	0	16.855	0.46478	0.58432	1.4153	1.4652	260900000	168380000	114710000	53670000	92526000	38325000	54202000
F8VYE8;P36873;P36873-2;F8VR82;F8W0W8;B4DNE3;F8W0V8;H0Y3Y6;F8WE71	Serine/threonine-protein phosphatase;Serine/threonine-protein phosphatase PP1-gamma catalytic subunit	PPP1CC	18	4	4	18	16	4	3	4	3	74.3	18.8	18.8	34.95	0	54.004	0.64179	0.83298	1.3547	1.4651	974780000	551510000	338430000	213080000	423270000	182560000	240700000
Q9BTE3-2;Q9BTE3;Q9BTE3-3	Mini-chromosome maintece complex-binding protein	MCMBP	15	15	15	10	11	10	11	10	11	26.2	26.2	26.2	72.748	0	32.223	0.44626	0.56642	1.4375	1.4627	676680000	282260000	180260000	102010000	394420000	164470000	229950000
Q8WUY1;H0YAR9	Protein THEM6	THEM6	10	10	10	9	7	9	7	9	7	53.4	53.4	53.4	23.865	0	20.492	0.60363	0.73499	1.4642	1.4625	1121300000	631230000	391410000	239820000	490060000	208950000	281110000
F5H0F5;Q8WU90;B4DMW2;F8WB26;F8WF67	Zinc finger CCCH domain-containing protein 15	ZC3H15	15	15	15	14	12	14	12	14	12	34.4	34.4	34.4	44.891	0	53.969	0.69524	0.91458	1.3208	1.4622	1214300000	598670000	356550000	242120000	615640000	291230000	324400000
B2RAX6;Q9Y5J1;H0YAJ9;H0Y9B5;H0Y8Z2;H0Y8K8;H0Y8V3	U3 small nucleolar RNA-associated protein 18 homolog	UTP18	9	9	9	6	8	6	8	6	8	21.9	21.9	21.9	57.707	0	32.399	0.39765	0.49787	1.3605	1.4621	455070000	105780000	74115000	31661000	349290000	150950000	198340000
Q9Y2H2;Q5W135	Phosphatidylinositide phosphatase SAC2	INPP5F	3	3	3	1	3	1	3	1	3	2.3	2.3	2.3	128.41	0.004153	2.4959			1.2081	1.4566	67861000	4575700	2437400	2138300	63285000	27951000	35334000
P61956-2;P61956	Small ubiquitin-related modifier 2	SUMO2	2	2	1	2	2	2	2	1	1	31	31	14.1	8.1111	0	28.057	0.58289	0.73271	1.4647	1.4545	3353600000	1596500000	897910000	698560000	1757100000	728260000	1028900000
Q9BVI4;F5H303;F5H5K6	Nucleolar complex protein 4 homolog	NOC4L	14	14	14	12	10	12	10	12	10	29.1	29.1	29.1	58.467	0	103.08	0.33641	0.45159	1.4237	1.4543	1418000000	681380000	499890000	181490000	736610000	305000000	431610000
E7EU96;Q5U5J2;P68400;P68400-2	Casein kinase II subunit alpha	CSNK2A1	17	17	17	15	14	15	14	15	14	47.3	47.3	47.3	45.31	0	314.45	0.44102	0.60195	1.4032	1.454	10935000000	6161000000	4215600000	1945400000	4773700000	1956100000	2817600000
Q9P2J5;B4DJ10;B4DER1;F5H698;Q2TU79;F5H2Z9;E7EN15	Leucine--tRNA ligase, cytoplasmic	LARS	44	44	44	40	41	40	41	40	41	47.6	47.6	47.6	134.46	0	323.31	0.51574	0.68912	1.2029	1.4533	5979400000	3140200000	2075100000	1065100000	2839100000	1269500000	1569600000
O76021;B4DJ58	Ribosomal L1 domain-containing protein 1	RSL1D1	24	24	24	20	23	20	23	20	23	45.3	45.3	45.3	54.972	0	213.48	0.45485	0.62994	1.3124	1.4521	13570000000	6581300000	4406300000	2175000000	6988400000	2977600000	4010800000
Q9GZN8;Q9GZN8-2;E9PAL2	UPF0687 protein C20orf27	C20orf27	7	7	7	6	6	6	6	6	6	54.6	54.6	54.6	19.291	0	42.02	0.40479	0.52756	1.4012	1.4513	800890000	413800000	301970000	111820000	387090000	157910000	229180000
Q9H501;Q6P6H6	ESF1 homolog	ESF1	15	15	15	15	8	15	8	15	8	20.1	20.1	20.1	98.795	0	41.399	0.37927	0.52636	1.2479	1.4512	947120000	601200000	396760000	204440000	345920000	168180000	177740000
Q8IYL3	UPF0688 protein C1orf174	C1orf174	3	3	3	3	2	3	2	3	2	17.3	17.3	17.3	25.977	0	20.679	0.32603	0.4082	1.4015	1.451	381180000	182260000	136420000	45840000	198920000	80730000	118190000
Q16831;C9J486;C9JIP2;B4DND0;Q86Y75;F8WD51	Uridine phosphorylase 1	UPP1	9	9	9	6	6	6	6	6	6	37.4	37.4	37.4	33.934	0	28.544	0.78666	0.972	1.3878	1.4506	645410000	305870000	171750000	134120000	339540000	156000000	183540000
P27694	Replication protein A 70 kDa DNA-binding subunit;Replication protein A 70 kDa DNA-binding subunit, N-terminally processed	RPA1	19	19	19	17	16	17	16	17	16	41.2	41.2	41.2	68.137	0	115.86	0.47477	0.61708	1.3346	1.4505	2331900000	1104800000	736520000	368310000	1227000000	545470000	681580000
Q6P1K8;Q13888;D6RID8;D6RJD3;F5GZM1;D6RIT7;D6RGC9;D6RAW1	General transcription factor IIH subunit 2-like protein;General transcription factor IIH subunit 2	GTF2H2C;GTF2H2	5	5	5	2	4	2	4	2	4	13.4	13.4	13.4	44.452	0	8.1044	0.66491	0.83381	1.4067	1.4503	299930000	149900000	69682000	80215000	150030000	60547000	89484000
Q8NAV1	Pre-mRNA-splicing factor 38A	PRPF38A	6	6	6	5	6	5	6	5	6	20.5	20.5	20.5	37.476	0	14.935	0.58987	0.71623	1.4181	1.4498	749240000	371760000	233810000	137950000	377470000	164870000	212600000
E9PER1;Q14689;E7EMA5;Q14689-4;C9JYN1;Q14689-3;Q14689-2;H0YH45	Disco-interacting protein 2 homolog A	DIP2A	11	8	6	10	8	7	5	5	4	9.3	6.6	5.3	170.44	0	16.025	0.64071	0.88145	1.1559	1.4494	408400000	201370000	113850000	87522000	207020000	73587000	133440000
Q15654	Thyroid receptor-interacting protein 6	TRIP6	8	8	8	7	7	7	7	7	7	27.7	27.7	27.7	50.287	0	64.461	0.33981	0.42184	1.413	1.4488	507520000	268640000	171600000	97038000	238880000	95356000	143520000
P16144-4;P16144-2;P16144;P16144-3;P16144-5;H0Y6G1	Integrin beta-4	ITGB4	67	67	67	63	54	63	54	63	54	46.7	46.7	46.7	194.46	0	323.31	0.4314	0.59751	1.2032	1.4487	11389000000	6605700000	4513100000	2092600000	4783700000	2104600000	2679100000
Q9H5Q4;F5H7M4	Dimethyladenosine transferase 2, mitochondrial	TFB2M	11	11	11	8	9	8	9	8	9	33.6	33.6	33.6	45.348	0	27.953	0.53549	0.66278	1.41	1.4484	628130000	320130000	179730000	140400000	308000000	138240000	169760000
Q16576;Q5JP00;E9PC52;E9PFM2;Q5JP01;Q5JP02;Q5JNZ6;C9J7L0	Histone-binding protein RBBP7	RBBP7	14	7	7	12	13	6	6	6	6	45.2	32.7	32.7	47.82	0	245.12	0.57646	0.73457	1.4273	1.4479	947160000	483550000	306790000	176760000	463610000	212160000	251440000
P45877	Peptidyl-prolyl cis-trans isomerase C	PPIC	3	3	3	3	1	3	1	3	1	13.7	13.7	13.7	22.763	0.00021281	7.0453	0.51669	0.67856	1.4191	1.4474	346880000	256590000	164080000	92509000	90293000	39243000	51050000
P22087	rRNA 2-O-methyltransferase fibrillarin	FBL	16	16	14	15	15	15	15	13	13	63.2	63.2	59.8	33.784	0	130.35	0.53213	0.69685	1.4118	1.4472	8748400000	5260800000	3394100000	1866700000	3487500000	1590200000	1897300000
Q96J01;F5H5J7;D6RGZ2;D6REC9;Q6NZ53	THO complex subunit 3	THOC3	6	6	6	5	5	5	5	5	5	21.1	21.1	21.1	38.771	0	27.501	0.52885	0.63131	1.452	1.4471	368720000	215280000	143420000	71856000	153450000	57392000	96054000
Q9H583;Q5T3Q7;Q6P664	HEAT repeat-containing protein 1;HEAT repeat-containing protein 1, N-terminally processed	HEATR1	68	68	68	62	52	62	52	62	52	37.7	37.7	37.7	242.37	0	289.3	0.42133	0.57115	1.2586	1.447	5347400000	3074900000	2107600000	967310000	2272500000	1003900000	1268600000
B5MDF5;P62826;F5H018;H0YFC6;B4DV51	GTP-binding nuclear protein Ran	RAN	17	17	17	16	14	16	14	16	14	48.9	48.9	48.9	26.224	0	237.57	0.52593	0.69732	1.266	1.4464	60482000000	34089000000	21179000000	12910000000	26393000000	10905000000	15488000000
Q5HYK3;F8VVX6;F8VP53;F8VVW7;B4DP72;Q5HYK3-2	2-methoxy-6-polyprenyl-1,4-benzoquinol methylase, mitochondrial	COQ5	4	4	4	3	3	3	3	3	3	14.7	14.7	14.7	37.14	0	12.937	0.56805	0.70762	1.4075	1.4437	154500000	80898000	50395000	30503000	73597000	30572000	43025000
Q8N3R9-2;Q8N3R9;G3V2H1	MAGUK p55 subfamily member 5	MPP5	3	3	3	1	3	1	3	1	3	5.1	5.1	5.1	73.421	0	7.9679			1.3488	1.443	76906000	11075000	4260700	6814500	65831000	24942000	40889000
B5MCF9;O00541;O00541-2;B3KXD6;C9JXJ1	Pescadillo homolog	PES1	21	21	21	20	19	20	19	20	19	39.4	39.4	39.4	66.077	0	73.749	0.56709	0.73492	1.3685	1.4422	3605800000	1994500000	1057100000	937430000	1611400000	696220000	915140000
Q9NXR1-2;Q9NXR1	Nuclear distribution protein nudE homolog 1	NDE1	7	7	4	7	2	7	2	4	0	24.5	24.5	17.6	37.72	0	17.472	0.5522	0.68603	1.4075	1.4419	271810000	174580000	110290000	64297000	97226000	41867000	55359000
Q8WV92;B8ZZL5;F8WED5;F8WCY2	MIT domain-containing protein 1	MITD1	4	4	4	2	3	2	3	2	3	19.3	19.3	19.3	29.314	0	8.9326	1.1153	1.3785	1.4452	1.4416	107980000	33196000	14915000	18282000	74782000	33073000	41708000
Q96ER3;E9PRZ1;H0YDM3;H0YEK5;E9PMD2	Protein SAAL1	SAAL1	6	6	6	4	4	4	4	4	4	16.5	16.5	16.5	53.557	0	14.225	0.37225	0.47978	1.3682	1.4411	123130000	32910000	23384000	9526100	90223000	33093000	57129000
Q8NFH4;F8VTY2	Nucleoporin Nup37	NUP37	8	8	8	6	7	6	7	6	7	31.3	31.3	31.3	36.707	0	64.981	0.43977	0.5515	1.3807	1.4401	1096100000	517660000	348740000	168920000	578430000	244460000	333980000
Q96I25;E9PDG1;Q5W011;Q5W010;H0Y6J6;Q5W012	Splicing factor 45	RBM17	7	7	7	6	7	6	7	6	7	22.2	22.2	22.2	44.961	0	25.21	0.47753	0.6164	1.38	1.4397	1069500000	546660000	350010000	196650000	522860000	228720000	294140000
Q9UJV9;H0Y8L8	Probable ATP-dependent RNA helicase DDX41	DDX41	5	5	5	2	5	2	5	2	5	7.6	7.6	7.6	69.837	0	10.011	0.42401	0.53911	1.3498	1.4391	276270000	126950000	85177000	41777000	149310000	70470000	78842000
P56182;F8W984;D6RE82	Ribosomal RNA processing protein 1 homolog A	RRP1	11	11	11	8	8	8	8	8	8	26.9	26.9	26.9	52.839	0	38.744	0.48708	0.62097	1.3427	1.4386	981160000	484600000	308360000	176240000	496570000	237080000	259480000
Q9Y6V7;Q9BVQ8	Probable ATP-dependent RNA helicase DDX49	DDX49	9	9	9	7	7	7	7	7	7	25.9	25.9	25.9	54.226	0	37.005	0.36701	0.48954	1.3678	1.4376	511670000	279140000	191400000	87745000	232530000	108000000	124520000
C9J2Y9;P30876;C9J4M6	DNA-directed RNA polymerase;DNA-directed RNA polymerase II subunit RPB2	POLR2B	33	33	33	28	27	28	27	28	27	29.4	29.4	29.4	133.06	0	164.53	0.55943	0.75741	1.1826	1.4376	2387100000	1425800000	882290000	543550000	961270000	449590000	511680000
G5EA30;Q92879-2;Q92879-3;F8W940;Q92879;Q92879-4;E9PQK4;E9PSH0;E9PKU1;F5H4Y5;F5H0D8;E9PKA1	CUGBP Elav-like family member 1	CELF1	6	6	5	4	4	4	4	3	4	13.6	13.6	11.7	55.142	0	23.537	0.8684	1.0686	1.3652	1.4366	290890000	142850000	78758000	64093000	148040000	64649000	83391000
Q9BUL9	Ribonuclease P protein subunit p25	RPP25	2	2	2	2	2	2	2	2	2	11.1	11.1	11.1	20.632	0.00075887	4.046	0.52997	0.68377	1.3875	1.4365	121860000	71202000	43203000	27999000	50661000	21567000	29094000
Q01105-2;B2REB8;A6NGV1;Q5VXV2	Protein SET	SET	12	12	3	12	11	12	11	3	3	46.6	46.6	12.3	32.103	0	306.7	0.87149	1.1493	1.4256	1.4354	14045000000	6884300000	3736300000	3148000000	7161000000	2906200000	4254800000
E7ERB2;E7ENP4;P14678-2;P63162;P14678;B3KVR1;P14678-3	Small nuclear ribonucleoprotein-associated proteins B and B;Small nuclear ribonucleoprotein-associated protein N	SNRPB;SNRPN	7	7	7	6	6	6	6	6	6	21.9	21.9	21.9	27.21	0	27.805	0.60308	0.79653	1.4056	1.4352	6005400000	3100200000	1852600000	1247500000	2905200000	1175400000	1729800000
F5H5N0;Q5VT25-3;Q5VT25-4;Q5VT25-5;Q5VT25;Q5VT25-2;Q5VT25-6;E9PEF7;H0Y5V1;H0Y6V3;H0Y7V8;H0Y6R0	Serine/threonine-protein kinase MRCK alpha	CDC42BPA	12	8	8	8	7	5	6	5	6	8.8	6.6	6.6	193.63	0	17.718	0.77607	1.0613	1.1616	1.4347	368060000	258980000	147750000	111230000	109080000	64633000	44449000
B5MDE0;Q96AA3;C9JP01	Protein RFT1 homolog	RFT1	7	7	7	5	6	5	6	5	6	12.5	12.5	12.5	55.835	0	16.854	0.49575	0.67021	1.1423	1.4341	465550000	287950000	175870000	112090000	177590000	78977000	98617000
Q9H8S9	MOB kinase activator 1A	MOB1A	5	5	0	5	4	5	4	0	0	25.9	25.9	0	25.079	0	21.693	0.64659	0.81439	1.4324	1.434	1516800000	974090000	610040000	364050000	542720000	246050000	296670000
B4DLC3;O95832	Claudin;Claudin-1	CLDN1	3	3	3	3	3	3	3	3	3	24.1	24.1	24.1	17.965	0	18.436	0.57111	0.69978	1.3894	1.4337	202050000	97696000	64886000	32809000	104360000	43398000	60958000
P38432	Coilin	COIL	8	8	8	7	6	7	6	7	6	15.5	15.5	15.5	62.608	0	36.323	0.45267	0.60529	1.3828	1.433	469520000	278470000	179290000	99178000	191050000	89469000	101590000
Q9NV35	Probable 8-oxo-dGTP diphosphatase NUDT15	NUDT15	5	5	5	4	5	4	5	4	5	50	50	50	18.609	0	118.75	0.48123	0.61664	1.4109	1.4315	879310000	530710000	359630000	171090000	348600000	139840000	208770000
Q96CW5;Q96CW5-2;Q96CW5-3	Gamma-tubulin complex component 3	TUBGCP3	27	27	27	18	20	18	20	18	20	37.4	37.4	37.4	103.57	0	247.26	0.51742	0.63832	1.3192	1.431	1044000000	455480000	295170000	160320000	588560000	281600000	306960000
Q01469;A8MUU1	Fatty acid-binding protein, epidermal	FABP5	10	10	10	8	10	8	10	8	10	71.9	71.9	71.9	15.164	0	104.84	0.58578	0.74279	1.3981	1.4307	3988100000	1963100000	1228100000	735010000	2025000000	845840000	1179200000
Q8TF65	PDZ domain-containing protein GIPC2	GIPC2	2	2	2	1	2	1	2	1	2	9.2	9.2	9.2	34.354	0	18.737	1.2847	1.6095	1.3831	1.4287	479920000	280470000	119750000	160720000	199450000	100700000	98750000
B3KXS5;P36776;F5GZ27	Lon protease homolog, mitochondrial	LONP1	23	23	23	21	15	21	15	21	15	33.8	33.8	33.8	103.1	0	323.31	0.52048	0.66408	1.3273	1.4286	3064900000	1720000000	1088100000	631930000	1344900000	536330000	808610000
Q7L2E3-3;Q7L2E3;Q7L2E3-2	Putative ATP-dependent RNA helicase DHX30	DHX30	32	32	32	25	21	25	21	25	21	34.5	34.5	34.5	129.44	0	96.253	0.49183	0.65582	1.1695	1.4278	979900000	571340000	363990000	207350000	408570000	195090000	213480000
P30566;E7ERF4;P30566-2;B4DUM2;B4DEP1;B0QY75	Adenylosuccinate lyase	ADSL	13	13	13	11	11	11	11	11	11	40.1	40.1	40.1	54.889	0	111.2	0.47825	0.59853	1.3859	1.4278	2312800000	1291100000	852960000	438160000	1021700000	432310000	589360000
Q9GZT3;H0YJW7;H0YJ40;G3V4X6;G3V2S9;H0YJ07;H0YJU7	SRA stem-loop-interacting RNA-binding protein, mitochondrial	SLIRP	8	8	8	8	8	8	8	8	8	68.8	68.8	68.8	12.349	0	85.141	0.47721	0.68017	1.4089	1.4272	2409600000	1183500000	777020000	406510000	1226000000	557690000	668350000
Q9NW64;F5GWK3;Q9NW64-2;E5RJW4;E5RHA8	Pre-mRNA-splicing factor RBM22	RBM22	7	7	7	4	5	4	5	4	5	21.4	21.4	21.4	46.895	0	42.199	0.63155	0.79724	1.3963	1.427	206790000	92750000	62139000	30611000	114040000	49946000	64091000
A8MUA9;A8MU27;P55854;B4DUW4;Q6EEV6	Small ubiquitin-related modifier 3;Small ubiquitin-related modifier 4	SUMO3;SUMO4	2	1	1	2	2	1	1	1	1	15.6	6.7	6.7	15.317	0.003164	2.7141	0.55399	0.72918	1.3925	1.427	338850000	152910000	98323000	54589000	185940000	75172000	110770000
P52888;B3KSE2	Thimet oligopeptidase	THOP1	13	13	13	11	9	11	9	11	9	21	21	21	78.839	0	55.354	0.59482	0.75826	1.351	1.4267	732760000	395630000	220140000	175500000	337130000	148520000	188610000
G5E9V4;Q969F9-2;Q969F9	Hermansky-Pudlak syndrome 3 protein	HPS3	4	4	4	3	2	3	2	3	2	6.6	6.6	6.6	94.789	0	19.487	0.34519	0.45815	1.2092	1.426	63475000	43671000	32794000	10877000	19804000	8095700	11708000
Q9UNF0-2;Q9UNF0;B0QYG7;B0QYG8;H0Y923	Protein kinase C and casein kinase substrate in neurons protein 2	PACSIN2	12	12	12	9	12	9	12	9	12	28.8	28.8	28.8	51.353	0	55.447	0.852	1.0857	1.3132	1.4258	2276800000	1047400000	564800000	482590000	1229400000	535850000	693520000
Q14562;F5H658;F5H521	ATP-dependent RNA helicase DHX8	DHX8	13	12	12	11	9	10	8	10	8	14.5	13.8	13.8	139.31	0	35.624	0.44549	0.54828	1.187	1.4258	218300000	146120000	86767000	59350000	72184000	34166000	38018000
O75530-3;O75530;O75530-2;E9PJK2;E9PL02;E9PMU3;H0YEL4;E9PR98;F5GY72	Polycomb protein EED	EED	5	5	5	3	4	3	4	3	4	14.8	14.8	14.8	45.524	0	11.79	0.34924	0.49942	1.3608	1.4257	182090000	77830000	55782000	22048000	104260000	53650000	50609000
Q7Z417	Nuclear fragile X mental retardation-interacting protein 2	NUFIP2	16	16	16	13	14	13	14	13	14	30.9	30.9	30.9	76.12	0	54.062	0.47571	0.61767	1.3803	1.4254	1154300000	645540000	438720000	206810000	508810000	218620000	290190000
P27695;G3V3M6;G3V5Q1;G3V3C7;G3V5D9;G3V5M0;G3V359;G3V2D9;G3V3Y6;G3V574	DNA-(apurinic or apyrimidinic site) lyase;DNA-(apurinic or apyrimidinic site) lyase, mitochondrial	APEX1	17	17	17	15	14	15	14	15	14	58.5	58.5	58.5	35.554	0	323.31	0.44879	0.58499	1.3384	1.4254	6646500000	3713900000	2303100000	1410800000	2932600000	1217900000	1714700000
P02786;G3V0E5;F5H6B1;F8WBE5;Q9UP52-2;Q9UP52-3;Q9UP52	Transferrin receptor protein 1;Transferrin receptor protein 1, serum form	TFRC	34	34	34	32	33	32	33	32	33	51.8	51.8	51.8	84.87	0	323.31	0.43014	0.55544	1.2942	1.4251	19787000000	11937000000	8052300000	3884700000	7849900000	3593400000	4256500000
F6S0T5;O60341;O60341-2	Lysine-specific histone demethylase 1A	KDM1A	17	17	17	13	12	13	12	13	12	27.2	27.2	27.2	95.222	0	101.27	0.50166	0.64886	1.3444	1.4251	752880000	364860000	236030000	128830000	388020000	162900000	225110000
B3KPJ4;Q8IXK0-2;Q8IXK0-4;Q8IXK0;Q8IXK0-5;C9J3D2;Q8IXK0-3;Q8NDX5-2;Q8NDX5;Q8NDX5-7	Polyhomeotic-like protein 2	PHC2	4	4	4	4	3	4	3	4	3	9.9	9.9	9.9	50.403	0	10.683	0.61979	0.77425	1.4045	1.4246	253600000	142410000	82131000	60283000	111180000	44149000	67036000
P19338;E7EX81;Q9BQ02;C9JYW2;C9JLB1;C9J1H7;C9JWL1	Nucleolin	NCL	34	34	34	33	32	33	32	33	32	36.8	36.8	36.8	76.613	0	323.31	0.44665	0.58467	1.3564	1.4238	68422000000	37448000000	25317000000	12131000000	30974000000	12685000000	18289000000
Q9Y2Y0-2;Q9Y2Y0	ADP-ribosylation factor-like protein 2-binding protein	ARL2BP	5	5	5	4	5	4	5	4	5	42.1	42.1	42.1	17.711	0	19.812	0.58933	0.76834	1.3768	1.4235	461620000	193070000	117660000	75409000	268550000	109690000	158860000
Q9NYF8-2;Q9NYF8;E9PK91;Q9NYF8-3;E9PK09;E9PQN2;E9PKI6;Q9NYF8-4;E9PJA7;H0YF00;H0YF14;H0YF63	Bcl-2-associated transcription factor 1	BCLAF1	25	24	24	22	20	21	19	21	19	25.9	24.7	24.7	105.95	0	68.504	0.54492	0.77073	1.1072	1.4232	3721600000	1766400000	1114700000	651690000	1955200000	904320000	1050900000
P49588;E7ETK8	Alanine--tRNA ligase, cytoplasmic	AARS	47	47	47	42	46	42	46	42	46	64.5	64.5	64.5	106.81	0	323.31	0.48825	0.64338	1.3417	1.4231	22341000000	10913000000	7067500000	3845200000	11428000000	4924900000	6503000000
Q9BV44;C9J9V2	THUMP domain-containing protein 3	THUMPD3	10	10	10	7	9	7	9	7	9	23.3	23.3	23.3	57.002	0	26.935	0.60107	0.8298	1.3715	1.4219	466960000	244620000	157060000	87561000	222340000	93851000	128490000
P83881;H0Y5B4;H0Y3V9	60S ribosomal protein L36a	RPL36A	8	8	2	6	7	6	7	2	2	47.2	47.2	9.4	12.441	0	32.583	0.70705	0.97818	1.3197	1.4215	4214500000	2228400000	1323400000	905030000	1986000000	901740000	1084300000
Q86Y56;Q86Y56-2;H0Y650;F5H8D4;E9PGY2;Q86Y56-3	HEAT repeat-containing protein 2	HEATR2	17	17	17	14	10	14	10	14	10	26.9	26.9	26.9	93.52	0	78.177	0.45859	0.56895	1.3611	1.4212	1269600000	759440000	376670000	382770000	510200000	205910000	304300000
C9J7K9;B4DTE8;O15162;C9J0H3;C9J9P4;C9JE06	Phospholipid scramblase 1	PLSCR1	4	4	4	3	3	3	3	3	3	18.3	18.3	18.3	34.217	0	60.825	1.0962	1.3416	1.3402	1.4212	306220000	124510000	61016000	63493000	181710000	82997000	98714000
B4DPV8;Q8NC54	Keratinocyte-associated transmembrane protein 2	KCT2	2	2	2	2	2	2	2	2	2	12.7	12.7	12.7	19.261	0.0012858	3.3939	1.0278	1.3251	1.3779	1.4208	118920000	68582000	35669000	32913000	50334000	21594000	28740000
Q9HCE5;D6RD73;D6RBL4	N6-adenosine-methyltransferase subunit METTL14	METTL14	3	3	3	1	3	1	3	1	3	10.5	10.5	10.5	52.15	0.00040298	5.3986			1.3458	1.4205	42646000	0	0	0	42646000	22081000	20566000
Q9BRF8;Q9BRF8-2	Serine/threonine-protein phosphatase CPPED1	CPPED1	12	12	12	11	10	11	10	11	10	51.9	51.9	51.9	35.548	0	134.16	0.6628	0.85051	1.3334	1.4198	3530200000	1784200000	1019100000	765110000	1745900000	776000000	969940000
Q9H307;Q9H307-2;G3V5F0;G3V579	Pinin	PNN	25	25	25	20	21	20	21	20	21	35.3	35.3	35.3	81.613	0	97.343	0.54382	0.74809	1.2896	1.4196	3315900000	1491100000	980010000	511110000	1824700000	763130000	1061600000
Q9UK76;B8ZZT7;Q9UK76-2;Q9UK76-3;F5GY98	Hematological and neurological expressed 1 protein;Hematological and neurological expressed 1 protein, N-terminally processed	HN1	6	6	6	4	5	4	5	4	5	64.9	64.9	64.9	16.014	0	61.35	0.50473	0.71964	1.3969	1.4191	394750000	155140000	100240000	54901000	239610000	103630000	135980000
P22735;B4DWR7;H0YMQ8;H0YN27	Protein-glutamine gamma-glutamyltransferase K	TGM1	11	11	11	7	8	7	8	7	8	17.3	17.3	17.3	89.786	0	24.145	0.24358	0.33261	1.1438	1.4184	150080000	81374000	64038000	17336000	68710000	26989000	41721000
P12429;D6RA82;D6RFG5;D6RFJ9;D6RCA8;D6RAZ8	Annexin A3;Annexin	ANXA3	26	26	26	23	23	23	23	23	23	71.2	71.2	71.2	36.375	0	242.11	0.62032	0.824	1.3822	1.4177	30494000000	16007000000	9284400000	6722400000	14487000000	5941700000	8545000000
P17813-2;P17813;F5GX88;F5H5M0	Endoglin	ENG	5	5	5	3	4	3	4	3	4	9.4	9.4	9.4	67.541	0	10.111	0.54553	0.71954	1.3478	1.4176	178410000	80749000	49369000	31380000	97659000	36430000	61228000
Q9Y6I9;C9JL43;C9JUC3;C9J7N0;C9JXQ7;C9JHH5	Testis-expressed sequence 264 protein	TEX264	2	2	2	2	2	2	2	2	2	8	8	8	34.188	0.00040347	5.422	0.71288	0.99757	1.3681	1.4174	152710000	102620000	51329000	51294000	50083000	18950000	31132000
B4DH70;Q68DS0;Q9UKB1-2;Q9UKB1-3;Q9UKB1;Q9Y297-2;Q9Y297	F-box/WD repeat-containing protein 11;F-box/WD repeat-containing protein 1A	DKFZp781N011;FBXW11;BTRC	3	3	3	1	3	1	3	1	3	6.9	6.9	6.9	58.764	0.00021093	6.7685			1.1702	1.4172	32928000	10323000	5215200	5108200	22605000	11615000	10990000
O43688;O43688-2;E9PAY8	Lipid phosphate phosphohydrolase 2	PPAP2C	2	2	2	2	2	2	2	2	2	7.6	7.6	7.6	32.573	0.0011163	3.6399	0.74598	1.0429	1.1415	1.4171	52540000	32998000	20784000	12214000	19542000	8943600	10598000
Q9BYN8	28S ribosomal protein S26, mitochondrial	MRPS26	8	8	8	7	5	7	5	7	5	38	38	38	24.211	0	18.996	0.52045	0.7412	1.4339	1.4167	724700000	613970000	383000000	230970000	110730000	42893000	67840000
E7ER60;O15056-3;O15056-2;O15056;B4DJU8;Q5TA15	Synaptojanin-2	SYNJ2	6	6	6	4	5	4	5	4	5	5.9	5.9	5.9	160.4	0	15.918	0.83983	1.0998	1.1137	1.4165	86399000	47347000	15021000	32326000	39052000	18440000	20612000
Q16706	Alpha-mannosidase 2	MAN2A1	36	36	35	33	31	33	31	32	31	35.8	35.8	35.1	131.14	0	178.5	0.75409	1.0127	1.1524	1.4162	3544500000	1892100000	1092400000	799670000	1652400000	744650000	907710000
O00410;O00410-3;H0Y8C6;O00410-2;B4E0R6;E7ETV3;E7EQT5;C9JMV5;H0Y3V4;E7EV12;C9JZD8;C9JZ53;E7EWK4;E7EX05;C9JQT6;E7ESA1;E7ESZ1;E7ETV8;C9J875;C9JXE0;C9J5I6	Importin-5	IPO5	47	47	45	43	42	43	42	41	40	56.6	56.6	54.9	123.63	0	323.31	0.51965	0.6844	1.2906	1.4157	16036000000	8166200000	5339200000	2827000000	7870100000	3454400000	4415700000
P78347-2;P78347-4;P78347-3;P78347;B4DH52;Q86U51;C9J6M0;G8JLD9;Q86UP8-3;Q86UP8;Q6EKJ0	General transcription factor II-I	GTF2I	30	30	30	29	17	29	17	29	17	40.2	40.2	40.2	107.97	0	171.42	0.38898	0.51983	1.3384	1.4153	1154900000	821010000	601650000	219360000	333880000	139540000	194340000
Q8NI27;H0Y815;E9PHG2;F2Z2V2;H0Y7U4;Q8NI27-2;H0Y594	THO complex subunit 2	THOC2	24	24	24	22	17	22	17	22	17	17.4	17.4	17.4	182.77	0	63.584	0.53015	0.71217	1.139	1.4146	807520000	497940000	287860000	210080000	309580000	142150000	167440000
Q06210-2;Q06210;O94808;E5RJP4	Glutamine--fructose-6-phosphate aminotransferase [isomerizing] 1	GFPT1	40	40	40	37	40	37	40	37	40	67.4	67.4	67.4	76.758	0	323.31	0.57754	0.74902	1.2995	1.4141	35500000000	15989000000	10071000000	5918700000	19511000000	8756100000	10755000000
Q9NVT9;E5RJ86;E9PR92;E5RHK3;B4E2W7	Armadillo repeat-containing protein 1	ARMC1	3	3	3	3	2	3	2	3	2	14.2	14.2	14.2	31.28	0	11.484	0.68888	0.862	1.37	1.4138	160410000	101650000	58087000	43567000	58758000	27516000	31241000
B7Z6T3;Q8NDZ6;E9PCX5;D6RAR3;E9PFW6;Q8NDZ6-2;D6RAK4;B7Z6A5	Transmembrane protein 161B	TMEM161B	6	6	6	6	4	6	4	6	4	13.2	13.2	13.2	54.37	0	9.9898	0.73309	0.95973	1.1514	1.4129	120720000	94102000	31606000	62496000	26614000	12740000	13874000
F5H1S9;Q9Y606-2;Q9Y606;G8JLB3;F5GY32;F5GXL3;F5H168;F8W9U5;F5H1B2	tRNA pseudouridine synthase;tRNA pseudouridine synthase A, mitochondrial	PUS1	15	15	15	12	14	12	14	12	14	47.6	47.6	47.6	41.729	0	72.134	0.56929	0.68446	1.3294	1.4126	2310500000	1064300000	655250000	409090000	1246100000	548410000	697690000
C9JYM0;O75817	Ribonuclease P protein subunit p20	POP7	3	3	3	2	3	2	3	2	3	29.9	29.9	29.9	15.324	0	44.805	0.52881	0.65421	1.4702	1.4121	589340000	335260000	219300000	115950000	254080000	106250000	147840000
Q13740-2;B4DTU0;Q13740;F5GXJ9;Q6ZS95	CD166 antigen	ALCAM	13	13	13	11	9	11	9	11	9	31.6	31.6	31.6	63.665	0	49.807	0.61052	0.85865	1.0696	1.4106	818680000	420850000	246680000	174170000	397830000	197060000	200760000
O43291;B4DLU1	Kunitz-type protease inhibitor 2	SPINT2	5	5	5	5	4	5	4	5	4	22.2	22.2	22.2	28.228	0	13.501	0.67854	0.9615	1.3596	1.41	546090000	287120000	161820000	125300000	258970000	113910000	145060000
Q96B26;Q5JXM0	Exosome complex component RRP43	EXOSC8;DKFZp564C0482	5	5	5	4	5	4	5	4	5	24.6	24.6	24.6	30.039	0	27.073	0.41041	0.51307	1.3548	1.4093	371210000	140390000	94659000	45734000	230820000	101990000	128830000
O95816;B4DXE2;A2A296	BAG family molecular chaperone regulator 2	BAG2	14	14	14	13	12	13	12	13	12	68.7	68.7	68.7	23.772	0	95.252	0.60158	0.81247	1.3452	1.4093	9264100000	5481500000	2430900000	3050600000	3782500000	1160000000	2622600000
Q12800-2;Q12800-3;Q12800-4;Q12800;F8VWL0;F8VX55	Alpha-globin transcription factor CP2	TFCP2	4	4	3	3	2	3	2	3	1	13.6	13.6	9.6	51.307	0	43.847	0.44331	0.53631	1.3245	1.4087	221560000	140220000	91120000	49102000	81334000	38200000	43134000
O95456-2;O95456;F8WBH7	Proteasome assembly chaperone 1	PSMG1	5	5	5	5	4	5	4	5	4	22.8	22.8	22.8	30.288	0	18.942	0.52012	0.74178	1.3689	1.4076	880110000	513910000	325340000	188570000	366200000	154780000	211420000
Q9Y6X9;Q9Y6X9-2	MORC family CW-type zinc finger protein 2	MORC2	25	25	25	19	15	19	15	19	15	28.2	28.2	28.2	117.82	0	87.937	0.52431	0.70035	1.061	1.4074	925400000	559010000	366490000	192510000	366390000	152380000	214010000
F8VQ10;Q13838;Q13838-2;H0Y7G4;Q5STU3;B4DP52;F6WLT2;F8VZL8;H0Y7X6;H0Y800;H0Y557;F6S4E6;F6UN21;F6TRA5;F6UJC5;E9PP12;B4DIJ6;H0Y6N8;H0Y4V8;H0Y6G9;F8W0J0;F6V772;F6QYI9;F6R6M7;H0YCC6;H0Y6J9;F6QWI5;H0Y6Y9;F6U6E2;F6S2B7;F6SXL5;E7EMX2	Spliceosome RNA helicase DDX39B	DDX39B;hCG_2005638	20	20	6	18	20	18	20	6	6	55.3	55.3	17.2	50.745	0	194.38	0.62619	0.80444	1.2854	1.4072	26118000000	13636000000	8110900000	5525300000	12481000000	5205600000	7275800000
Q9NRY4-2;Q9NRY4;A2RRE5	Rho GTPase-activating protein 35	ARHGAP35;GRLF1	10	10	10	7	6	7	6	7	6	8.2	8.2	8.2	170.51	0	19.782	0.65684	0.85635	1.2616	1.4069	196470000	82881000	50621000	32260000	113590000	77064000	36527000
Q7Z2E3-9;Q5T782;Q7Z2E3-7;Q7Z2E3;F8W6G5;C9JZ40;Q6JV81;Q7Z2E3-4;Q7Z2E3-3;Q7Z2E3-5;Q7Z2E3-10;Q7Z2E3-8;C9J8U3;Q7Z2E3-6;Q7Z2E3-2	Aprataxin	APTX	3	3	3	3	2	3	2	3	2	14.4	14.4	14.4	33.294	0.00020951	6.6007	0.67206	0.82315	1.3573	1.4068	76203000	55392000	32868000	22524000	20811000	10045000	10767000
Q13868;A3KFL4;A3KFL5;A3KFL2;B4DKK6;A3KFL1	Exosome complex component RRP4	EXOSC2	6	6	6	5	4	5	4	5	4	30.4	30.4	30.4	32.789	0	30.228	0.52914	0.64932	1.3596	1.4066	499020000	274900000	185090000	89810000	224110000	106670000	117440000
Q15035	Translocating chain-associated membrane protein 2	TRAM2	5	5	5	4	3	4	3	4	3	12.4	12.4	12.4	43.327	0	10.512	0.89371	1.1996	1.0657	1.4058	127700000	72034000	34613000	37421000	55666000	26791000	28875000
Q6PKG0;Q6PKG0-3;E5RH50;H0YBW1;H0YAN4;H0YC73;H0YC33;Q659C4-2;Q659C4;E5RHK4;H0YBM7;Q659C4-7;Q659C4-6;Q659C4-5;Q659C4-9;H0YAX9;H0YBJ5;D6RJB0	La-related protein 1	LARP1	41	41	41	39	39	39	39	39	39	50.5	50.5	50.5	123.51	0	260.74	0.54099	0.73259	1.145	1.4056	5775900000	2863100000	1856300000	1006800000	2912800000	1536700000	1376100000
E9PHY5;E9PPD9;O43491;E9PK52;Q68DV2;E9PII3;B4DHI8;H0Y5B0;Q6R5J7;E9PQD2;E9PQN0;E9PRG1;E9PIG0;E9PCC2;E9PJP4;E9PMV8;Q6ZSX4;E9PMG5;E9PPC9;E9PN54	Band 4.1-like protein 2	EPB41L2	35	35	33	31	29	31	29	29	27	46.8	46.8	45	104.36	0	174.83	0.57634	0.78508	1.1442	1.4041	3296800000	1952100000	1174900000	777150000	1344800000	608330000	736440000
F5H3Y6;Q03701;C9J9W7	CCAAT/enhancer-binding protein zeta	CEBPZ	36	36	36	28	27	28	27	28	27	39.6	39.6	39.6	114.16	0	305.32	0.51669	0.70807	1.1248	1.4033	1929300000	900810000	614130000	286680000	1028500000	529160000	499310000
B7Z5U5;Q9H4Z3	Phosphorylated CTD-interacting factor 1	PCIF1	4	4	4	3	3	3	3	3	3	8.2	8.2	8.2	81.35	0	13.032	0.47616	0.60324	1.2864	1.4013	110140000	50873000	34804000	16069000	59263000	26104000	33159000
Q9HBD4;P51532;B1A8Z4;B1A8Z7;B1A8Z6;B1A8Z5;F5H0X5;H0YGM3;F6XE55;F6XDY1;F6UH26;B1ALG1;B1ALG2;F6XG14;B1ALF6	Transcription activator BRG1	SMARCA4	36	36	22	30	33	30	33	18	20	23.1	23.1	14.8	188.15	0	150.56	0.5192	0.70388	1.0739	1.401	2614000000	1392400000	853020000	539340000	1221600000	576060000	645590000
Q96A57;Q96A57-2;Q5JWB9	Transmembrane protein 230	TMEM230	3	3	3	0	3	0	3	0	3	30.8	30.8	30.8	13.188	0	9.5095			1.3629	1.4006	117740000	0	0	0	117740000	50947000	66797000
E5RIL2;B7Z5Z0;B7Z8R1;Q9UFF9;E5RFJ4;E5RHL9;E5RK92;E5RJC5;E5RHP3;B7Z9U0;E5RGE4;B0AZS3	CCR4-NOT transcription complex subunit 8	CNOT8	4	4	4	3	3	3	3	3	3	21.3	21.3	21.3	25.929	0	12.528	0.61482	0.77342	1.3617	1.4005	195090000	112950000	66156000	46796000	82143000	38357000	43786000
Q9UBK9;B1AJQ0	Protein UXT	UXT	3	3	3	2	3	2	3	2	3	21	21	21	18.246	0	16.054	0.69442	0.87239	1.4354	1.4005	278910000	137300000	82656000	54648000	141610000	58625000	82985000
O14737;B4DE64;Q3HM38	Programmed cell death protein 5	PDCD5	8	8	8	7	8	7	8	7	8	60.8	60.8	60.8	14.285	0	104.04	0.58184	0.73418	1.4249	1.4001	3926400000	1912700000	1178200000	734480000	2013700000	789260000	1224500000
Q13310-2;Q4VC03;B1ANR0;Q13310;H0Y5F5;H0YEU6;H0YCC8;H0YEQ8;B1ANR1;H0Y6X6;E9PBN1;H0YER0;P0CB38	Polyadenylate-binding protein 4	PABPC4	28	19	17	22	25	14	17	13	15	42	25.8	24.2	69.578	0	130.64	0.67268	0.85333	1.2341	1.4	4175900000	2109300000	1281900000	827430000	2066500000	927120000	1139400000
Q99720;Q99720-4;Q99720-3;Q5T1J1;E7ENK7;Q99720-5;Q99720-2	Sigma non-opioid intracellular receptor 1	SIGMAR1	3	3	3	3	3	3	3	3	3	17.5	17.5	17.5	25.127	0	16.704	0.83687	1.0536	1.3866	1.3999	464860000	254760000	143820000	110950000	210090000	85763000	124330000
O94992	Protein HEXIM1	HEXIM1	5	5	5	3	5	3	5	3	5	15.9	15.9	15.9	40.623	0	21.565	0.59868	0.76571	1.3252	1.3997	530480000	251810000	162630000	89183000	278670000	134510000	144170000
B3KR61;Q5TEU4	NADH dehydrogenase [ubiquinone] 1 alpha subcomplex assembly factor 5	NDUFAF5	4	4	1	4	2	4	2	1	0	15	15	4.5	30.238	0.00020619	6.0796	2.0696	2.6323	1.3666	1.3996	153160000	97515000	47830000	49684000	55649000	24188000	31461000
P41208;Q12798	Centrin-2	CETN2	4	4	4	2	3	2	3	2	3	29.7	29.7	29.7	19.738	0	16.467	0.7881	1.087	1.4036	1.3991	151230000	44671000	23756000	20914000	106560000	45067000	61496000
Q8IZ07;H0YIN8;E9PGV0;F8VXL4	Ankyrin repeat domain-containing protein 13A	ANKRD13A	3	3	3	3	3	3	3	3	3	6.4	6.4	6.4	67.618	0	8.1959	1.2506	1.6063	1.2831	1.399	121200000	68864000	34941000	33923000	52338000	24646000	27692000
O60488-2;O60488;D6RF95;H0Y9A0;D6RFW9;D6RDA8;D6RD96	Long-chain-fatty-acid--CoA ligase 4	ACSL4	13	11	11	11	10	9	8	9	8	26.7	22.4	22.4	74.435	0	28.947	0.54523	0.77789	1.1981	1.399	219990000	125370000	73097000	52278000	94618000	37767000	56851000
Q9UJX4;F5H0F9;H0YFB5;E9PFB2;F5H0N1;B4DFK4;F5H3S5;F5GY68;Q9UJX4-2	Anaphase-promoting complex subunit 5	ANAPC5	7	7	7	7	3	7	3	7	3	15.8	15.8	15.8	85.076	0	61.117	0.58589	0.73499	1.3386	1.3988	180490000	136060000	73796000	62268000	44428000	17969000	26459000
E9PJK1;E9PRJ8;H0YDL9;H0YDJ9;E9PIF1;A6NMH8;P60033;E9PM31;H0YEE2	CD81 antigen	CD81	4	4	4	4	4	4	4	4	4	40.6	40.6	40.6	17.963	0	84.448	0.97924	1.3051	1.2586	1.3987	957430000	443060000	214400000	228660000	514370000	240160000	274210000
B1AKD8;Q5TZA2-2;Q5TZA2	Rootletin	CROCC	2	2	2	2	1	2	1	2	1	0.9	0.9	0.9	214.56	0.00038842	4.5593	0.92933	1.1754	1.2545	1.3984	4591500000	2673300000	1479500000	1193800000	1918200000	795080000	1123100000
Q6Y1H2;C9JWG1	Very-long-chain (3R)-3-hydroxyacyl-CoA dehydratase 2	PTPLB	5	5	5	5	4	5	4	5	4	18.5	18.5	18.5	28.368	0	11.489	0.75049	1.0331	1.1156	1.3976	1098200000	477180000	271280000	205900000	621050000	280650000	340390000
P41252;F5H1M4;Q5TCC4;Q5TCD1;Q5TCC5;F5H434;Q5TCD2;Q5TCC6;Q5TCC9	Isoleucine--tRNA ligase, cytoplasmic	IARS	66	66	66	62	58	62	58	62	58	58.5	58.5	58.5	144.5	0	323.31	0.54555	0.71456	1.1724	1.3969	25224000000	13164000000	8501800000	4662600000	12059000000	5355400000	6703900000
O60264;F5GZI1	SWI/SNF-related matrix-associated actin-dependent regulator of chromatin subfamily A member 5	SMARCA5	49	49	37	44	43	44	43	34	32	44.5	44.5	35.9	121.9	0	253.81	0.66727	0.89047	1.1803	1.3962	6966500000	3999200000	2403600000	1595600000	2967300000	1331700000	1635500000
Q86V81;E9PB61	THO complex subunit 4	ALYREF	9	9	9	8	6	8	6	8	6	40.1	40.1	40.1	26.888	0	94.52	0.64032	0.80058	1.3094	1.396	3008200000	1882400000	1089500000	792880000	1125800000	488990000	636850000
Q9Y2W1	Thyroid hormone receptor-associated protein 3	THRAP3	32	32	31	28	28	28	28	27	27	31.4	31.4	31.4	108.66	0	130.53	0.65321	0.89429	1.1244	1.3959	6365300000	3441900000	2126400000	1315500000	2923400000	1469700000	1453700000
P48651;B4DE85;Q9BUQ5	Phosphatidylserine synthase 1	PTDSS1	5	5	5	4	4	4	4	4	4	13.5	13.5	13.5	55.527	0	22.358	0.58942	0.78326	1.1128	1.3959	594080000	299270000	175970000	123300000	294810000	138780000	156020000
Q9H0C8;E9PC05	Integrin-linked kinase-associated serine/threonine phosphatase 2C	ILKAP	8	8	8	5	8	5	8	5	8	23.5	23.5	23.5	42.906	0	14.986	0.61082	0.7671	1.3683	1.3953	536830000	156620000	93648000	62976000	380210000	167330000	212880000
Q5T5C7;P49591	Serine--tRNA ligase, cytoplasmic	SARS	31	31	31	26	29	26	29	26	29	62.3	62.3	62.3	61.312	0	323.31	0.51805	0.68452	1.266	1.3951	22474000000	11401000000	7443400000	3957600000	11073000000	4680300000	6392400000
Q9NYY8;Q9NYY8-2	FAST kinase domain-containing protein 2	FASTKD2	12	12	12	8	8	8	8	8	8	20.3	20.3	20.3	81.462	0	31.09	0.51862	0.64582	1.3072	1.3945	425280000	163480000	103010000	60468000	261810000	118620000	143190000
Q96NC0	Zinc finger matrin-type protein 2	ZMAT2	2	2	2	1	2	1	2	1	2	11.1	11.1	11.1	23.612	0.0019834	3.0653			1.2471	1.3944	38783000	11763000	7769900	3993600	27020000	11766000	15254000
Q9Y3C1;D6RIC3;E7ERV7;D6RGD3;D6RC60;E7ESQ0;D6RG37	Nucleolar protein 16	NOP16	9	9	9	7	7	7	7	7	7	48.3	48.3	48.3	21.188	0	48.526	0.51702	0.64455	1.3528	1.3939	771630000	387870000	242720000	145140000	383770000	157030000	226730000
O15226;G3V1N1	NF-kappa-B-repressing factor	NKRF	9	9	9	7	4	7	4	7	4	15.2	15.2	15.2	77.672	0	21.93	1.0663	1.3604	1.3196	1.3935	296240000	215900000	119080000	96825000	80334000	31722000	48612000
P19784	Casein kinase II subunit alpha	CSNK2A2	14	14	14	12	10	12	10	12	10	55.1	55.1	55.1	41.213	0	205.87	0.5767	0.72192	1.3226	1.3932	2792400000	1416300000	880430000	535880000	1376100000	575100000	801020000
P35244;B5MC59	Replication protein A 14 kDa subunit	RPA3	7	7	7	5	6	5	6	5	6	86.8	86.8	86.8	13.569	0	117.03	0.46921	0.6538	1.3764	1.3926	1065500000	474540000	303930000	170610000	591000000	249410000	341590000
Q96S99	Pleckstrin homology domain-containing family F member 1	PLEKHF1	6	6	6	4	6	4	6	4	6	34.4	34.4	34.4	31.194	0	130.02	0.28036	0.35541	1.2977	1.3917	1392200000	723740000	549000000	174740000	668420000	315630000	352800000
P19623	Spermidine synthase	SRM	14	14	14	13	12	13	12	13	12	71.2	71.2	71.2	33.824	0	108.69	0.56643	0.69014	1.3277	1.3914	4093600000	2551600000	1377800000	1173800000	1542100000	652530000	889550000
B4DDG8;O95453;B4DWR4;B4DSB0;F5H1Z4	Poly(A)-specific ribonuclease PARN	PARN	13	13	13	11	10	11	10	11	10	25.1	25.1	25.1	66.574	0	51.316	0.52047	0.63778	1.3549	1.391	1340300000	675790000	424520000	251270000	664560000	287970000	376580000
Q5T6K7;E9PI99;Q5T6K5;E9PF96;Q5T6K9;F8VWM3;Q13952-2;B4DUS6;Q13952-3;Q13952;E9PIG7;B4DW63;E9PJA8;E9PQR2;E9PL11;C9J777;F8W7L5	Nuclear transcription factor Y subunit gamma	NFYC	4	4	4	4	3	4	3	4	3	34.9	34.9	34.9	14.909	0	28.887	0.4586	0.57049	1.4014	1.3905	409380000	251170000	178850000	72317000	158210000	60789000	97425000
C9J5N1;Q9BTE6;Q9BTE6-2;B4DI73;C9JUA3	Alanyl-tRNA editing protein Aarsd1	PTGES3L-AARSD1;AARSD1	7	7	7	5	7	5	7	5	7	16.8	16.8	16.8	55.065	0	18.822	0.53833	0.67727	1.3529	1.3903	671280000	324420000	205580000	118840000	346870000	145810000	201060000
O43324;D6RBD7;C9J1V9;C9JLK5;H0YAL7;D6RCQ0;H0YAH9	Eukaryotic translation elongation factor 1 epsilon-1	EEF1E1;EEF1E1-BLOC1S5	9	9	9	9	9	9	9	9	9	60.9	60.9	60.9	19.81	0	70.676	0.63343	0.80207	1.3804	1.39	10626000000	5216700000	3170300000	2046300000	5409200000	2285900000	3123300000
A6NDG6	Phosphoglycolate phosphatase	PGP	11	11	11	9	9	9	9	9	9	48.3	48.3	48.3	34.006	0	77.809	0.53404	0.664	1.3369	1.3897	1671900000	742280000	467870000	274400000	929600000	407150000	522450000
Q9Y230;B3KQ59	RuvB-like 2	RUVBL2	24	24	24	20	24	20	24	20	24	56.6	56.6	56.6	51.156	0	159.27	0.4826	0.59569	1.2987	1.389	11532000000	5761600000	3729600000	2031900000	5770800000	2940900000	2829900000
P46087;Q3KQS4;P46087-2;Q05BA7;F5GWB7;F5H709;F5H5X6;F5H359;F5GYR3;F5H8G6	Probable 28S rRNA (cytosine(4447)-C(5))-methyltransferase	NOP2	25	25	25	24	20	24	20	24	20	32.8	32.8	32.8	89.301	0	104.62	0.42721	0.58379	1.2845	1.3885	5745000000	3116400000	2104300000	1012000000	2628700000	1050300000	1578300000
Q8N8A6	ATP-dependent RNA helicase DDX51	DDX51	7	7	7	4	6	4	6	4	6	13.5	13.5	13.5	72.456	0	47.994	0.30448	0.37883	1.3094	1.3882	204960000	73090000	55881000	17209000	131870000	37112000	94755000
Q9UEE9;Q9UEE9-2	Craniofacial development protein 1	CFDP1	2	2	2	2	2	2	2	2	2	10.4	10.4	10.4	33.592	0.00021186	6.8934	0.27733	0.3614	1.3207	1.388	144720000	62161000	43748000	18413000	82555000	31940000	50615000
Q9NW13;E9PDD9;C9JAA9;C9JE21	RNA-binding protein 28	RBM28	13	13	13	10	9	10	9	10	9	18.6	18.6	18.6	85.737	0	26.079	0.37355	0.49308	1.1996	1.3879	638610000	278070000	185340000	92734000	360540000	159410000	201130000
Q9Y5Q8-2;Q9Y5Q8;Q9Y5Q8-3;Q5T7U1;C9J393;Q5T7U0;Q5T7U4;H0Y3Y0;H0Y5D2	General transcription factor 3C polypeptide 5	GTF3C5	11	11	11	10	8	10	8	10	8	28.1	28.1	28.1	58.266	0	51.071	0.68781	0.88644	1.271	1.3877	850400000	431730000	263450000	168280000	418670000	158050000	260620000
P98179	Putative RNA-binding protein 3	RBM3	4	4	4	4	4	4	4	4	4	47.8	47.8	47.8	17.17	0	73.618	0.40334	0.51051	1.3151	1.3877	1141000000	724480000	517110000	207370000	416530000	173420000	243110000
O75150;O75150-4;O75150-3;F8W8Z4;F6SYU7;Q6ZN99;B3KQV1	E3 ubiquitin-protein ligase BRE1B	RNF40	29	29	28	21	21	21	21	20	20	31.7	31.7	30.3	113.65	0	93.263	0.49871	0.70584	1.2191	1.3875	1238100000	813480000	492610000	320870000	424650000	197880000	226770000
A9Z1X7;E9PCT1;Q8IYB3-2;Q8IYB3;B4DED5	Serine/arginine repetitive matrix protein 1	SRRM1	10	10	10	10	7	10	7	10	7	13.9	13.9	13.9	103.39	0	86.902	0.51381	0.73412	1.0841	1.3872	1848700000	932920000	623600000	309320000	915780000	441800000	473970000
Q71RG4-3;Q71RG4-2;Q71RG4;E7ESS3	Transmembrane and ubiquitin-like domain-containing protein 2	TMUB2	3	3	3	2	2	2	2	2	2	34.8	34.8	34.8	18.541	0	20.14	0.46486	0.64127	1.221	1.3868	92402000	46027000	33267000	12760000	46374000	21445000	24930000
Q8N8R5	UPF0565 protein C2orf69	C2orf69	4	4	4	1	4	1	4	1	4	11.7	11.7	11.7	43.448	0.00040274	5.3876			1.1796	1.3866	145660000	14691000	8584100	6107000	130970000	64144000	66824000
Q96SB4;Q96SB4-3;Q5R363;D6RBM8;A8MPP7;A8MPY5;E7ETV6;Q9UPE1-2;Q9UPE1-3;Q9UPE1-4;Q9UPE1;H0Y932;D6RBF8;C9J2M4;C9JWF7	SRSF protein kinase 1	SRPK1	11	11	8	7	9	7	9	6	6	22	22	17.6	74.324	0	77.853	0.54589	0.69288	1.3194	1.3863	971650000	379930000	242780000	137150000	591710000	265320000	326400000
O60343-2;O60343-3;O60343;O60343-4;O60343-5;Q5JU47	TBC1 domain family member 4	TBC1D4	13	13	11	10	11	10	11	8	10	12.3	12.3	10.9	139.55	0	35.73	0.4967	0.68387	1.1907	1.3857	312730000	178060000	117920000	60140000	134660000	66845000	67820000
Q14004-2;Q14004	Cyclin-dependent kinase 13	CDK13	5	3	3	4	5	2	3	2	3	4.7	3	3	158.43	0	13.577	0.44305	0.63339	1.0551	1.3855	68211000	38141000	26453000	11688000	30070000	15827000	14244000
Q9Y546;E7EP35;A6NL66	Leucine-rich repeat-containing protein 42	LRRC42	4	4	4	1	4	1	4	1	4	14.5	14.5	14.5	48.571	0	12.926			1.3395	1.3851	92298000	29084000	19347000	9736800	63214000	27766000	35449000
Q9NSI2-2;Q9NSI2;C9JJU7	Protein FAM207A	FAM207A	6	6	6	6	4	6	4	6	4	37.7	37.7	37.7	23.944	0	11.805	0.44463	0.55751	1.3146	1.385	417090000	240330000	164650000	75686000	176760000	74039000	102720000
Q15287-3;Q15287-2;Q15287	RNA-binding protein with serine-rich domain 1	RNPS1	3	3	3	3	3	3	3	3	3	13.1	13.1	13.1	30.354	0	11.464	0.49987	0.64692	1.3428	1.385	781710000	346240000	222510000	123730000	435470000	195110000	240360000
Q9NRN7;E9PLW6;E9PNF3;B4DDW7	L-aminoadipate-semialdehyde dehydrogenase-phosphopantetheinyl transferase	AASDHPPT	10	10	10	10	10	10	10	10	10	40.1	40.1	40.1	35.776	0	74.735	0.43504	0.5425	1.3411	1.3847	2333700000	1299300000	879460000	419810000	1034500000	419370000	615100000
O60568;F5H723;C9JIX5;C9JU11	Procollagen-lysine,2-oxoglutarate 5-dioxygenase 3	PLOD3	20	20	20	15	18	15	18	15	18	34.3	34.3	34.3	84.784	0	85.599	0.56975	0.74325	1.3161	1.3842	1390700000	668000000	352350000	315650000	722690000	320780000	401910000
Q9Y6A4	Cilia- and flagella-associated protein 20	CFAP20	9	9	9	7	5	7	5	7	5	43.5	43.5	43.5	22.774	0	24.095	0.4743	0.64392	1.3433	1.384	1125000000	709810000	487930000	221880000	415230000	148900000	266330000
Q86W50;C9JQI1;B7Z3X7;Q86W50-2;F5GX81	Methyltransferase-like protein 16	METTL16	6	6	6	4	5	4	5	4	5	10.7	10.7	10.7	63.62	0	15.72	0.65173	0.85845	1.2839	1.3836	391610000	183120000	107790000	75323000	208490000	99396000	109100000
Q9Y2R4;A8MTP9;F5H5G9;F5H0R7	Probable ATP-dependent RNA helicase DDX52	DDX52	12	12	12	7	11	7	11	7	11	30.6	30.6	30.6	67.497	0	127.39	0.46205	0.59104	1.2705	1.3823	625890000	285950000	189660000	96295000	339940000	161960000	177980000
Q70UQ0-4	Inhibitor of nuclear factor kappa-B kinase-interacting protein	IKBIP	6	5	5	5	4	4	3	4	3	18	14.9	14.9	43.083	0	8.9958	0.53353	0.64835	1.3432	1.3815	310930000	153240000	79213000	74023000	157700000	68464000	89233000
B4DJP7;P62318	Small nuclear ribonucleoprotein Sm D3	SNRPD3	5	5	5	5	4	5	4	5	4	55.8	55.8	55.8	13.291	0	99.704	0.63761	0.78164	1.362	1.3809	6369500000	3434200000	2144600000	1289600000	2935300000	1260100000	1675300000
E7EMZ9;E9PBC6;O95359-3;O95359;Q4VXL4;D6RAA5;Q4VXL8;O95359-2;O95359-6;O95359-1;O95359-5;H0Y9Y7;H0Y911;E9PGB3	Transforming acidic coiled-coil-containing protein 2	TACC2	3	3	3	1	2	1	2	1	2	1.3	1.3	1.3	296.74	0.00040016	5.2423			1.3241	1.3809	133330000	68046000	33984000	34063000	65285000	35304000	29981000
Q8N0T1;E5RFW5	Uncharacterized protein C8orf59	C8orf59	2	2	2	0	2	0	2	0	2	22	22	22	11.456	0.00038994	4.6559			1.3326	1.3808	44438000	0	0	0	44438000	20717000	23721000
E7EQZ4;Q16637-4;Q16637-2;Q16637-3;Q16637;B4DP61;H0YBZ9	Survival motor neuron protein	SMN1	4	4	4	2	3	2	3	2	3	20.1	20.1	20.1	31.689	0	13.308			1.3317	1.3802	104980000	13935000	12967000	968050	91044000	39366000	51678000
Q9UGJ1-2;Q9UGJ1	Gamma-tubulin complex component 4	TUBGCP4	9	9	9	6	6	6	6	6	6	20.3	20.3	20.3	76.017	0	20.861	0.50497	0.61587	1.3219	1.3801	337510000	146780000	81676000	65108000	190730000	109850000	80878000
P18084	Integrin beta-5	ITGB5	8	8	8	7	4	7	4	7	4	11.4	11.4	11.4	88.053	0	53.048	0.46179	0.60503	1.3148	1.3797	285900000	180720000	120050000	60667000	105180000	41445000	63740000
F5H0R1;Q9H6E5;F8WA97	Speckle targeted PIP5K1A-regulated poly(A) polymerase	TUT1	3	3	3	2	2	2	2	2	2	5.5	5.5	5.5	98.434	0	24.69			1.2928	1.3796	72410000	37309000	27766000	9543400	35101000	15812000	19289000
O60287	Nucleolar pre-ribosomal-associated protein 1	URB1	21	21	21	18	15	18	15	18	15	12.2	12.2	12.2	254.39	0	98.398	0.31243	0.43733	1.1667	1.3793	600320000	402260000	259380000	142880000	198050000	91571000	106480000
P54652;B3KUS2	Heat shock-related 70 kDa protein 2	HSPA2	18	6	6	16	16	5	5	5	5	30.8	14.2	14.2	70.02	0	25.971	0.52304	0.66056	1.3305	1.3784	553150000	308000000	184050000	123950000	245150000	109640000	135510000
P49790;F6QR24;Q4LE47	Nuclear pore complex protein Nup153	NUP153	38	38	38	35	34	35	34	35	34	34.7	34.7	34.7	153.94	0	319.38	0.393	0.53774	1.1922	1.3781	2613200000	1445000000	997650000	447380000	1168100000	525660000	642480000
Q6NXG1-2;E9PB47;Q6NXG1-4;Q6NXG1-3;Q6NXG1;H0YBR2;H0YBB3;E5RI26	Epithelial splicing regulatory protein 1	ESRP1	10	10	9	7	9	7	9	6	8	19.4	19.4	17.4	67.664	0	126.29	0.64923	0.86486	1.2888	1.3773	771950000	338170000	210500000	127670000	433780000	183590000	250190000
Q13011	Delta(3,5)-Delta(2,4)-dienoyl-CoA isomerase, mitochondrial	ECH1	13	13	13	12	11	12	11	12	11	56.4	56.4	56.4	35.816	0	143.99	0.65026	0.81444	1.3325	1.3765	2383600000	1229700000	723780000	505880000	1154000000	498760000	655210000
Q14692	Ribosome biogenesis protein BMS1 homolog	BMS1	19	19	19	15	15	15	15	15	15	20.3	20.3	20.3	145.81	0	75.246	0.49003	0.66439	1.0859	1.3761	644890000	363960000	241310000	122640000	280930000	128190000	152750000
Q8IXH7-4;Q8IXH7	Negative elongation factor C/D	NELFCD	10	10	10	9	5	9	5	9	5	20.8	20.8	20.8	65.478	0	50.947	0.6319	0.8401	1.2886	1.3751	639410000	385370000	227910000	157470000	254040000	118660000	135380000
Q9UKS6;E9PIY1;E9PJ75;E9PNM9;E9PEB0;E9PJ33	Protein kinase C and casein kinase substrate in neurons protein 3	PACSIN3	9	9	9	5	9	5	9	5	9	24.8	24.8	24.8	48.486	0	22.944	0.69155	0.87129	1.2925	1.375	511060000	165140000	94531000	70610000	345920000	135750000	210160000
Q96QU8	Exportin-6	XPO6	11	11	11	10	5	10	5	10	5	10.4	10.4	10.4	128.88	0	16.244	0.54321	0.69957	1.1994	1.3749	268690000	188000000	110790000	77218000	80684000	35820000	44864000
Q5JRI1;B4DJP9;O75494-4;Q5JRI3;O75494-3;O75494-2;O75494;Q8WXF0	Serine/arginine-rich splicing factor 10	SRSF10	6	6	6	5	6	5	6	5	6	36	36	36	20.913	0	84.896	0.62885	0.79476	1.3064	1.3748	2185400000	1153600000	768330000	385320000	1031800000	480220000	551550000
Q8TEQ6	Gem-associated protein 5	GEMIN5	40	40	40	37	29	37	29	37	29	34.5	34.5	34.5	168.59	0	175.89	0.46378	0.6241	1.157	1.3745	1843600000	1173700000	779370000	394340000	669920000	309880000	360040000
Q86TM3	Probable ATP-dependent RNA helicase DDX53	DDX53	3	3	3	0	3	0	3	0	3	4.3	4.3	4.3	71.153	0.0089226	2.1374			1.2831	1.3738	965010000	0	0	0	965010000	298720000	666290000
Q9NU22;Q5T795	Midasin	MDN1	52	52	52	41	30	41	30	41	30	12.1	12.1	12.1	632.81	0	146.5	0.43659	0.59573	1.1516	1.3735	918250000	513160000	334680000	178480000	405090000	199170000	205920000
Q8NEJ9-2;Q8NEJ9;H0YJ17;G3V4G1	Neuroguidin	NGDN	7	7	7	7	5	7	5	7	5	27.7	27.7	27.7	35.25	0	66.21	0.49405	0.61495	1.3364	1.373	1465400000	883920000	588500000	295410000	581490000	258460000	323040000
P51948;G3V1U8;H0YJ92;H0YJF2	CDK-activating kinase assembly factor MAT1	MNAT1	7	7	7	5	6	5	6	5	6	34	34	34	35.823	0	19.649	0.63919	0.82276	1.3122	1.3721	386320000	210030000	127760000	82268000	176290000	80280000	96006000
Q9Y5B6;Q9Y5B6-2;Q9Y5B6-3;Q9Y5B6-4	PAX3- and PAX7-binding protein 1	PAXBP1	10	10	10	9	4	9	4	9	4	16.6	16.6	16.6	104.8	0	29.964	0.58498	0.78353	1.1949	1.3711	144400000	106000000	55494000	50502000	38403000	15721000	22682000
O95833;Q5SQ17	Chloride intracellular channel protein 3	CLIC3	10	10	10	10	7	10	7	10	7	54.2	54.2	54.2	26.648	0	52.507	0.53773	0.6625	1.2924	1.3706	1034000000	584750000	368160000	216580000	449210000	189820000	259390000
B4DXV1;B4DKA4;B4DE19;B4DIG1;Q9H9T3-2;Q9H9T3;H0YAP7;E5RHR2	Elongator complex protein 3	ELP3	7	7	7	5	4	5	4	5	4	19.1	19.1	19.1	48.062	0	21.552	0.47039	0.60104	1.2952	1.3703	293220000	181920000	116620000	65292000	111310000	47440000	63868000
E7EN42;Q8TBR7-1;Q8TBR7	Protein FAM57A	FAM57A	3	3	3	2	2	2	2	2	2	7.3	7.3	7.3	37.258	0.00075758	4.0124	0.64766	0.90067	1.0672	1.3702	83242000	46246000	27650000	18597000	36995000	17813000	19183000
Q9H7B2;Q5VXM9;Q5VXN0	Ribosome production factor 2 homolog	RPF2	9	9	9	6	8	6	8	6	8	26.8	26.8	26.8	35.582	0	81.403	0.45334	0.59459	1.2959	1.3701	1547200000	821750000	556360000	265380000	725450000	300390000	425060000
Q9Y3E2	BolA-like protein 1	BOLA1	3	3	3	2	3	2	3	2	3	33.6	33.6	33.6	14.289	0	8.1891			1.3115	1.3698	79403000	29407000	22566000	6840900	49996000	22694000	27302000
O43776;B4DN60;B4DG16;F5H015	Asparagine--tRNA ligase, cytoplasmic	NARS	22	22	22	20	21	20	21	20	21	47.8	47.8	47.8	62.942	0	323.31	0.60611	0.78196	1.276	1.3691	7525400000	3036100000	1959600000	1076400000	4489300000	2022400000	2466900000
Q9NR77;F5H4N4;F5GXM0	Peroxisomal membrane protein 2	PXMP2	3	3	3	3	2	3	2	3	2	14.4	14.4	14.4	22.252	0.00020636	6.105	0.46983	0.5893	1.3499	1.369	697040000	327490000	205350000	122140000	369550000	148950000	220600000
P11047	Laminin subunit gamma-1	LAMC1	27	27	27	23	25	23	25	23	25	23	23	23	177.6	0	209.04	0.50574	0.68831	1.1218	1.3688	1188200000	711070000	434550000	276520000	477130000	239320000	237800000
Q9BYT8;E9PCB6;F8W713;H0YAK4;H0YAF7	Neurolysin, mitochondrial	NLN	13	13	13	10	11	10	11	10	11	25.4	25.4	25.4	80.651	0	43.608	0.67498	0.81043	1.2936	1.3686	1423400000	712000000	416770000	295230000	711370000	311720000	399660000
Q5QJE6;E9PRB3	Deoxynucleotidyltransferase terminal-interacting protein 2	DNTTIP2	11	11	11	8	11	8	11	8	11	19.6	19.6	19.6	84.468	0	96.037	0.56633	0.74577	1.2924	1.3685	1023100000	500600000	336380000	164210000	522520000	213680000	308840000
Q96A72;F5H6N1;A6NEC0;F5H124	Protein mago nashi homolog 2	MAGOHB	11	11	1	10	10	10	10	1	1	66.9	66.9	6.1	17.276	0	163.16	0.5227	0.72985	1.3678	1.3685	7551600000	3746200000	2440100000	1306100000	3805400000	1602800000	2202600000
Q9UET6-2;Q9UET6;B7Z4K4	Putative tRNA (cytidine(32)/guanosine(34)-2-O)-methyltransferase	FTSJ1	2	2	2	2	2	2	2	2	2	6.1	6.1	6.1	35.867	0.0031579	2.6926	0.57482	0.72471	1.3442	1.3682	65493000	43422000	32899000	10524000	22071000	9361000	12710000
Q9H0A0;E7ESU4;E9PMN9;E9PMU0;E9PJN6	N-acetyltransferase 10	NAT10	41	41	41	38	31	38	31	38	31	49.5	49.5	49.5	115.73	0	304.94	0.52366	0.69434	1.2654	1.3682	5245700000	3160800000	2131500000	1029300000	2085000000	927550000	1157400000
Q12874;E7EUT8	Splicing factor 3A subunit 3	SF3A3	15	15	15	14	14	14	14	14	14	36.1	36.1	36.1	58.848	0	185.03	0.62029	0.76852	1.2205	1.3665	2523200000	1171400000	712980000	458440000	1351800000	582680000	769120000
E7EWZ6;P06756-2;P06756;B4DYQ7	Integrin alpha-V;Integrin alpha-V heavy chain;Integrin alpha-V light chain	ITGAV	16	16	16	12	10	12	10	12	10	20.9	20.9	20.9	111.13	0	53.19	0.46019	0.64037	1.1458	1.3659	516600000	312940000	210230000	102710000	203660000	93574000	110090000
Q9Y5L4	Mitochondrial import inner membrane translocase subunit Tim13	TIMM13	5	5	5	3	5	3	5	3	5	58.9	58.9	58.9	10.5	0	34.285	0.56044	0.70382	1.3717	1.3658	630510000	268120000	169320000	98797000	362390000	147520000	214880000
H0Y714;Q96G21;E7ENR5;B8ZZ47;B9A008;F8WCN0	U3 small nucleolar ribonucleoprotein protein IMP4	IMP4	7	7	7	6	5	6	5	6	5	32.5	32.5	32.5	31.835	0	95.622	0.51734	0.62669	1.2968	1.3653	784500000	502010000	321660000	180350000	282490000	115390000	167100000
P23229-4;P23229-2;P23229-9;P23229-6;P23229-7	Integrin alpha-6;Integrin alpha-6 heavy chain;Integrin alpha-6 light chain;Processed integrin alpha-6	ITGA6	42	42	2	39	28	39	28	2	1	48.8	48.8	1.1	119.09	0	257.02	0.48386	0.62362	1.1925	1.3653	5010300000	2776600000	1849700000	926870000	2233700000	842580000	1391100000
Q8NB90;Q8NB90-2;Q8NB90-3	Spermatogenesis-associated protein 5	SPATA5	8	7	7	6	5	5	4	5	4	9.4	8.1	8.1	97.903	0	8.1133	0.46036	0.56863	1.3582	1.3637	194380000	88526000	51200000	37325000	105850000	47834000	58019000
Q9NRL2;Q9NRL2-2;F5H239;H0YJP5	Bromodomain adjacent to zinc finger domain protein 1A	BAZ1A	24	24	24	20	14	20	14	20	14	20.1	20.1	20.1	178.7	0	79.858	0.55025	0.76084	1.1118	1.3636	1333900000	388740000	233260000	155480000	945210000	430430000	514770000
D3YLG5	Basigin	BSG	8	8	1	8	8	8	8	1	1	55.1	55.1	6.8	19.438	0	81.066	0.38717	0.48867	1.1141	1.363	3136900000	2334400000	1590800000	743600000	802540000	371750000	430780000
Q9BXW7-2;Q9BXW7;A8MYZ9	Cat eye syndrome critical region protein 5	CECR5	11	11	11	10	11	10	11	10	11	43.8	43.8	43.8	43.588	0	117.22	0.56583	0.72624	1.3126	1.363	1416500000	771410000	467900000	303510000	645040000	282100000	362940000
Q93009;H0Y3G8;F5H8E5;B7Z7T5;F5H2X1	Ubiquitin carboxyl-terminal hydrolase 7;Ubiquitin carboxyl-terminal hydrolase	USP7	50	50	50	44	46	44	46	44	46	52.2	52.2	52.2	128.3	0	288.3	0.5326	0.74104	1.1295	1.3627	7659700000	4286900000	2736500000	1550300000	3372800000	1568800000	1804000000
A8MU44;Q9UJC3	Protein Hook homolog 1	HOOK1	6	6	6	3	4	3	4	3	4	9.6	9.6	9.6	80.021	0	19.36	0.75185	0.97872	1.1354	1.361	123540000	35503000	17637000	17866000	88036000	35722000	52314000
Q9Y3D7	Mitochondrial import inner membrane translocase subunit TIM16	PAM16	6	6	6	6	5	6	5	6	5	57.6	57.6	57.6	13.825	0	196.56	0.60874	0.77661	1.4049	1.3609	1650700000	978830000	608410000	370410000	671910000	284750000	387160000
Q5JTH9;Q5JTH9-2;E9PCK7;F5H456	RRP12-like protein	RRP12	46	46	45	40	37	40	37	39	36	42.1	42.1	42.1	143.7	0	323.31	0.53179	0.73708	1.0875	1.3601	5241200000	3005600000	1961600000	1044000000	2235600000	1025700000	1209800000
P15735-2;P15735	Phosphorylase b kinase gamma catalytic chain, liver/testis isoform	PHKG2	5	5	5	4	2	4	2	4	2	18.2	18.2	18.2	43.157	0	21.043	0.40026	0.50124	1.3319	1.3595	223180000	107640000	71883000	35756000	115540000	56110000	59435000
Q7Z4G4-2;Q7Z4G4;F2Z2Q4;E9PFY7;Q7Z4G4-3;Q5JY01;Q5JY02;H0Y768	tRNA (guanine(10)-N2)-methyltransferase homolog	TRMT11	4	4	4	4	2	4	2	4	2	13.1	13.1	13.1	52.789	0	10.87	0.67845	0.89023	1.2974	1.3595	190200000	117650000	59631000	58018000	72551000	27983000	44567000
F5H7E9;O14802;Q7Z755	DNA-directed RNA polymerase III subunit RPC1	POLR3A	15	14	14	13	7	13	6	13	6	13.4	12.7	12.7	153.5	0	33.543	0.5718	0.74466	1.0727	1.3593	266580000	187120000	121240000	65875000	79461000	35867000	43594000
Q969X5-2;Q969X5;H0YBZ3;F2Z3Q5;F2Z2U2;F2Z3A2;Q969X5-3	Endoplasmic reticulum-Golgi intermediate compartment protein 1	ERGIC1	8	8	8	6	7	6	7	6	7	48	48	48	22.16	0	124.02	0.73855	0.92258	1.3426	1.3579	1997600000	678580000	391110000	287470000	1319000000	281460000	1037600000
B9ZVN9;O95602	DNA-directed RNA polymerase;DNA-directed RNA polymerase I subunit RPA1	POLR1A	21	21	20	17	14	17	14	17	13	17.8	17.8	17.2	187.81	0	51.179	0.42839	0.57212	1.1932	1.3579	493770000	278140000	192950000	85194000	215630000	111320000	104310000
B4E241;P84103	Serine/arginine-rich splicing factor 3	SRSF3	8	7	7	8	7	7	6	7	6	54.8	54.8	54.8	14.203	0	19.274	0.66785	0.91418	1.3282	1.3577	4236600000	2275400000	1382700000	892730000	1961200000	935200000	1026000000
P61326;F5H6P7;B1ARP8;F5H3U9	Protein mago nashi homolog	MAGOH;MAGOHB	11	1	1	10	10	1	1	1	1	67.1	5.5	5.5	17.163	0.0090817	2.1276			1.3597	1.3575	241200000	101700000	63057000	38644000	139500000	57946000	81556000
Q9BQ04;E9PLB0;E9PM61	RNA-binding protein 4B	RBM4B	17	2	2	16	15	2	2	2	2	46.8	8.9	8.9	40.149	0	10.83	1.1548	1.4584	1.3217	1.3562	102910000	62358000	31170000	31188000	40551000	16142000	24409000
Q9Y5S9	RNA-binding protein 8A	RBM8A	10	10	1	10	8	10	8	1	0	76.4	76.4	5.2	19.889	0	199.32	0.54843	0.69733	1.3782	1.3539	5758300000	2917700000	1879700000	1038000000	2840600000	1190000000	1650500000
F5GWC5;B4DTY1;P46937;H0YCI3;E9PRV2;P46937-3;P46937-2;F5H202	Yorkie homolog	YAP1	5	5	5	4	4	4	4	4	4	14.3	14.3	14.3	46.103	0	12.746	1.3488	1.7112	1.2691	1.3536	138160000	66206000	29193000	37013000	71954000	41302000	30652000
Q49AN9;F5H013;P62308;A8MWD9	Small nuclear ribonucleoprotein G;Putative small nuclear ribonucleoprotein G-like protein 15	SNRPG;SNRPGP15	2	2	2	2	2	2	2	2	2	20.3	20.3	20.3	7.1013	0.00020661	6.1629	0.64877	0.80102	1.335	1.3527	1556100000	805420000	476500000	328910000	750680000	321610000	429070000
Q9Y6M5	Zinc transporter 1	SLC30A1	4	4	4	4	2	4	2	4	2	11.2	11.2	11.2	55.299	0	7.4378	0.37888	0.5284	1.1789	1.3525	130720000	81417000	54399000	27017000	49308000	25323000	23984000
F5H2G1;F5GWX5;Q14839;Q14839-2;F5GZM9;F5H6N4;F2Z2R5	Chromodomain-helicase-DNA-binding protein 4	CHD4	62	62	45	58	54	58	54	41	39	36.6	36.6	27.2	215.31	0	323.31	0.55715	0.76206	1.1291	1.3524	6196400000	3320600000	2156400000	1164200000	2875700000	1499700000	1376100000
Q96C36;E7EUS9;E7EUD8;A6NMB5	Pyrroline-5-carboxylate reductase 2	PYCR2	13	13	12	11	10	11	10	10	9	48.4	48.4	44.4	33.637	0	79.581	0.47839	0.62732	1.336	1.3524	1661800000	1014900000	690780000	324120000	646890000	260960000	385930000
Q9GZU8	Protein FAM192A	FAM192A	3	3	3	1	3	1	3	1	3	11.4	11.4	11.4	28.912	0	7.3937			1.2852	1.3519	267500000	0	0	0	267500000	115190000	152310000
Q96MU7-2;Q96MU7	YTH domain-containing protein 1	YTHDC1	5	5	5	4	4	4	4	4	4	7.9	7.9	7.9	82.691	0	12.16	0.61488	0.74598	1.2683	1.3518	362280000	170780000	107810000	62965000	191500000	82457000	109040000
E7EW77;E7EP65;Q9NYB9-2;Q9NYB9-4;Q9NYB9;E9PEZ7;Q9NYB9-3;F8WBL5;F8WAQ3;F8WEB9;E7EUA1;F8WAU3;F8WCD7;F8WAZ8;H0Y6B5	Abl interactor 2	ABI2	7	5	5	5	5	3	4	3	4	18.3	14.6	14.6	52.789	0	10.502			1.2898	1.3515	77822000	0	0	0	77822000	32736000	45085000
Q9H9Y6;F5GZX4;F8W898;Q9H9Y6-2;F5H643;F5GWZ8;C9JJG2;C9JS83;F8WDS4;F8WAK7;F8WBB9;F8WCS3	DNA-directed RNA polymerase I subunit RPA2;DNA-directed RNA polymerase	POLR1B	15	15	15	11	8	11	8	11	8	16.2	16.2	16.2	128.23	0	41.888	0.37707	0.51284	1.2852	1.3515	315060000	201470000	124840000	76631000	113590000	50907000	62681000
O95571	Persulfide dioxygenase ETHE1, mitochondrial	ETHE1	9	9	9	9	7	9	7	9	7	45.3	45.3	45.3	27.873	0	27.667	0.74932	0.96232	1.2592	1.3511	1418100000	787040000	450040000	337000000	631050000	285590000	345470000
P23381;P23381-2;G3V3H8;G3V3Y5;G3V277;G3V423;G3V3P2;G3V227;G3V5U1;G3V456;H0YJP3;G3V2Y7;G3V3X0;G3V2F2;G3V3R3;G3V4S4;G3V313;G3V339;G3V2C0;G3V4C7;G3V4N8;G3V5W1;G3V3S7;G3V5H5;P78534;G3V4A3;G3V4Q0;G3V4N0	Tryptophan--tRNA ligase, cytoplasmic;T1-TrpRS;T2-TrpRS	WARS	20	20	20	17	18	17	18	17	18	54.8	54.8	54.8	53.165	0	149.92	0.54369	0.73727	1.307	1.351	5949500000	2473300000	1540400000	932890000	3476200000	1578700000	1897500000
G5EA06;Q92552;B4DRT2;D6RH20;E7ETN4;D6RJC7;E5RJ73	28S ribosomal protein S27, mitochondrial	MRPS27	12	12	12	10	12	10	12	10	12	37.4	37.4	37.4	41.329	0	39.299	0.58562	0.73048	1.2799	1.351	2470100000	1210500000	750780000	459710000	1259600000	565140000	694500000
Q7L5N7;Q7L5N7-2	Lysophosphatidylcholine acyltransferase 2	LPCAT2	3	3	3	1	3	1	3	1	3	6.4	6.4	6.4	60.207	0.00038565	4.4071			1.1168	1.3506	36578000	19988000	11135000	8853000	16589000	7032000	9557400
O00567;Q5JXT2;H0YDU4;H0Y653;E9PDI8	Nucleolar protein 56	NOP56	29	29	29	25	28	25	28	25	28	61.6	61.6	61.6	66.049	0	271.42	0.53394	0.66921	1.2479	1.3504	8823000000	4899200000	2921900000	1977300000	3923800000	1830000000	2093800000
O15438;O15438-2;O15438-4;O15438-5;H0Y8Q6;O15438-3;H0Y9T4	Canalicular multispecific organic anion transporter 2	ABCC3	21	20	20	12	19	11	18	11	18	19.1	18.5	18.5	169.34	0	49.689	0.50834	0.68341	1.0828	1.3502	445670000	173690000	112960000	60730000	271980000	135620000	136360000
P05783;CON__H-INV:HIT000015463;CON__Q92764;C4AM86;CON__Q497I4;Q92764	Keratin, type I cytoskeletal 18	KRT18	37	35	3	37	34	35	32	3	3	80.9	77.2	8.1	48.057	0	323.31	0.98653	1.2951	1.2884	1.3493	168360000000	94050000000	46969000000	47081000000	74311000000	32107000000	42204000000
E9PHJ7;O75400-2;O75400;F8W9L2;O75400-3;F5H578;H0YG38	Pre-mRNA-processing factor 40 homolog A	PRPF40A	17	17	17	15	12	15	12	15	12	22.6	22.6	22.6	95.096	0	102.31	0.59125	0.7619	1.1292	1.3492	1904700000	1074700000	662730000	411920000	830040000	376860000	453180000
Q8WVJ2;E5RFP0	NudC domain-containing protein 2	NUDCD2	5	5	5	4	5	4	5	4	5	41.4	41.4	41.4	17.676	0	38.042	0.50687	0.65116	1.3208	1.3489	1246700000	452860000	302950000	149910000	793820000	321880000	471930000
Q9UKF6;E7ER23;G5E9W3;F5GXZ2;C9JZH6	Cleavage and polyadenylation specificity factor subunit 3	CPSF3	10	10	10	8	7	8	7	8	7	17	17	17	77.485	0	40.818	0.42992	0.61566	1.2349	1.3484	492680000	192940000	134240000	58699000	299740000	142150000	157590000
Q68CR1-3;Q68CR1-2;Q68CR1	Protein sel-1 homolog 3	SEL1L3	4	4	4	2	3	2	3	2	3	5.8	5.8	5.8	111.76	0	10.164	0.38989	0.54903	1.213	1.3481	48096000	29708000	20933000	8775200	18388000	7079900	11308000
Q460N5-4;Q460N5-1;Q460N5;Q460N5-3;Q460N5-5;E9PGX7	Poly [ADP-ribose] polymerase 14	PARP14	22	22	22	15	18	15	18	15	18	18.1	18.1	18.1	189.17	0	84.587	1.0948	1.5451	1.0977	1.3475	365780000	219330000	104940000	114390000	146450000	69905000	76543000
C9J663;Q8N999-3;Q8N999	Uncharacterized protein C12orf29	C12orf29	3	3	3	3	1	3	1	3	1	9.9	9.9	9.9	34.753	0.00038476	4.3622	0.54781	0.71082	1.2728	1.3473	806330000	528820000	341380000	187440000	277510000	135140000	142380000
Q5T7C4;Q5T7C6;E9PFF0;P09429;B2RPK0;Q5T7C0	High mobility group protein B1;Putative high mobility group protein B1-like 1	HMGB1;HMGB1P1	14	14	10	14	14	14	14	10	10	65.2	65.2	46.8	18.311	0	227.12	0.40231	0.52724	1.2529	1.3471	11110000000	5800200000	4230700000	1569500000	5309700000	2407500000	2902300000
P10109	Adrenodoxin, mitochondrial	FDX1	4	4	4	4	2	4	2	4	2	25.5	25.5	25.5	19.393	0	20.469	0.60627	0.76778	1.3556	1.3471	514930000	309570000	203710000	105870000	205360000	89086000	116270000
Q69YN2;Q69YN2-3;Q69YN2-2	CWF19-like protein 1	CWF19L1	6	6	6	5	3	5	3	5	3	14.7	14.7	14.7	60.618	0	7.5176	0.52418	0.68396	1.2681	1.347	252130000	152610000	105090000	47519000	99518000	42820000	56698000
F8VZ44;Q9NRG9;Q5JB47;F8VUB6	Aladin	AAAS	7	7	7	5	5	5	5	5	5	25.1	25.1	25.1	45.634	0	18.801	0.39378	0.54991	1.2818	1.3467	501210000	205720000	139220000	66498000	295490000	135320000	160170000
Q9BSC4-2;B4DLV0;Q9BSC4;F5H6G7	Nucleolar protein 10	NOL10	8	8	8	7	6	7	6	7	6	13.3	13.3	13.3	74.508	0	51.97	0.43238	0.57442	1.2032	1.3465	625450000	384620000	261820000	122800000	240840000	112000000	128840000
C9JW41;Q9NQ55-2;Q9NQ55;C9J3F9;A8MV53;C9J3W3;C9JHF7	Suppressor of SWI4 1 homolog	PPAN	11	11	11	8	6	8	6	8	6	28.3	28.3	28.3	51.872	0	29.723	0.61573	0.76285	1.2552	1.3459	535890000	318330000	212650000	105680000	217560000	96493000	121070000
O43390;E7ERE4;Q2L7G6;E7ETM7	Heterogeneous nuclear ribonucleoprotein R	HNRNPR	24	18	1	22	22	16	16	1	1	44.7	35.9	2.7	70.942	0	210.22	0.6046	0.76955	1.3044	1.3454	7691500000	3942400000	2491900000	1450500000	3749000000	1602400000	2146700000
Q5TFE4;Q5QPD0;H0Y6C1;H0YDA5	5-nucleotidase domain-containing protein 1	NT5DC1	6	6	6	4	3	4	3	4	3	18.5	18.5	18.5	51.844	0	25.359	0.49441	0.6043	1.2755	1.3451	334960000	174410000	114930000	59477000	160540000	68871000	91674000
B3KXE0;P32780;E9PM51	General transcription factor IIH subunit 1	GTF2H1	3	3	3	2	3	2	3	2	3	9.3	9.3	9.3	48.738	0	10.734	0.60838	0.7764	1.2821	1.345	142450000	48817000	29029000	19787000	93636000	38722000	54915000
P00966;Q5T6L6;Q5T6L5;E9PDT0;Q5T6L7	Argininosuccinate synthase	ASS1	20	20	20	19	19	19	19	19	19	53.2	53.2	53.2	46.53	0	177.29	0.49224	0.63283	1.2675	1.3446	7143600000	3326300000	2247900000	1078400000	3817300000	1672300000	2145000000
Q9NRX1;F8WBJ6	RNA-binding protein PNO1	PNO1	8	8	8	8	6	8	6	8	6	42.5	42.5	42.5	27.924	0	37.783	0.40459	0.54959	1.2408	1.3444	1183600000	703300000	496300000	207000000	480250000	210590000	269660000
F5H687;Q969S9-5;Q969S9-4;Q969S9-2;Q969S9-3;Q969S9;D6RAL1	Ribosome-releasing factor 2, mitochondrial	GFM2	3	3	3	2	3	2	3	2	3	7.3	7.3	7.3	67.027	0	13.902	0.73971	0.88355	1.2794	1.3432	133150000	44428000	26144000	18285000	88726000	40781000	47945000
Q6NXT6-2;Q6NXT6;B4DR99;H0Y985;B4DJJ3;D6RBK3	Transmembrane anterior posterior transformation protein 1 homolog	TAPT1	6	6	6	5	4	5	4	5	4	12.5	12.5	12.5	63.486	0	12.074	0.80401	1.1208	1.0856	1.3429	160860000	87537000	46935000	40602000	73321000	31209000	42111000
Q13247-3;Q13247;Q13247-2	Serine/arginine-rich splicing factor 6	SRSF6	11	11	7	9	11	9	11	5	7	28.7	28.7	16.7	38.418	0	65.606	0.65164	0.84338	1.2686	1.3426	7197600000	3635100000	2214700000	1420400000	3562500000	1530400000	2032100000
Q96DE0;F5GYJ1;E9PED4	U8 snoRNA-decapping enzyme	NUDT16	11	11	10	10	8	10	8	9	7	57.4	57.4	57.4	21.273	0	25.551	0.6087	0.77281	1.3411	1.3425	710340000	410340000	260200000	150140000	300000000	139610000	160390000
Q96T23-2;Q96T23;H0YER1;Q96T23-3;H0YCN2;H0YDG9;H0YEX0	Remodeling and spacing factor 1	RSF1	26	26	26	21	21	21	21	21	21	22.1	22.1	22.1	160.13	0	162.52	0.55211	0.74739	1.1136	1.3424	937540000	546580000	320640000	225950000	390960000	182370000	208590000
Q14980;Q9BTE9;F5H4J1;F5H6Y5;F5H0Z7;F5H763;F5H2F3;F5H3L6;F5GZW1;F5H1L0;F5GWK2;F5H073;F5H068;F8W6T3;F5H7R5;F5H4Y4;F5GWA2	Nuclear mitotic apparatus protein 1	NUMA1	95	95	1	86	80	86	80	1	1	53.5	53.5	0.6	238.26	0	323.31	0.59713	0.81079	1.0822	1.3417	9169300000	5000700000	3088400000	1912300000	4168600000	2013600000	2155000000
E7ENA8;Q9NTI5-2;Q9NTI5;B7Z5S1;Q9NTI5-3;A9IYQ1;E9PBP3;Q9NTI5-4;Q9NTI5-5	Sister chromatid cohesion protein PDS5 homolog B	PDS5B	31	28	28	26	24	24	21	24	21	26	24.1	24.1	164.75	0	83.329	0.4443	0.64073	1.1267	1.3414	1159500000	734540000	480920000	253630000	424930000	190960000	233970000
Q96K49;Q96K49-2	Transmembrane protein 87B	TMEM87B	7	7	7	4	7	4	7	4	7	13	13	13	63.535	0	27.449	0.74556	1.0043	1.1271	1.341	422080000	194100000	111110000	82987000	227980000	125990000	101990000
Q6DD87	Zinc finger protein 787	ZNF787	3	3	3	2	2	2	2	2	2	8.9	8.9	8.9	40.428	0.00075486	3.9326	0.63644	0.78173	1.2775	1.3409	138790000	55100000	33468000	21632000	83690000	33447000	50244000
O00148;Q8N5M0;B1Q2N1	ATP-dependent RNA helicase DDX39A	DDX39A;DDX39	20	8	8	18	20	8	8	8	8	57.4	26.9	26.9	49.129	0	126.78	0.51103	0.65183	1.3182	1.3408	1937500000	757800000	489550000	268250000	1179700000	519460000	660240000
Q9BT09	Protein canopy homolog 3	CNPY3	3	3	3	2	3	2	3	2	3	16.2	16.2	16.2	30.748	0	46.089	0.61803	0.77695	1.3131	1.3406	131250000	49171000	28441000	20729000	82082000	33068000	49014000
O43795-2;E7EQD9;E9PHK2;C9JYW1;C9JUP5;C9K0I9	Unconventional myosin-Ib	MYO1B	44	44	1	41	39	41	39	1	1	50.2	50.2	1.5	124.95	0	323.31	0.53081	0.73778	1.1803	1.3403	4755500000	2717100000	1717500000	999640000	2038400000	905820000	1132500000
B4DVN1;O75190;O75190-3;E9PH18;C9J2C4;O75190-2;C9JB42;C9JDR7;C9JDX6;F8WCZ4;C9J2P2;C9JN01;B4DN73;Q8WWF6;Q8NHS0;Q7Z6W7	DnaJ homolog subfamily B member 6	DNAJB6	7	6	6	5	4	4	4	4	4	33.6	29.9	29.9	29.487	0	11.998	0.60505	0.77251	1.2789	1.34	153470000	80831000	53888000	26943000	72640000	30187000	42454000
Q9Y4C8;H0YIL2	Probable RNA-binding protein 19	RBM19	21	21	21	18	13	18	13	18	13	29.8	29.8	29.8	107.33	0	76.856	0.63506	0.84656	1.0973	1.3396	731620000	447950000	278460000	169490000	283670000	119810000	163860000
F5H3H6;Q9BQ39	ATP-dependent RNA helicase DDX50	DDX50	11	9	9	8	9	6	7	6	7	19.7	15.9	15.9	79.946	0	21.121	0.48099	0.61086	1.293	1.3392	659030000	330070000	216060000	114020000	328960000	146510000	182450000
P15531;P15531-2;E7ERL0;E5RHP0;C9K028	Nucleoside diphosphate kinase A	NME1	12	2	2	12	11	2	1	2	1	86.2	25	25	17.149	0	29.339	0.64065	0.80436	1.3333	1.3389	3386900000	1696300000	1020700000	675630000	1690600000	720710000	969860000
F5GZ51;Q8N5G0-2;Q8N5G0;E5RH91	Small integral membrane protein 20	SMIM20	2	2	2	2	2	2	2	2	2	13.1	13.1	13.1	18.345	0.00039424	4.8873	0.42746	0.53538	1.3708	1.3386	179830000	106690000	76048000	30640000	73147000	31633000	41514000
F8VV04		SART3	27	2	2	21	24	1	2	1	2	40.2	2.7	2.7	89.04	0.00039761	5.0628			1.0384	1.3386	96123000	53951000	39208000	14743000	42172000	19713000	22459000
Q9H1B7	Interferon regulatory factor 2-binding protein-like	IRF2BPL	5	5	5	4	2	4	2	4	2	9.7	9.7	9.7	82.658	0	23.235	0.40873	0.52052	1.2629	1.3383	167270000	91671000	63449000	28222000	75600000	34401000	41198000
Q8TCS8;F8WBI3	Polyribonucleotide nucleotidyltransferase 1, mitochondrial	PNPT1	17	17	17	14	14	14	14	14	14	26.2	26.2	26.2	85.95	0	106.64	0.4596	0.58843	1.2608	1.338	1508800000	886250000	566580000	319680000	622520000	288740000	333780000
P62312	U6 snRNA-associated Sm-like protein LSm6	LSM6	5	5	5	4	4	4	4	4	4	56.2	56.2	56.2	9.1275	0	10.234	0.6879	0.8715	1.3042	1.3373	1085900000	542990000	324470000	218520000	542960000	239890000	303080000
Q6YHU6;B6ZDQ0;Q6YHU6-3;C9JJB1;Q6YHU6-2;C9JER1;H0Y3V5;Q6YHU6-4;B5MC89;Q8IY32;Q6YHU6-5;B6ZDE5;F5H3M9	Thyroid adenoma-associated protein	THADA	12	12	12	9	6	9	6	9	6	8.2	8.2	8.2	219.6	0	26.188	0.35009	0.45038	1.058	1.337	130070000	79718000	56882000	22835000	50349000	25149000	25200000
C9J8E1;Q16644;C9JPW3	MAP kinase-activated protein kinase 3	MAPKAPK3	3	3	2	3	3	3	3	2	2	9.6	9.6	7.2	37.389	0.00040917	5.8538	0.8752	1.0905	1.3174	1.3369	201030000	108530000	55821000	52706000	92506000	40625000	51881000
Q9UNX3;E5RIT6;E5RHH1	60S ribosomal protein L26-like 1	RPL26L1	10	2	2	10	10	2	2	2	2	45.5	11.7	11.7	17.256	0	9.1568	0.79386	1.0292	1.2723	1.3365	801590000	451820000	245240000	206580000	349780000	134590000	215180000
Q15050	Ribosome biogenesis regulatory protein homolog	RRS1	12	12	12	11	11	11	11	11	11	35.3	35.3	35.3	41.193	0	246.33	0.50404	0.67711	1.3213	1.3363	2143400000	978880000	667530000	311350000	1164500000	486370000	678100000
Q6P3X3;F8WCH1;C9JVS4	Tetratricopeptide repeat protein 27	TTC27	8	8	8	4	6	4	6	4	6	10.9	10.9	10.9	96.631	0	29.373	0.66612	0.85671	1.2197	1.336	385580000	85773000	47868000	37905000	299810000	169340000	130470000
Q9NY61	Protein AATF	AATF	11	11	11	8	9	8	9	8	9	27.5	27.5	27.5	63.132	0	101	0.45627	0.58732	1.2581	1.336	608100000	298470000	199140000	99333000	309630000	153120000	156510000
Q5SR21;O76075;O76075-2	DNA fragmentation factor subunit beta	DFFB	3	3	3	2	2	2	2	2	2	15.7	15.7	15.7	31.862	0	17.578	0.3897	0.48409	1.3174	1.3359	235690000	139710000	101000000	38710000	95978000	37652000	58327000
Q53EP0;Q53EP0-2	Fibronectin type III domain-containing protein 3B	FNDC3B	15	15	15	11	11	11	11	11	11	18.8	18.8	18.8	132.89	0	69.793	0.43665	0.5945	1.0398	1.3347	287710000	149580000	98997000	50588000	138120000	65469000	72652000
P78332;E9PGM9;Q86SS3;B4DNY1;F8WCA5;B4E0G6;F8WF63;C9J250;C9JHR3;C9JSL1	RNA-binding protein 6	RBM6	11	10	10	9	5	8	5	8	5	10.4	9.8	9.8	128.64	0	14.702	0.70519	0.96612	1.1074	1.3346	86133000	56946000	33964000	22983000	29186000	15838000	13349000
Q969S3	Zinc finger protein 622	ZNF622	10	10	10	9	8	9	8	9	8	28.5	28.5	28.5	54.271	0	45.706	0.73073	0.93311	1.2537	1.3345	685750000	313950000	162210000	151730000	371810000	167150000	204660000
Q9Y294	Histone chaperone ASF1A	ASF1A	4	4	3	4	4	4	4	3	3	37.3	37.3	33.3	22.968	0	45.326	0.51438	0.63827	1.3126	1.3339	684270000	334680000	219890000	114800000	349580000	137690000	211890000
Q92688-2;Q92688;Q5T6W8	Acidic leucine-rich nuclear phosphoprotein 32 family member B	ANP32B	10	7	7	10	9	7	6	7	6	45.1	26.7	26.7	22.276	0	24.665	0.59404	0.75778	1.2659	1.3338	10192000000	5974000000	3670800000	2303200000	4218300000	1809900000	2408400000
Q9BWD1;B7Z233	Acetyl-CoA acetyltransferase, cytosolic	ACAT2	14	14	14	11	12	11	12	11	12	52.6	52.6	52.6	41.35	0	203.51	0.43714	0.54112	1.2474	1.3337	3549300000	1925500000	1250200000	675260000	1623900000	656320000	967530000
Q9Y3B2;B1AMU7;B1AMU3;B1AMU4	Exosome complex component CSL4	EXOSC1	6	6	6	5	5	5	5	5	5	42.6	42.6	42.6	21.452	0	35.029	0.56556	0.71307	1.3412	1.3333	596830000	356870000	142990000	213880000	239950000	108260000	131690000
Q96P11-2;C9JJU9;Q96P11;B4DP79;G3V0G9;Q63ZY6-4;Q63ZY6-5;Q63ZY6	Probable 28S rRNA (cytosine-C(5))-methyltransferase	NSUN5	9	9	9	6	4	6	4	6	4	23.6	23.6	23.6	50.41	0	18.895	0.6852	0.88823	1.2978	1.3322	196740000	114990000	69273000	45717000	81753000	32970000	48783000
Q7Z4H3;Q7Z4H3-2;Q7Z4H3-3	HD domain-containing protein 2	HDDC2	6	6	6	6	5	6	5	6	5	43.6	43.6	43.6	23.39	0	40.056	0.73111	0.91367	1.296	1.3321	620780000	322560000	185040000	137520000	298220000	127240000	170980000
Q6UXN9;C9JBU3	WD repeat-containing protein 82	WDR82	10	10	10	8	5	8	5	8	5	39	39	39	35.079	0	39.229	0.64418	0.83315	1.2763	1.3319	487870000	331440000	197480000	133960000	156430000	37999000	118430000
Q9HC38-2;E7EMY5;Q9HC38;B7Z403;Q9HC38-3	Glyoxalase domain-containing protein 4	GLOD4	11	11	11	11	9	11	9	11	9	39.9	39.9	39.9	33.232	0	103.89	0.72243	0.89918	1.2717	1.331	3131700000	1853900000	1063700000	790210000	1277800000	618050000	659770000
Q9BZZ5-2;G3V1C3;Q9BZZ5;Q9BZZ5-3;B4DGR0;Q9BZZ5-1;B4DDR3;H0YER7;E9PQK6	Apoptosis inhibitor 5	API5	17	17	17	15	15	15	15	15	15	40.3	40.3	40.3	56.769	0	216.41	0.68423	0.8904	1.2497	1.3306	3404700000	1738300000	1034100000	704190000	1666400000	770260000	896120000
G3V0I6;Q01804;Q01804-3;D6RI06;Q01804-2;Q7RTX8;D6RA27;Q01804-4	OTU domain-containing protein 4	OTUD4	15	15	15	11	14	11	14	11	14	19.5	19.5	19.5	124.04	0	63.36	0.57954	0.80983	1.0688	1.3298	464780000	216910000	137320000	79594000	247870000	113260000	134610000
G8JLI1;Q4LE39-4;Q4LE39-3;Q4LE39-2;Q4LE39;H0Y7Y8;F8WB31	AT-rich interactive domain-containing protein 4B	ARID4B	3	3	3	2	2	2	2	2	2	3.1	3.1	3.1	130.48	0.0016328	3.1795	0.68402	0.92944	1.1058	1.3297	27838000	18003000	11623000	6380500	9834900	4967700	4867200
B7Z5R2;B7Z472;Q9H974	Queuine tRNA-ribosyltransferase subunit QTRTD1	QTRTD1	6	6	6	4	5	4	5	4	5	30.5	30.5	30.5	33.471	0	40.48	0.33862	0.48412	1.3086	1.3295	470260000	123640000	90157000	33485000	346610000	141750000	204860000
Q9BRZ2;C9JI91;Q9BRZ2-2;Q9BRZ2-3	E3 ubiquitin-protein ligase TRIM56	TRIM56	11	11	11	8	6	8	6	8	6	17.6	17.6	17.6	81.487	0	33.099	0.84436	1.0431	1.2491	1.3294	306660000	194870000	109750000	85125000	111790000	51456000	60335000
Q4J6C6-4;Q4J6C6;Q4J6C6-2;Q4J6C6-3	Prolyl endopeptidase-like	PREPL	10	10	10	4	9	4	9	4	9	21	21	21	73.351	0	31.559	0.76719	1.0508	1.1809	1.3293	378900000	178490000	105270000	73222000	200410000	95987000	104420000
Q0VDF9	Heat shock 70 kDa protein 14	HSPA14	9	9	9	6	7	6	7	6	7	20.6	20.6	20.6	54.794	0	21.428	0.63715	0.78271	1.2738	1.3277	430770000	190790000	114050000	76744000	239980000	121060000	118920000
P61964;Q86VZ2	WD repeat-containing protein 5	WDR5	14	14	14	13	9	13	9	13	9	60.2	60.2	60.2	36.588	0	111.62	0.4657	0.58778	1.3007	1.3277	1970100000	1183000000	670400000	512640000	787040000	335580000	451460000
Q6PL24	Protein TMED8	TMED8	3	3	3	1	3	1	3	1	3	13.5	13.5	13.5	35.74	0	9.681			1.2776	1.3276	97338000	23574000	14230000	9344200	73763000	37794000	35969000
P18615;E9PCL7;B4DYX9;A2ABK1;A2ABK2;B4DUN1;A2ABK3;E9PD43;A2ABK4;E7ENC7;E7EWR7	Negative elongation factor E	NELFE	8	8	8	3	6	3	6	3	6	28.7	28.7	28.7	43.239	0	40.662	0.26011	0.32529	1.2438	1.3275	105000000	47848000	38387000	9461300	57151000	23521000	33630000
Q01082;Q01082-3;Q01082-2;F8W6C1	Spectrin beta chain, non-erythrocytic 1	SPTBN1	115	115	106	105	104	105	104	98	97	59.7	59.7	55.8	274.61	0	323.31	0.55505	0.75387	1.0689	1.3273	18343000000	9461600000	6048800000	3412800000	8881000000	4260900000	4620100000
Q8WVK2;B8ZZ98	U4/U6.U5 small nuclear ribonucleoprotein 27 kDa protein	SNRNP27	2	2	2	2	2	2	2	2	2	16.8	16.8	16.8	18.86	0.00039063	4.6844	0.54085	0.67568	1.2824	1.3273	106360000	43447000	26515000	16932000	62913000	24463000	38450000
D6RAN8;Q9P0M9	39S ribosomal protein L27, mitochondrial	MRPL27	3	3	3	3	2	3	2	3	2	35.5	35.5	35.5	10.474	0	10.708	0.76037	0.8029	1.2785	1.3272	370460000	180750000	102270000	78477000	189710000	83852000	105860000
Q9Y3U8	60S ribosomal protein L36	RPL36	5	5	5	5	5	5	5	5	5	30.5	30.5	30.5	12.254	0	22.115	0.69162	0.84452	1.3305	1.3271	5088800000	2573800000	1555900000	1017900000	2514900000	1094800000	1420100000
Q5SRQ6;P67870;Q5SRQ3	Casein kinase II subunit beta	CSNK2B;CSNK2B-LY6G5B-1181	8	8	8	8	6	8	6	8	6	35.5	35.5	35.5	26.925	0	69.484	0.49342	0.62929	1.2767	1.326	3812800000	2424500000	1664500000	759980000	1388300000	591910000	796430000
Q9HBH5	Retinol dehydrogenase 14	RDH14	6	6	6	4	6	4	6	4	6	17.6	17.6	17.6	36.864	0	16.833	0.83646	1.0471	1.2725	1.3258	472740000	240310000	127740000	112560000	232430000	104320000	128110000
O75937	DnaJ homolog subfamily C member 8	DNAJC8	8	8	8	8	5	8	5	8	5	35.2	35.2	35.2	29.841	0	80.894	0.52439	0.73597	1.2632	1.3255	1222300000	677240000	439670000	237570000	545090000	255500000	289580000
Q96EK5	KIF1-binding protein	KIAA1279	14	14	14	8	12	8	12	8	12	30.3	30.3	30.3	71.813	0	58.911	0.53635	0.70766	1.0984	1.325	760890000	306340000	206210000	100130000	454540000	201020000	253520000
O75694;B4DLT2;O75694-2;E9PF10;D6RA13	Nuclear pore complex protein Nup155	NUP155	39	39	39	36	34	36	34	36	34	36.9	36.9	36.9	155.2	0	323.31	0.55332	0.74297	1.1081	1.3247	4087500000	2476200000	1556500000	919670000	1611300000	756040000	855240000
Q9NQT4	Exosome complex component RRP46	EXOSC5	2	2	2	0	2	0	2	0	2	14.5	14.5	14.5	25.249	0.0064869	2.3298			1.3376	1.3241	9064600	0	0	0	9064600	3637300	5427300
Q9P2X0;Q9P2X0-2	Dolichol-phosphate mannosyltransferase subunit 3	DPM3	2	2	2	2	2	2	2	2	2	23.9	23.9	23.9	10.094	0.00020606	6.0758	1.2226	1.5384	1.3219	1.3239	317000000	158400000	67741000	90662000	158600000	73331000	85269000
B3KRJ9;Q8WXA9-2;Q8WXA9;E5RFV3	Splicing regulatory glutamine/lysine-rich protein 1	SREK1	6	6	6	4	5	4	5	4	5	16.9	16.9	16.9	58.202	0	81.566	0.63571	0.78275	1.235	1.3239	200580000	91728000	52437000	39290000	108850000	43966000	64888000
E7EQY1;Q96C01;C9J2Y4;C9JF51	Protein FAM136A	FAM136A	6	6	6	6	5	6	5	6	5	24.5	24.5	24.5	26.776	0	17.77	0.74674	0.94995	1.2899	1.3236	973910000	495010000	278110000	216900000	478890000	204830000	274070000
Q5TEC6	Histone H3	HIST2H3PS2	8	2	2	7	7	1	2	1	2	44.1	22.1	22.1	15.43	0	19.028	0.50476	0.70523	1.3349	1.3233	5044200000	2160500000	1229400000	931180000	2883700000	1063900000	1819800000
B4DS82;Q14457;E7EV84	Beclin-1	BECN1	4	4	4	3	3	3	3	3	3	13.2	13.2	13.2	42.214	0	9.0512	0.76466	0.97347	1.2011	1.3232	411780000	193240000	114750000	78489000	218540000	99817000	118730000
Q5VWN6;Q5VWN6-2	Protein FAM208B	FAM208B	10	10	10	6	6	6	6	6	6	5.6	5.6	5.6	268.84	0	42.07	0.28519	0.38235	1.2208	1.3232	57479000	38571000	29458000	9112400	18908000	8435300	10473000
C9JL12;P13674-2;P13674	Prolyl 4-hydroxylase subunit alpha-1	P4HA1	11	11	11	10	7	10	7	10	7	27.1	27.1	27.1	58.957	0	93.469	0.4201	0.49952	1.2954	1.323	1205600000	788700000	493750000	294940000	416940000	180070000	236860000
O43823;B7Z8L8	A-kinase anchor protein 8	AKAP8	4	4	4	2	3	2	3	2	3	8.4	8.4	8.4	76.107	0	20.107	0.75597	0.91306	1.2547	1.3229	133760000	57564000	36962000	20601000	76195000	37729000	38465000
A2RRD3;Q14498-2;Q14498;E1P5S2;E9PCZ6;G3XAC6;H0Y4X3;Q5QP23;Q5QP21;Q5QP22;E7EU28;Q86U06-4;Q86U06-5;Q86U06-2;Q86U06;G3V5Z6;H0YJJ3;G3XAP0;Q86U06-3;F8WF24;F2Z3E6;F2Z2Z5;F8WF73;A8MYG5;G3V546	RNA-binding protein 39	RBM39;RNPC2	17	17	17	17	15	17	15	17	15	48	48	48	57.089	0	142.21	0.60733	0.78144	1.2356	1.3226	3980300000	1961600000	1028600000	933010000	2018700000	892480000	1126200000
Q68E01-2;Q68E01;Q68E01-3;Q68E01-4;H0Y8Z1	Integrator complex subunit 3	INTS3	17	17	17	16	8	16	8	16	8	25.4	25.4	25.4	118.01	0	112.13	0.53594	0.70244	1.2775	1.3221	624000000	370740000	223620000	147120000	253260000	117260000	136000000
Q70E73;C9K0J5;C9J164;Q70E73-5;Q70E73-2;Q70E73-8;Q70E73-7;Q70E73-4;Q70E73-3;Q70E73-9;Q70E73-6;B4E100;Q7Z5R6	Ras-associated and pleckstrin homology domains-containing protein 1	RAPH1	7	7	7	3	4	3	4	3	4	7.5	7.5	7.5	135.25	0	10.7	0.57984	0.79606	1.0444	1.322	91773000	49946000	31051000	18896000	41827000	24924000	16902000
C9J2U4;B4DIY7;Q96BW9;B4E101;G3V0F3	Phosphatidate cytidylyltransferase, mitochondrial	TAMM41	6	6	6	6	3	6	3	6	3	23.7	23.7	23.7	38.078	0	59.562	0.76961	0.94156	1.2051	1.322	207820000	134720000	79268000	55447000	73105000	36450000	36655000
Q8WUD4;C9JUN5	Coiled-coil domain-containing protein 12	CCDC12	4	4	4	2	3	2	3	2	3	31.3	31.3	31.3	19.181	0	31.702			1.2519	1.3208	57934000	25902000	20600000	5301800	32031000	14524000	17508000
O43159;E9PPY3;E9PPP6	Ribosomal RNA-processing protein 8	RRP8	3	3	3	1	2	1	2	1	2	8.6	8.6	8.6	50.714	0	8.8219			1.2403	1.3207	83183000	0	0	0	83183000	41721000	41462000
F5H1H6;Q69YQ0;F8WAN1;H0Y3Q3;C9J8U1;C9JLY8	Cytospin-A	SPECC1L;SPECC1L-ADORA2A	18	18	18	14	15	14	15	14	15	21.7	21.7	21.7	120.18	0	88.693	0.69262	0.9801	1.0671	1.3206	545890000	271930000	151880000	120050000	273960000	107390000	166570000
Q14257;F8WCY5;H0YL43;A8MXP8	Reticulocalbin-2	RCN2	10	10	10	10	8	10	8	10	8	39.4	39.4	39.4	36.876	0	323.31	0.65144	0.82959	1.2347	1.3203	1353200000	711520000	434590000	276920000	641650000	288620000	353030000
O43684-2;O43684;B4DDM6	Mitotic checkpoint protein BUB3	BUB3	13	13	13	12	12	12	12	12	12	52.5	52.5	52.5	36.954	0	111	0.54807	0.68702	1.2891	1.3202	4362600000	2364300000	1595200000	769120000	1998300000	888660000	1109600000
Q9GZR2;Q9GZR2-2	RNA exonuclease 4	REXO4	6	6	6	4	3	4	3	4	3	16.1	16.1	16.1	46.671	0	12.52			1.2443	1.3198	133810000	16289000	9594900	6694600	117520000	55839000	61686000
Q9HAV4;C9J4N8;E7EQN7;E7EQK9;E2QRM3;H0Y3W3;H0Y9I3;H0Y3Q8;H0YA57;C9JA76;E9PDL5	Exportin-5	XPO5	41	41	41	38	29	38	29	38	29	43.8	43.8	43.8	136.31	0	322.01	0.56109	0.75981	1.1165	1.3194	4165100000	2532900000	1533000000	999890000	1632200000	744010000	888160000
P57740;B4DZ67;Q6PJE1;H0YG15;G3V1T4	Nuclear pore complex protein Nup107	NUP107	19	19	19	12	12	12	12	12	12	26.7	26.7	26.7	106.37	0	104.44	0.73674	0.90278	1.2107	1.3193	1117800000	758550000	214100000	544460000	359230000	160110000	199120000
O94927	HAUS augmin-like complex subunit 5	HAUS5	3	3	3	1	2	1	2	1	2	5.7	5.7	5.7	71.682	0.00075973	4.0514			1.2304	1.319	22757000	0	0	0	22757000	10906000	11851000
C9JCC6;Q14919;Q14919-2;E9PQX9;E9PNC7;E9PMW2	Dr1-associated corepressor	DRAP1	5	5	5	5	3	5	3	5	3	25	25	25	23.205	0	39.607	0.82555	1.0303	1.2744	1.3186	1502400000	942910000	538700000	404200000	559500000	252950000	306550000
P62306;F8W0W6	Small nuclear ribonucleoprotein F	SNRPF	8	8	8	6	7	6	7	6	7	89.5	89.5	89.5	9.7251	0	119.85	0.58377	0.72186	1.2928	1.3185	1419100000	733900000	447520000	286380000	685170000	289270000	395900000
Q15293;B7Z1M1;E9PJD5;E9PNT6;E9PP27	Reticulocalbin-1	RCN1	13	13	13	10	12	10	12	10	12	42.3	42.3	42.3	38.89	0	52.929	0.55519	0.71943	1.2431	1.3185	3744700000	2070800000	1211200000	859640000	1673800000	643560000	1030300000
Q16777;Q6FI13	Histone H2A type 2-C;Histone H2A type 2-A	HIST2H2AC;HIST2H2AA3	11	11	1	9	8	9	8	1	1	66.7	66.7	22.5	13.988	0	323.31	0.37272	0.48426	1.3329	1.3179	87755000000	49458000000	34866000000	14592000000	38297000000	15318000000	22979000000
Q9BVP2-2;Q9BVP2	Guanine nucleotide-binding protein-like 3	GNL3	13	13	13	11	12	11	12	11	12	30	30	30	60.54	0	236.43	0.44418	0.56926	1.2417	1.3174	1714500000	724620000	478190000	246430000	989890000	440360000	549530000
O14841	5-oxoprolinase	OPLAH	11	11	11	10	9	10	9	10	9	11	11	11	137.46	0	58.447	0.89214	1.2022	1.121	1.3169	145080000	87593000	47317000	40276000	57492000	27869000	29623000
Q5T8T7;E7EN96;Q5T8T8;Q15528-2;Q15528;E9PGW7	Mediator of RNA polymerase II transcription subunit 22	MED22	5	5	5	5	5	5	5	5	5	44.8	44.8	44.8	15.855	0	20.806	0.58789	0.71937	1.3314	1.3169	368580000	157850000	90597000	67248000	210730000	92017000	118710000
P82933	28S ribosomal protein S9, mitochondrial	MRPS9	9	9	9	7	6	7	6	7	6	26.8	26.8	26.8	45.834	0	82.368	0.63472	0.83228	1.2396	1.3164	704170000	367400000	209950000	157450000	336770000	156090000	180680000
Q15276-2;Q15276;F5GZU7;F5H355	Rab GTPase-binding effector protein 1	RABEP1	8	8	8	4	8	4	8	4	8	11.7	11.7	11.7	95.478	0	24.017	0.65425	0.79193	1.2185	1.3162	220600000	76820000	47406000	29414000	143780000	61591000	82187000
Q9Y221;Q9Y221-2	60S ribosome subunit biogenesis protein NIP7 homolog	NIP7	9	9	9	9	9	9	9	9	9	60.6	60.6	60.6	20.462	0	118.08	0.42696	0.58907	1.2449	1.316	4715800000	2661800000	1800700000	861070000	2054000000	898710000	1155300000
E9PMR4;P48509;E9PL82;E9PRJ3;E9PJC8;E9PLZ6;E9PI15;E9PP93;E9PK37;E9PJE8;E9PSA1;E7EMW3	CD151 antigen	CD151	6	6	6	6	5	6	5	6	5	21.1	21.1	21.1	28.067	0	44.683	0.91435	1.1749	1.2479	1.3158	1578700000	783390000	400620000	382770000	795320000	356640000	438680000
P36871;F5H857;P36871-2;B4DPV0	Phosphoglucomutase-1	PGM1	23	23	23	19	22	19	22	19	22	47.9	47.9	47.9	61.448	0	78.069	0.62759	0.77676	1.2369	1.3154	4023400000	1583800000	988650000	595130000	2439600000	1121300000	1318200000
Q5JPP8;Q92581;Q92581-2	Sodium/hydrogen exchanger 6	SLC9A6	4	4	4	4	4	4	4	4	4	7.6	7.6	7.6	72.259	0	13.88	0.93591	1.2853	1.1472	1.3153	144910000	87987000	47866000	40121000	56919000	27945000	28973000
O60832;A8MUT5;O60832-2;C9IYT0	H/ACA ribonucleoprotein complex subunit 4	DKC1	18	18	18	15	16	15	16	15	16	44.7	44.7	44.7	57.673	0	197.54	0.44954	0.58154	1.2176	1.3153	2669900000	1317700000	887180000	430470000	1352200000	763640000	588600000
P15311;E7EQR4;E9PNP4	Ezrin	EZR	48	48	35	45	45	45	45	32	33	62.6	62.6	48.6	69.412	0	323.31	0.69991	0.90265	1.1988	1.3152	84840000000	39562000000	23455000000	16107000000	45278000000	20998000000	24279000000
Q96JY6;Q96JY6-3;C9JS55;Q96JY6-4;C9J0X3;C9K0F0;C9JSR2;E5RGS7;H0YBP7;C9J760;C9JRJ0;Q96JY6-2;C9JLG8;F8WFB8	PDZ and LIM domain protein 2	PDLIM2	5	5	5	4	4	4	4	4	4	20.7	20.7	20.7	37.458	0	30.543	0.4719	0.59659	1.2762	1.3152	230910000	109870000	71821000	38048000	121040000	55237000	65799000
Q9UKK6;Q9NPJ8;Q9NPJ8-2;Q9NPJ8-3;Q9NPJ8-4	NTF2-related export protein 1;NTF2-related export protein 2	NXT1;NXT2	4	4	4	4	3	4	3	4	3	35.7	35.7	35.7	15.847	0	7.5396	0.6231	0.78638	1.343	1.3143	241240000	139130000	85811000	53321000	102110000	43845000	58268000
F5H6K0;O43143	Putative pre-mRNA-splicing factor ATP-dependent RNA helicase DHX15	DHX15	35	35	34	29	33	29	33	28	32	51.5	51.5	50.4	89.502	0	211.52	0.61667	0.78339	1.2612	1.3141	10283000000	5018500000	3126200000	1892400000	5264100000	2356800000	2907300000
B4DP36;D6REB0;D6RF02;E7ENK0;E7ETP5;Q13137;E9PBE5;H0YBP4;H0Y9G3	Calcium-binding and coiled-coil domain-containing protein 2	CALCOCO2	3	3	3	2	2	2	2	2	2	7	7	7	55.188	0	7.2431			1.2448	1.3137	68038000	24996000	15790000	9206000	43042000	19330000	23712000
Q96NT0;B8ZZ99;F8WCZ3;B4DJ47	Coiled-coil domain-containing protein 115	CCDC115	3	3	3	1	3	1	3	1	3	20.6	20.6	20.6	19.76	0	8.8835			1.3608	1.3137	141230000	36432000	20962000	15470000	104800000	45278000	59520000
Q5BJD5;E9PJ42;E9PP29;Q5BJD5-2	Transmembrane protein 41B	TMEM41B	6	6	6	3	5	3	5	3	5	22	22	22	32.513	0	26.454	1.0489	1.3552	1.2191	1.3123	272440000	127910000	60424000	67483000	144540000	67133000	77403000
Q16513;Q16513-3;Q16513-2;Q16513-4;Q16513-5;B1AL79;H0Y5V5;F5H3S7;H0Y429;Q6P5Z2	Serine/threonine-protein kinase N2	PKN2	35	35	34	32	27	32	27	32	26	46	46	45.2	112.03	0	214.98	0.4131	0.58052	1.1667	1.3121	2225700000	1511100000	982410000	528690000	714610000	323930000	390670000
Q9Y580;G3V1T9;F5H606;F5GXV8;F5GY08;F5H674	RNA-binding protein 7	RBM7	5	5	5	5	3	5	3	5	3	20.7	20.7	20.7	30.503	0	140.36	0.56098	0.69742	1.2449	1.3121	669500000	453890000	299400000	154490000	215610000	96304000	119310000
Q15070-2;Q15070;E7EVY0;C9JC63;Q15070-3	Mitochondrial inner membrane protein OXA1L	OXA1L	8	8	8	8	5	8	5	8	5	17.2	17.2	17.2	46.691	0	15.509	0.7098	0.89256	1.2936	1.3118	768900000	581060000	346660000	234400000	187840000	89083000	98759000
Q9H814;B4DPU2	Phosphorylated adapter RNA export protein	PHAX	8	8	8	6	5	6	5	6	5	22.6	22.6	22.6	44.402	0	14.512	0.6008	0.73914	1.2669	1.3108	462750000	328500000	185290000	143210000	134250000	63877000	70377000
P32321;P32321-2;D6RBJ9;D6RC36;D6R9S0;D6RBN2;D6RAD7;D6RAR9	Deoxycytidylate deaminase	DCTD	7	7	7	7	6	7	6	7	6	43.8	43.8	43.8	20.016	0	31.594	0.58518	0.77759	1.2757	1.3108	1137000000	685000000	420090000	264910000	451990000	192680000	259310000
Q13123;Q9H4P6;E7EQZ7;D6REL4;D6RAY9;D6RCQ4	Protein Red	IK	10	10	10	4	10	4	10	4	10	19.6	19.6	19.6	65.601	0	19.513	0.63364	0.79365	1.2471	1.3097	877790000	419280000	250160000	169120000	458510000	188310000	270200000
C9JE98;C9J239;C9J0Q5;C9JJF6;C9JFD3;Q9Y618-5;Q9Y618-4;Q9Y618-3;Q9Y618;C9J7T7;C9JQE8;C9J330;Q9Y618-2;H0YGK8;H0Y5V2	Nuclear receptor corepressor 2	NCOR2	25	25	24	17	20	17	20	17	19	13.8	13.8	13.4	268.04	0	60.823	0.46793	0.65148	1.0032	1.3088	543770000	236280000	154900000	81381000	307490000	146480000	161010000
E9PR71;Q9P2Y5;E9PK00	UV radiation resistance-associated gene protein	UVRAG	3	3	3	1	2	1	2	1	2	5	5	5	66.997	0.0012861	3.3994			1.1998	1.3087	37443000	9911300	7640300	2271000	27531000	12016000	15515000
O60888-3;O60888;O60888-2;C9IZG4;C9IZQ5	Protein CutA	CUTA	4	4	4	4	3	4	3	4	3	46.8	46.8	46.8	16.832	0	57.452	0.46569	0.57224	1.2711	1.3085	770150000	425630000	300570000	125050000	344520000	162600000	181930000
P49207	60S ribosomal protein L34	RPL34	8	8	8	7	7	7	7	7	7	39.3	39.3	39.3	13.293	0	27.139	0.6974	0.90234	1.2905	1.3083	11424000000	5867200000	3380300000	2486900000	5556300000	2404700000	3151600000
Q9H446;E5RGQ3;A8MT24;E5RGS5;E5RJE3	RWD domain-containing protein 1	RWDD1	5	5	5	5	4	5	4	5	4	25.5	25.5	25.5	27.939	0	48.242	0.77046	0.94295	1.28	1.3082	297480000	182120000	97004000	85119000	115360000	56769000	58592000
Q9Y3Y2-4;Q9Y3Y2;Q9Y3Y2-3;Q5T7Y7	Chromatin target of PRMT1 protein	CHTOP	4	4	4	4	3	4	3	4	3	30.7	30.7	30.7	21.918	0	59.015	0.75456	0.95412	1.2526	1.3076	933260000	589820000	336220000	253600000	343440000	160800000	182640000
B1AH87;P30536	Translocator protein	TSPO	2	2	2	2	2	2	2	2	2	29	29	29	11.896	0	10.878	0.82419	1.0472	1.1893	1.3075	450280000	222830000	110540000	112280000	227450000	98264000	129190000
P23526;F5H737	Adenosylhomocysteinase	AHCY	27	27	27	25	26	25	26	25	26	61.1	61.1	61.1	47.716	0	321.42	0.59765	0.79363	1.2345	1.3073	32456000000	16219000000	10196000000	6023000000	16237000000	7216000000	9021200000
P28715;F8WDY3;P28715-2;Q9HD60	DNA repair protein complementing XP-G cells	ERCC5	9	9	9	8	5	8	5	8	5	10.5	10.5	10.5	133.11	0	35.484	0.61306	0.8735	1.0462	1.3072	158550000	103300000	60239000	43057000	55254000	27479000	27775000
B3KUP0;B3KQR7;C9JP16;Q8NB01;O75718	Cartilage-associated protein	CRTAP	2	2	2	0	2	0	2	0	2	7.3	7.3	7.3	29.795	0.0018096	3.1355			1.2709	1.3069	46091000	0	0	0	46091000	21828000	24263000
P31942-2;P31942;B4DHY1;P31942-3;P31942-4;P31942-6;P31942-5	Heterogeneous nuclear ribonucleoprotein H3	HNRNPH3	10	9	9	10	10	9	9	9	9	45.3	42.9	42.9	35.238	0	179.09	0.57177	0.70457	1.2703	1.3063	8562400000	4761300000	3095000000	1666300000	3801100000	1801400000	1999700000
P49773;D6REP8;D6RE99;D6RD60;D6RC06	Histidine triad nucleotide-binding protein 1	HINT1	9	9	9	9	9	9	9	9	9	79.4	79.4	79.4	13.802	0	282.64	0.75438	0.96569	1.293	1.3056	9603400000	4911000000	2834100000	2076900000	4692500000	2108700000	2583800000
P33527;P33527-9;P33527-3;P33527-4;P33527-2;P33527-7;P33527-5;F5GXL7;P33527-6;P33527-8	Multidrug resistance-associated protein 1	ABCC1	44	44	43	38	38	38	38	37	37	37.9	37.9	37.3	171.59	0	323.31	0.55341	0.75694	1.0151	1.3053	3787700000	2042700000	1274300000	768460000	1745000000	838300000	906710000
Q9H3H5-2;Q9H3H5;E7EW40;Q9H3H5-3;F8W681;F8WE55	UDP-N-acetylglucosamine--dolichyl-phosphate N-acetylglucosaminephosphotransferase	DPAGT1	4	4	4	4	4	4	4	4	4	8.5	8.5	8.5	45.127	0	7.3016	0.78311	1.0758	1.0352	1.3049	1177500000	594510000	327660000	266850000	582950000	269370000	313580000
Q14019	Coactosin-like protein	COTL1	11	11	11	11	10	11	10	11	10	75.4	75.4	75.4	15.945	0	123.03	0.65789	0.82724	1.2961	1.3043	14626000000	7204400000	4268900000	2935500000	7421300000	3195700000	4225600000
Q53GS9;B9A018;B8ZZD1;B4DHT4;G5E9H0;F8WC91;C9JIU2	U4/U6.U5 tri-snRNP-associated protein 2	USP39	14	14	14	12	12	12	12	12	12	30.8	30.8	30.8	65.38	0	176.44	0.39409	0.49563	1.2054	1.3039	1422600000	710410000	513510000	196900000	712160000	309080000	403080000
E7ETS7;Q12959-5;Q12959-3;Q12959-6;Q12959-4;Q12959;Q12959-7;Q12959-2;E9PG21;E7EWL7;E7EQD7;B4E2H8;B7Z264;E9PIW2;B7Z2T4;E9PN83;H0YGP1;Q15700-3;Q15700;Q15700-4;Q15700-2;C9IYP1;C9JWP9;C9JYG3;B5MCC5;F5H5P1;B7Z3U2;E7EQV1;E7EQV0;F8W9V6;G5E939;P78352;P78352-2;C9J110;F2Z2L0;C9JUA9;C9JN61;C9JCP6;A8MUT6;F8W750;A8MUT9;Q6ZSU2;Q5JUW8;B4E0H1;Q92796-2;Q92796	Disks large homolog 1	DLG1	19	19	19	16	14	16	14	16	14	31.5	31.5	31.5	98.974	0	95.222	0.5522	0.72673	1.1876	1.3039	1729300000	993060000	620930000	372130000	736230000	329620000	406610000
Q9Y605	MORF4 family-associated protein 1	MRFAP1	3	3	3	3	2	3	2	3	2	33.1	33.1	33.1	14.649	0	34.572	0.62403	0.76127	1.3344	1.3037	222030000	129330000	72653000	56680000	92699000	30486000	62214000
Q5VZL5-2;Q5VZL5-4;Q5VZL5;Q5VZL5-3	Zinc finger MYM-type protein 4	ZMYM4	6	6	6	4	4	4	4	4	4	4.9	4.9	4.9	163.19	0	14.28	0.44963	0.60099	1.0721	1.3037	119400000	70922000	44528000	26395000	48478000	22526000	25952000
Q5SSJ5;Q5SSJ5-2;Q5SSJ5-3;B0QZK4;Q5SWC8;B0QZK9;B0QZK8;Q5SSJ5-5	Heterochromatin protein 1-binding protein 3	HP1BP3	15	15	15	11	13	11	13	11	13	31.6	31.6	31.6	61.206	0	58.453	0.62631	0.77816	1.1835	1.3037	3092600000	1591500000	904010000	687460000	1501100000	655340000	845790000
C9JQD4;O43447;A6NNE7;H0YEL5;A6NM32;C9JAN8	Peptidyl-prolyl cis-trans isomerase;Peptidyl-prolyl cis-trans isomerase H	PPIH	6	6	6	6	4	6	4	6	4	40.3	40.3	40.3	15.8	0	14.113	0.51676	0.66045	1.2956	1.3034	1210900000	760730000	528480000	232250000	450190000	201470000	248720000
Q9NPQ8-4;Q9NPQ8;Q9NPQ8-3;Q9NPQ8-2;H0YEN0;E9PSI0;E9PRC0;E9PI04;E9PLE5;H0YE35;B7WPL0;Q9NVN3-4;Q9NVN3-3;Q9NVN3;Q9NVN3-1	Synembryn-A	RIC8A	14	14	14	13	11	13	11	13	11	38.5	38.5	38.5	59.612	0	134.03	0.70574	0.85473	1.2333	1.3033	2495600000	1430900000	858080000	572810000	1064700000	504420000	560310000
C9JLU1;P52434;C9JBJ6;C9JCU7;C9J413;C9JUA8	DNA-directed RNA polymerases I, II, and III subunit RPABC3	POLR2H	7	7	7	7	7	7	7	7	7	67.8	67.8	67.8	16.996	0	139.05	0.57588	0.72341	1.2967	1.3031	5109900000	2924900000	1834800000	1090100000	2185000000	990060000	1194900000
Q9BZJ0;Q5JY65;Q9BZJ0-2;Q9BZJ0-3	Crooked neck-like protein 1	CRNKL1	17	17	17	10	14	10	14	10	14	22.5	22.5	22.5	100.45	0	54.52	0.49897	0.61785	1.2351	1.3031	778610000	380840000	239800000	141040000	397770000	169470000	228300000
Q92804-2;Q92804;F5GWQ7	TATA-binding protein-associated factor 2N	TAF15	5	3	3	4	5	2	3	2	3	7.3	3.4	3.4	61.557	0.00040453	5.4687			1.2463	1.3031	124330000	5893400	3304600	2588800	118430000	74983000	43449000
O60506;O60506-2	Heterogeneous nuclear ribonucleoprotein Q	SYNCRIP	27	27	1	27	26	27	26	1	1	47.4	47.4	2.6	69.602	0	323.31	0.63964	0.81822	1.2095	1.3029	26373000000	13368000000	8132300000	5235300000	13006000000	6036800000	6968800000
A6NP58;B0YJ81-2;B0YJ81	Very-long-chain (3R)-3-hydroxyacyl-CoA dehydratase 1	PTPLA	2	2	2	2	2	2	2	2	2	20.4	20.4	20.4	16.806	0	9.1911	0.34392	0.45618	1.0877	1.3028	139790000	45403000	32532000	12870000	94385000	35611000	58774000
A8MSQ1;O94880;O94880-2	PHD finger protein 14	PHF14	7	7	7	2	6	2	6	2	6	7.5	7.5	7.5	106.99	0	18.312	0.54048	0.91915	1.0329	1.3027	199050000	111570000	61416000	50150000	87486000	43139000	44347000
Q8WVP7;Q8WVP7-3;F8WCL1;F8WEK4;F8WB14;F8WDW0;F8WEN8;F2Z2Z3;H0YHZ2;H0Y6V6;Q8WVP7-2;Q6UX01-3;Q6UX01-4;Q6UX01-2;Q6UX01	Limb region 1 protein homolog;Protein LMBR1L	LMBR1;LMBR1L	2	2	2	2	2	2	2	2	2	3.9	3.9	3.9	55.097	0.0019895	3.1179	0.81323	1.0591	1.0806	1.3008	31748000	17212000	9611300	7600900	14536000	7308900	7227200
P54577	Tyrosine--tRNA ligase, cytoplasmic;Tyrosine--tRNA ligase, cytoplasmic, N-terminally processed	YARS	37	37	37	33	35	33	35	33	35	73.5	73.5	73.5	59.143	0	248.93	0.55808	0.74488	1.2289	1.3006	26812000000	12885000000	8039100000	4845800000	13927000000	6017100000	7910200000
B7Z4Q3;B7Z500;Q9Y383-2;C9JWT3	UPF0562 protein C7orf55;Putative RNA-binding protein Luc7-like 2	C7orf55;LUC7L2	10	10	0	9	7	9	7	0	0	22.5	22.5	0	54.223	0	57.615	0.61444	0.77841	1.3067	1.3005	1464100000	796770000	490040000	306740000	667290000	348110000	319180000
Q8TA92;Q9Y4W6	AFG3-like protein 2	AFG3L2	10	10	9	7	7	7	7	6	6	13.2	13.2	12.2	90.193	0	33.134	0.80276	1.0219	1.1993	1.3003	573550000	210740000	94035000	116700000	362810000	141290000	221520000
Q9BW92;Q9H9V2;E7EVR9;Q5T5E9;B4DQF3;Q5T5F2	Threonine--tRNA ligase, mitochondrial	TARS2	8	8	8	4	7	4	7	4	7	14.2	14.2	14.2	81.035	0	19.099	0.51859	0.6855	1.2142	1.3001	250160000	68147000	37681000	30466000	182010000	80601000	101410000
Q5JRG1;C9JDH3;Q9BVL2-2;A6NI12;Q9BVL2	Nucleoporin p58/p45	NUPL1	6	6	6	4	5	4	5	4	5	17.1	17.1	17.1	49.095	0	44.777	0.70709	0.90247	1.2654	1.2998	527710000	224550000	127960000	96597000	303160000	154450000	148700000
O15355;F5H7G7;Q59GB2	Protein phosphatase 1G	PPM1G	13	13	13	10	11	10	11	10	11	30	30	30	59.271	0	95.56	0.66589	0.83956	1.1129	1.2997	1543700000	745470000	451530000	293940000	798220000	341940000	456280000
Q9P016;Q9P016-2;E9PPQ6	Thymocyte nuclear protein 1	THYN1	4	4	4	2	3	2	3	2	3	16	16	16	25.697	0.00039944	5.1684	0.65044	0.8097	1.2723	1.2993	223520000	49558000	28125000	21433000	173970000	75966000	98000000
Q9UHX1-6;Q9UHX1-4;Q9UHX1-5;Q9UHX1-2;Q9UHX1-3;Q9UHX1;E9PQ56;H0YEM1;E9PN18;E9PMU7;E9PL19;H0YCP8	Poly(U)-binding-splicing factor PUF60	PUF60	21	21	21	18	19	18	19	18	19	49.9	49.9	49.9	55.399	0	237.59	0.66064	0.87011	1.2246	1.2992	5608400000	2987100000	1851400000	1135700000	2621300000	1230700000	1390500000
Q9H7Z7;A6NHH0	Prostaglandin E synthase 2;Prostaglandin E synthase 2 truncated form	PTGES2	11	11	11	7	9	7	9	7	9	40.3	40.3	40.3	41.943	0	166.34	0.78696	0.98536	1.2343	1.2989	1546400000	697950000	360810000	337130000	848420000	387600000	460830000
Q9UHR5-2;Q9UHR5;F5H478	SAP30-binding protein	SAP30BP	5	5	5	3	4	3	4	3	4	22.3	22.3	22.3	32.068	0	28.017	0.72678	0.92581	1.299	1.2989	174210000	63972000	40179000	23793000	110240000	52118000	58121000
C9JJ19;P82930	28S ribosomal protein S34, mitochondrial	MRPS34	6	6	6	6	5	6	5	6	5	32	32	32	26.332	0	21.778	0.58546	0.73538	1.2598	1.2987	1210700000	755410000	482790000	272620000	455240000	197910000	257340000
E7EVD1;O43395;B4DSY9	U4/U6 small nuclear ribonucleoprotein Prp3	PRPF3	12	12	12	10	8	10	8	10	8	26.8	26.8	26.8	72.075	0	65.617	0.59471	0.77077	1.269	1.2985	1036400000	560160000	368390000	191770000	476250000	229600000	246640000
Q15020;B7ZKM0;F5H0B8;E7EMI4;Q15020-2;F8W667;H0YHU8;F8VVK9;F8VZM2;Q15020-3	Squamous cell carcinoma antigen recognized by T-cells 3	SART3	38	38	13	33	29	33	29	13	7	44.2	44.2	14.2	109.93	0	278.33	0.62828	0.89502	1.0916	1.2982	3812000000	2076400000	1277800000	798680000	1735600000	810670000	924920000
G3XAG1;B4DSM5;Q96ME7;Q86XK6;B4E0X7	Zinc finger protein 512	ZNF512	6	6	6	5	4	5	4	5	4	15.2	15.2	15.2	64.594	0	33.294	0.39546	0.58817	1.1816	1.2978	254310000	158300000	108960000	49339000	96009000	43224000	52785000
Q9UHY7;D6RA00;F5GW88;Q9UHY7-2	Enolase-phosphatase E1	ENOPH1	9	9	9	7	9	7	9	7	9	47.9	47.9	47.9	28.932	0	194.35	0.62926	0.78877	1.2343	1.2976	3872900000	2051300000	1294300000	757050000	1821600000	819090000	1002500000
Q13155;A8MU58;F8WCL2	Aminoacyl tRNA synthase complex-interacting multifunctional protein 2	AIMP2	14	14	4	14	9	14	9	4	2	59.1	59.1	23.8	35.348	0	286.09	0.63052	0.78031	1.2695	1.2976	8859600000	5121100000	3065600000	2055500000	3738500000	1522600000	2215900000
Q6P2Q9;F5H2I4	Pre-mRNA-processing-splicing factor 8	PRPF8	107	107	107	97	100	97	100	97	100	52.6	52.6	52.6	273.6	0	323.31	0.54745	0.73591	1.0643	1.2975	14449000000	7580800000	4881900000	2698900000	6868600000	3519500000	3349200000
Q5T1Z4;Q5T1Z8;Q14671-2;E9PCJ0;E7EWT3;F8WBG3;H0YDK8;H0YC97	Pumilio homolog 1	PUM1	18	18	1	16	13	16	13	1	0	18.3	18.3	1.4	126.76	0	77.515	0.55882	0.74073	1.0845	1.2974	1414300000	765160000	452760000	312400000	649160000	301220000	347940000
Q9Y2P8;Q5VYW8;Q5VZU3;Q5VZU1;Q5VZU2	RNA 3-terminal phosphate cyclase-like protein	RCL1	11	11	11	8	7	8	7	8	7	30.8	30.8	30.8	40.842	0	23.349	0.63909	0.81601	1.2857	1.2974	520150000	307710000	195420000	112290000	212440000	98118000	114320000
Q5VWZ2;Q5VWZ2-2	Lysophospholipase-like protein 1	LYPLAL1	6	6	6	6	3	6	3	6	3	29.1	29.1	29.1	26.316	0	12.426	0.82599	1.0295	1.2964	1.2963	523430000	323530000	184080000	139450000	199900000	93380000	106520000
P46100-3;P46100;P46100-2;P46100-5;P46100-4;F8WDE0;P46100-6;Q5H9A3;H0Y3T0;E9PCV7	Transcriptional regulator ATRX	ATRX	14	14	14	10	8	10	8	10	8	7.6	7.6	7.6	269.81	0	40.577	0.6612	0.88326	1.0671	1.2958	269790000	185260000	104660000	80594000	84536000	35872000	48665000
B4DEC5;Q9C037-3;Q9C037-2;Q9C037	Tripartite motif-containing protein 4	TRIM4	3	3	3	2	2	2	2	2	2	12.1	12.1	12.1	37.692	0.00039277	4.8112	0.7499	0.9807	1.2273	1.2957	2420800000	692410000	381020000	311390000	1728400000	744730000	983690000
Q9BY42;A8MSH5;A2A2L5;A2A2L6	Protein RTF2 homolog	RTFDC1	7	7	7	7	4	7	4	7	4	32.7	32.7	32.7	33.886	0	43.041	0.57955	0.74695	1.2612	1.2955	662450000	420110000	270830000	149280000	242340000	99410000	142930000
P49641;H0YLB9;H0YKU9;P49641-1;H0YNG5;P49641-2;H0YKM7;H0YKT0;H0YKH9;H0YLU3;B4DRE0;H0YMU0;H0YNC8;H0YL67;H0YLL4	Alpha-mannosidase 2x	MAN2A2	16	15	15	12	12	11	12	11	12	18.2	17.5	17.5	130.54	0	37.503	0.63708	0.87222	1.0435	1.2955	311650000	163770000	91102000	72669000	147880000	75465000	72419000
Q9NVV4-2;Q9NVV4;Q5T852	Poly(A) RNA polymerase, mitochondrial	MTPAP	5	4	4	2	4	1	3	1	3	8	6.6	6.6	78.832	0	7.9778			1.2379	1.2954	97853000	11094000	7561300	3532700	86759000	37738000	49021000
P56192;B3KVK7;A6NC17;H0YIP0;H0YHV5;F5H2V6;F8VS26;F8W0M7;F8W0S4;F8VZZ9;H0YI94;H0YIC2;F8VPL7;H0YHL6;H0YI27	Methionine--tRNA ligase, cytoplasmic	MARS	36	36	36	31	35	31	35	31	35	48	48	48	101.11	0	323.31	0.53481	0.72325	1.2008	1.2951	12515000000	6369800000	4126500000	2243400000	6145600000	2804000000	3341600000
Q9Y399;Q5T8A0	28S ribosomal protein S2, mitochondrial	MRPS2	6	6	6	4	5	4	5	4	5	17.6	17.6	17.6	33.249	0	11.455	0.63994	0.76829	1.1857	1.2948	776610000	429840000	264200000	165640000	346770000	160950000	185830000
Q8NBT2;C9JGC4;E7EWE9	Kinetochore protein Spc24	SPC24	5	5	5	4	1	4	1	4	1	29.9	29.9	29.9	22.443	0	31.465	0.16189	0.2002	1.2633	1.2948	136010000	100830000	88179000	12650000	35181000	12313000	22868000
Q00059;A8MRB2	Transcription factor A, mitochondrial	TFAM	7	7	7	7	5	7	5	7	5	26.8	26.8	26.8	29.096	0	15.069	0.59217	0.76327	1.2671	1.2944	1240800000	669620000	401080000	268540000	571190000	261250000	309940000
P20290-2;D6RDG3	Transcription factor BTF3	BTF3	10	1	1	9	10	1	1	1	1	75.9	6.2	6.2	17.699	0.00057285	4.1923	0.50788	0.68767	1.2114	1.2944	434890000	151130000	99615000	51520000	283750000	138480000	145270000
Q9Y536	Peptidyl-prolyl cis-trans isomerase A-like 4A/B/C	PPIAL4A	3	1	1	3	3	1	1	1	1	20.7	7.9	7.9	18.182	0.0012872	3.4208	0.64707	0.88844	1.2017	1.294	193700000	114050000	69745000	44305000	79651000	34469000	45182000
Q9UBV8	Peflin	PEF1	7	7	7	4	6	4	6	4	6	31.7	31.7	31.7	30.381	0	60.611	0.80387	1.0509	1.2244	1.2938	404480000	246530000	130780000	115750000	157940000	78410000	79531000
P52597;B4DKS8	Heterogeneous nuclear ribonucleoprotein F;Heterogeneous nuclear ribonucleoprotein F, N-terminally processed	HNRNPF	13	11	11	11	12	9	10	9	10	48.2	41.7	41.7	45.671	0	125.97	0.59847	0.7772	1.2578	1.2934	3840500000	1910700000	1232600000	678100000	1929800000	900320000	1029500000
Q5QP56;Q9H1R6;Q5TE64;Q07817-2;Q07817-3;Q07817;Q5QP59	Bcl-2-like protein 1	BCL2L1	4	4	4	3	4	3	4	3	4	23.2	23.2	23.2	20.244	0	11.484	0.67197	0.84578	1.2353	1.2933	1193400000	593240000	361180000	232060000	600210000	279050000	321160000
Q9H9Y2	Ribosome production factor 1	RPF1	5	5	5	3	4	3	4	3	4	17.8	17.8	17.8	40.11	0	12.689	0.52114	0.78507	1.1362	1.2931	253980000	90454000	51601000	38853000	163520000	69358000	94164000
Q8WUX2	Cation transport regulator-like protein 2	CHAC2	3	3	3	2	3	2	3	2	3	23.4	23.4	23.4	20.874	0	8.2938	0.50995	0.66178	1.2547	1.2928	354470000	231430000	148960000	82466000	123040000	48270000	74771000
F8W6L6;P35580;P35580-2;P35580-3;F8VTL3;E7ERA5	Myosin-10	MYH10	34	13	10	25	29	9	8	9	5	20	9.8	8.2	230.77	0	38.086	0.5417	0.731	1.0238	1.2924	116910000	73681000	46615000	27066000	43230000	21238000	21991000
P61313;E7EQV9;E7ENU7;E7EX53;Q642I1;E7ERA2	60S ribosomal protein L15;Ribosomal protein L15	RPL15	16	16	16	16	16	16	16	16	16	54.9	54.9	54.9	24.146	0	67.603	0.63588	0.84565	1.114	1.2923	16406000000	9413700000	5748700000	3665100000	6992700000	3091400000	3901300000
O00764;F2Z2Y4;F2Z3F8;O00764-3;O00764-2;A8MV33	Pyridoxal kinase	PDXK	15	15	15	12	12	12	12	12	12	62.8	62.8	62.8	35.102	0	236.77	0.74585	0.95418	1.2171	1.2921	6699900000	3768200000	2150800000	1617400000	2931700000	1464900000	1466800000
Q9BQ67;E7EX09	Glutamate-rich WD repeat-containing protein 1	GRWD1	7	7	7	6	5	6	5	6	5	21.5	21.5	21.5	49.419	0	41.327	0.29594	0.36828	1.2082	1.292	1009300000	582770000	413820000	168950000	426520000	181760000	244760000
Q9NZL9;Q9NZL9-3;Q9NZL9-4;Q9NZL9-2;B7Z1X8;E5RJR3;E5RFS9;Q9NZL9-5	Methionine adenosyltransferase 2 subunit beta	MAT2B	11	11	11	11	9	11	9	11	9	41.9	41.9	41.9	37.551	0	78.725	0.74397	0.9373	1.2415	1.2914	2578600000	1411100000	791710000	619410000	1167400000	532600000	634840000
P41240;E7EQW6	Tyrosine-protein kinase CSK	CSK	14	14	14	10	12	10	12	10	12	35.6	35.6	35.6	50.704	0	41.913	0.54927	0.6797	1.2425	1.2908	1813000000	889380000	598830000	290550000	923620000	431100000	492520000
P82914	28S ribosomal protein S15, mitochondrial	MRPS15	4	4	4	4	3	4	3	4	3	10.1	10.1	10.1	29.842	0.00039216	4.7703	0.66831	0.82477	1.0779	1.2908	1693800000	1184700000	738050000	446620000	509140000	176390000	332750000
Q13243;Q13243-3;B4DJK0;B4DUA4;G3V5K8;Q13243-2	Serine/arginine-rich splicing factor 5	SRSF5	8	7	7	7	8	6	7	6	7	27.6	24.3	24.3	31.263	0	33.308	0.63369	0.81392	1.1822	1.2903	2464300000	1353200000	770460000	582770000	1111100000	467190000	643920000
Q96I59;E9PRK2;H0YEL9;G3V178	Probable asparagine--tRNA ligase, mitochondrial	NARS2	5	5	5	5	3	5	3	5	3	19.1	19.1	19.1	54.089	0	23.818	0.64591	0.80176	1.2387	1.289	228680000	115740000	75315000	40421000	112950000	52157000	60789000
P39023;F2Z3A5;G5E9G0;B5MCW2;F8WCR1;Q92901	60S ribosomal protein L3	RPL3	23	23	23	22	21	22	21	22	21	48.1	48.1	48.1	46.108	0	277.54	0.73761	0.94807	1.131	1.2886	35327000000	19221000000	10884000000	8337000000	16106000000	7458600000	8647400000
P50579;F8VRR3;B4DUX5;F8VQZ7;G3XA91;G3V1U3;F8VZX9;F8VY03;F8VSC4	Methionine aminopeptidase 2	METAP2	11	11	11	10	9	10	9	10	9	33.7	33.7	33.7	52.891	0	136.14	0.55606	0.70744	1.1884	1.2882	1593300000	695770000	453680000	242100000	897520000	383850000	513670000
Q9H2D1;F5H2Q1;E5RGK5;E5RFL3;E5RGT9;B4DUQ5	Mitochondrial folate transporter/carrier	SLC25A32	4	4	4	4	3	4	3	4	3	20.6	20.6	20.6	35.407	0	48.003	0.46657	0.58464	1.1629	1.2881	299120000	160110000	110050000	50058000	139010000	63184000	75823000
Q7LBC6;H0YH24;Q7LBC6-2;F5H275;Q7LBC6-3;H0Y9V5	Lysine-specific demethylase 3B	KDM3B	21	21	21	16	16	16	16	16	16	15.7	15.7	15.7	191.58	0	70.049	0.43152	0.60738	1.0346	1.2881	633380000	393520000	266650000	126870000	239860000	118440000	121420000
F5GWB8;Q9Y6K5;F8VS35;F8VWK9;F8VW22	2-5-oligoadenylate synthase 3	OAS3	27	27	27	25	20	25	20	25	20	27.7	27.7	27.7	121.1	0	184.1	1.783	2.3331	1.2325	1.2878	5354200000	2797800000	1075000000	1722800000	2556300000	1192400000	1363900000
Q15334	Lethal(2) giant larvae protein homolog 1	LLGL1	4	4	4	2	3	2	3	2	3	4.4	4.4	4.4	115.42	0.0002082	6.361	1.218	1.6629	1.2031	1.2875	40454000	21631000	8548100	13083000	18823000	7976800	10846000
Q03188;H0Y8J2;Q6PIR0;H0Y9W1	Centromere protein C	CENPC;CENPC1	6	6	6	6	2	6	2	6	2	7	7	7	106.83	0	9.9607	0.32607	0.45863	1.0322	1.2872	79881000	66473000	43046000	23427000	13409000	6325500	7083100
C9JCR8;Q9Y6Q9-4;Q9Y6Q9-2;Q9Y6Q9-3;Q9Y6Q9-5;Q9Y6Q9;B4DYS9	Nuclear receptor coactivator 3	NCOA3	5	5	5	4	4	4	4	4	4	5.7	5.7	5.7	147.48	0	15.114	0.55346	0.74823	1.0551	1.2868	65191000	35514000	22706000	12808000	29677000	15646000	14031000
Q8WVC6;Q8WVC6-2	Dephospho-CoA kinase domain-containing protein	DCAKD	5	5	5	3	4	3	4	3	4	26.4	26.4	26.4	26.55	0	11.613	0.57186	0.68645	1.2494	1.2867	120910000	58486000	31621000	26865000	62424000	32557000	29867000
Q8WUA4;H0Y4Q6;Q8WUA4-2	General transcription factor 3C polypeptide 2	GTF3C2	5	5	5	2	4	2	4	2	4	5.5	5.5	5.5	100.68	0.00020881	6.4463	0.41736	0.51387	1.1915	1.2864	137950000	47803000	32405000	15398000	90150000	45056000	45095000
Q13526;E7EQR5;Q49AR7;O15428	Peptidyl-prolyl cis-trans isomerase NIMA-interacting 1	PIN1	7	7	7	7	7	7	7	7	7	63.8	63.8	63.8	18.243	0	163.79	0.61586	0.81652	1.2501	1.2858	1188000000	616300000	401060000	215240000	571680000	267560000	304120000
Q8N8S7;H0YH67;Q8N8S7-2;Q9UI08	Protein enabled homolog	ENAH	13	13	13	9	11	9	11	9	11	25.7	25.7	25.7	66.509	0	114.81	0.6776	0.89408	1.1872	1.2853	1079900000	414650000	246180000	168460000	665230000	283430000	381800000
Q9Y3T9	Nucleolar complex protein 2 homolog	NOC2L	17	17	17	10	12	10	12	10	12	23.4	23.4	23.4	84.918	0	46.273	0.48466	0.59662	1.1706	1.2848	1595900000	814880000	534630000	280250000	781010000	367290000	413720000
P22102;B4DJ93;P22102-2;F8WD69;C9JBJ1;C9JTV6;C9JZG2;C9JKQ7	Trifunctional purine biosynthetic protein adenosine-3;Phosphoribosylamine--glycine ligase;Phosphoribosylformylglycinamidine cyclo-ligase;Phosphoribosylglycinamide formyltransferase	GART	47	47	47	44	44	44	44	44	44	63.8	63.8	63.8	107.77	0	323.31	0.58768	0.76615	1.2038	1.2847	23485000000	12399000000	7897100000	4501800000	11086000000	4970300000	6115700000
Q9UBB4;Q9UBB4-2;E7ESH8;B1AHE4;E9PCY2;B1AHE3;H0Y7N2	Ataxin-10	ATXN10	15	15	15	13	12	13	12	13	12	38.5	38.5	38.5	53.488	0	82.908	0.57829	0.72035	1.2222	1.2847	1741700000	926610000	587600000	339000000	815060000	375310000	439750000
Q6IA17;E9PLG6;C9JFX4;Q6IA17-2;H0YDF8;H0YDR5;E9PSD9	Single Ig IL-1-related receptor	SIGIRR	6	6	6	3	5	3	5	3	5	20	20	20	45.679	0	10.341	0.86619	1.067	1.1599	1.2846	127160000	55060000	27959000	27102000	72098000	30967000	41131000
Q9Y3C4-2;Q9Y3C4;Q9Y3C4-3	EKC/KEOPS complex subunit TPRKB	TPRKB	6	6	6	4	5	4	5	4	5	59.9	59.9	59.9	16.093	0	173.35	0.5832	0.73902	1.2809	1.2841	290440000	151500000	94892000	56605000	138940000	62634000	76311000
D6RGI3;D6RER5;Q9NVA2;Q9NVA2-2;D6RDU5;D6RDP1;D6R9Y6;H0Y961;B1AMS2;F5H1J5;E7ETH8;Q14141-2;Q14141-4;Q14141;B4E049;H0Y9G8;F8W8Q8;Q14141-3	Septin-11	2011-09-01	13	13	10	11	11	11	11	9	8	36.7	36.7	28.7	49.005	0	280.41	0.73239	0.92375	1.2174	1.2838	2936500000	1605400000	965410000	639990000	1331100000	646740000	684380000
C9JSZ2;C9JT70;Q96NT5-2;Q96NT5	Proton-coupled folate transporter	SLC46A1	5	5	5	4	5	4	5	4	5	16.3	16.3	16.3	46.53	0	14.694	0.30633	0.50502	1.0189	1.2835	112360000	38751000	27762000	10988000	73614000	35377000	38236000
P48029;E9PFC0;E7ERS1;F8WED4	Sodium- and chloride-dependent creatine transporter 1	SLC6A8	5	5	5	2	5	2	5	2	5	10.4	10.4	10.4	70.522	0	26.956	0.49762	0.67378	1.0534	1.2834	146570000	54973000	36619000	18354000	91593000	40534000	51059000
Q99829;A6PVH9;F2Z2V0;E7ENH5;Q5JX58;Q5JX59;Q5JX60;Q5JX44;Q5JX45;Q5JX56;Q5JX55;Q5JX61;Q5JX52;Q5JX54;Q5JX57;E7EV27;Q5JX53;H0Y524	Copine-1	CPNE1	16	16	16	14	16	14	16	14	16	41	41	41	59.058	0	323.31	0.66207	0.8478	1.1696	1.283	11245000000	5055500000	3067500000	1988000000	6189200000	3018300000	3171000000
P06132;Q5T450;H0Y5R6;Q5T446	Uroporphyrinogen decarboxylase	UROD	4	4	4	4	3	4	3	4	3	17.7	17.7	17.7	40.786	0	50.741	0.52711	0.65904	1.2526	1.2824	218560000	134780000	89938000	44841000	83776000	38576000	45200000
F8VVJ4;F8VQW0;F8VX73;F8VPI1;F8W201;F8W086;F8VR05;B7Z984;F8VQQ5;F8VSI7;F8VPZ7;P55061;F8W034;F8W1G3	Bax inhibitor 1	TMBIM6	4	4	4	4	3	4	3	4	3	20	20	20	15.892	0	7.912	0.84279	1.2011	1.0547	1.2821	360440000	182230000	97723000	84509000	178210000	94068000	84143000
Q9BQP7;Q5QPE7;Q5QPE8	Mitochondrial genome maintece exonuclease 1	MGME1	7	7	7	4	6	4	6	4	6	27	27	27	39.42	0	28.334	0.3749	0.46016	1.2814	1.2819	251860000	85001000	63051000	21950000	166860000	68527000	98329000
Q92541;H0YKX1	RNA polymerase-associated protein RTF1 homolog	RTF1	10	10	10	10	7	10	7	10	7	16.2	16.2	16.2	80.313	0	26.833	0.37836	0.47999	1.2339	1.2815	525230000	339400000	214620000	124780000	185830000	80651000	105180000
Q9NY12-2;Q9NY12	H/ACA ribonucleoprotein complex subunit 1	GAR1	6	6	6	4	6	4	6	4	6	36.2	36.2	36.2	20.834	0	20.716	0.48866	0.6113	1.2419	1.2812	1429400000	683200000	428890000	254320000	746190000	321070000	425130000
Q96CN7;E7ENF9;D6RGE2;D6RE73	Isochorismatase domain-containing protein 1	ISOC1	8	8	8	6	7	6	7	6	7	39.3	39.3	39.3	32.236	0	25.916	0.62066	0.75412	1.2491	1.281	746400000	321350000	214300000	107050000	425050000	208910000	216140000
Q13435;E9PPJ0;E9PJ04;E9PJT3;H0YCG1;H0YEX5;H0YDT7;E9PIL8	Splicing factor 3B subunit 2	SF3B2	37	37	37	34	27	34	27	34	27	44.7	44.7	44.7	100.23	0	206.42	0.56534	0.82564	0.96789	1.2809	5999500000	3803800000	2434100000	1369700000	2195700000	1112400000	1083300000
E9PI08;Q9Y256;E9PPV9;E9PKA7	CAAX prenyl protease 2	RCE1	3	3	3	3	2	3	2	3	2	13.3	13.3	13.3	33.429	0	11.061	0.64264	0.86895	1.0352	1.2805	240410000	134650000	82435000	52217000	105750000	53635000	52119000
Q9Y3D8;Q9Y3D8-2;D6RDH4	Adenylate kinase isoenzyme 6	AK6;TAF9	6	6	6	5	6	5	6	5	6	48.3	48.3	48.3	20.061	0	50.828	0.48986	0.6263	1.2792	1.2804	852260000	459100000	247180000	211920000	393160000	175240000	217920000
C9JN15;Q32LZ0;E9PG73;Q13427-2;Q13427;C9JM79;C9JT64;C9J679	Peptidyl-prolyl cis-trans isomerase;Peptidyl-prolyl cis-trans isomerase G	PPIG	5	5	5	5	3	5	3	5	3	21.1	21.1	21.1	27.409	0	10.03	0.58534	0.83596	1.5212	1.2792	391950000	207060000	128180000	78875000	184900000	86160000	98737000
P47813;O14602;A6NJH9	Eukaryotic translation initiation factor 1A, X-chromosomal;Eukaryotic translation initiation factor 1A, Y-chromosomal	EIF1AX;EIF1AY	7	7	7	6	7	6	7	6	7	43.8	43.8	43.8	16.46	0	22.515	0.66925	0.89179	1.2956	1.2791	4045500000	2169000000	1308500000	860450000	1876600000	843030000	1033500000
Q92973-2;Q92973;Q92973-3;B4DSC0;E7EW37;E5RI07	Transportin-1	TNPO1	24	24	17	20	22	20	22	14	16	32.5	32.5	24.9	101.31	0	87.939	0.68127	0.84695	1.1955	1.2784	6005200000	3403900000	2078000000	1325900000	2601200000	1216900000	1384400000
Q00839;B3KX72;Q00839-2;Q5RI18	Heterogeneous nuclear ribonucleoprotein U	HNRNPU	38	38	38	34	33	34	33	34	33	47.6	47.6	47.6	90.583	0	323.31	0.62366	0.83021	1.1451	1.278	35271000000	19090000000	11743000000	7346800000	16181000000	7542000000	8638500000
Q10570;E9PIM1	Cleavage and polyadenylation specificity factor subunit 1	CPSF1	35	35	35	27	32	27	32	27	32	28.6	28.6	28.6	160.88	0	132.96	0.53981	0.72035	1.0326	1.2779	2150800000	1153400000	717410000	435970000	997380000	456440000	540940000
C9K0H8;Q8IWY9-1;Q8IWY9	Codanin-1	CDAN1	15	15	15	11	12	11	12	11	12	14.9	14.9	14.9	133.93	0	38.567	0.51282	0.6764	1.0881	1.2774	298450000	188130000	120250000	67880000	110320000	50370000	59951000
P61221;D6R9I9;D6RGF4	ATP-binding cassette sub-family E member 1	ABCE1	30	30	24	29	29	29	29	23	23	59.8	59.8	48.2	67.314	0	323.31	0.56123	0.71569	1.1711	1.2773	9916400000	4901700000	3071300000	1830500000	5014700000	2253300000	2761300000
P42574;C9JXR7;A8MVM1;F5H531	Caspase-3;Caspase-3 subunit p17;Caspase-3 subunit p12	CASP3	6	6	6	6	3	6	3	6	3	20.2	20.2	20.2	31.608	0	15.096	0.70106	0.8865	1.2628	1.277	627600000	405120000	208280000	196840000	222480000	87839000	134640000
Q8N3X1;Q8N3X1-2	Formin-binding protein 4	FNBP4	6	6	6	2	6	2	6	2	6	7.7	7.7	7.7	110.26	0	12.213	0.4991	0.68087	1.0345	1.2769	77266000	25533000	16025000	9508500	51733000	22694000	29038000
O15047;C9J2Z9;E7ERP0	Histone-lysine N-methyltransferase SETD1A	SETD1A	6	6	6	5	3	5	3	5	3	4.6	4.6	4.6	186.03	0	10.148	0.77231	1.1042	1.203	1.2768	60072000	35273000	23725000	11547000	24800000	10511000	14289000
O60749;B4DEK4;D6RC15	Sorting nexin-2	SNX2	18	18	16	12	18	12	18	10	16	39.1	39.1	35.1	58.47	0	77.66	0.65528	0.83809	1.2205	1.2767	3708200000	1638500000	995990000	642460000	2069700000	1037100000	1032700000
Q96GM5-2;Q96GM5;F8VUB0;F5GY02;F8VRQ4;F8VZ70;F8W9D0;Q6STE5-2;Q6STE5	SWI/SNF-related matrix-associated actin-dependent regulator of chromatin subfamily D member 1	SMARCD1	8	8	7	5	6	5	6	4	5	20	20	16.5	53.298	0	17.078	0.53307	0.66858	1.2328	1.276	144730000	96135000	59243000	36891000	48596000	22918000	25678000
Q01813;H0Y3P8;Q5VSR7;B1APP6;B1APP8;Q5VSR5;Q5VSR6;H0Y757;H0Y3Y3	ATP-dependent 6-phosphofructokinase, platelet type	PFKP	38	38	34	36	37	36	37	32	33	58.3	58.3	52.6	85.595	0	323.31	0.81542	1.042	1.1639	1.276	31228000000	15867000000	8807700000	7059400000	15361000000	7149900000	8211000000
B7Z4V2;P38646;F5H3L8;D6RJI2;H0Y8S0;H0YBG6;D6RA73	Stress-70 protein, mitochondrial	HSPA9	38	38	38	34	38	34	38	34	38	65.1	65.1	65.1	72.4	0	323.31	0.68224	0.87576	1.1867	1.2753	48228000000	23323000000	13811000000	9511400000	24905000000	11487000000	13418000000
Q9H330-2;Q9H330;Q9H330-3;C9K005;Q9H330-4;F8WBJ7	Transmembrane protein 245	TMEM245	13	13	13	11	11	11	11	11	11	17.3	17.3	17.3	97.356	0	69.826	0.65927	0.89905	1.0249	1.2751	1249000000	631370000	401610000	229760000	617640000	299210000	318430000
Q12765;C9JPG0;B4DIP5;B4DH22;C9K052;B8ZZP4;C9J7U9	Secernin-1	SCRN1	12	12	12	8	11	8	11	8	11	32.4	32.4	32.4	46.382	0	47.116	0.49129	0.63724	1.207	1.2744	868930000	374910000	197710000	177200000	494020000	223630000	270400000
G3XAB3;Q96AE7	Tetratricopeptide repeat protein 17	TTC17	7	7	7	5	4	5	4	5	4	7.5	7.5	7.5	108.61	0	16.008	0.69994	0.93033	1.0317	1.2742	113490000	62038000	35176000	26862000	51451000	27240000	24211000
P19525;E9PC80;Q05CP4;F8WBH4;C9JZT2	Interferon-induced, double-stranded RNA-activated protein kinase	EIF2AK2	14	14	14	12	11	12	11	12	11	30.5	30.5	30.5	62.094	0	42.936	0.94921	1.1882	1.1932	1.274	1740700000	954210000	476360000	477860000	786470000	301210000	485260000
Q9Y3A5;F8WE72;F8WCV5	Ribosome maturation protein SBDS	SBDS	12	12	12	12	9	12	9	12	9	56.4	56.4	56.4	28.763	0	63.92	0.76073	0.94094	1.1565	1.274	1811100000	1078000000	651040000	426990000	733060000	332580000	400470000
Q59F66;Q92841;Q92841-1;Q92841-3;C9JMU5;Q92841-2;G5E9L5;Q9UQL5	Probable ATP-dependent RNA helicase DDX17	DDX17	32	23	23	30	29	21	20	21	20	49.5	37.9	37.9	81.067	0	220.75	0.5346	0.73503	1.213	1.2736	12102000000	6090000000	3884400000	2205700000	6011700000	2795700000	3216000000
Q92830	Histone acetyltransferase KAT2A	KAT2A	2	2	2	0	2	0	2	0	2	2.3	2.3	2.3	93.924	0.0090741	2.1196			1.1968	1.2734	124980000	0	0	0	124980000	59156000	65819000
Q96EP0;H0YKX0;C9JEU4;Q96EP0-2;Q96EP0-3;H0YM13;H0YMG8;H0YNJ0;H0YMG4;H0YM83;H0YKI4	E3 ubiquitin-protein ligase RNF31	RNF31	9	9	9	7	5	7	5	7	5	12.5	12.5	12.5	119.65	0	24.859	0.63747	0.90514	1.087	1.2732	164930000	118270000	45662000	72606000	46666000	23605000	23061000
Q8N5M4;E9PKV8;H0YDR3;E7EST3;Q8WYY7	Tetratricopeptide repeat protein 9C	TTC9C	6	6	6	5	6	5	6	5	6	31	31	31	20.012	0	38.72	0.74237	0.93599	1.2338	1.2725	2413000000	1217100000	689030000	528060000	1195900000	534130000	661760000
Q9Y2X3;F8WED0	Nucleolar protein 58	NOP58	20	20	20	19	19	19	19	19	19	48.8	48.8	48.8	59.578	0	193.38	0.4785	0.60227	1.1753	1.2724	3940100000	1785900000	1136900000	649050000	2154100000	905540000	1248600000
B4DLG2;O75152;E9PQ61;E9PBY7	Zinc finger CCCH domain-containing protein 11A	ZC3H11A	10	10	10	8	7	8	7	8	7	20	20	20	82.771	0	44.854	0.52934	0.7287	1.1483	1.272	309010000	156750000	103870000	52874000	152260000	69736000	82529000
Q9NYB0	Telomeric repeat-binding factor 2-interacting protein 1	TERF2IP	3	3	3	3	1	3	1	3	1	9.5	9.5	9.5	44.259	0	7.185	0.72569	0.92524	1.2257	1.2719	83658000	46615000	30537000	16078000	37042000	16875000	20168000
P23258;Q9NRH3	Tubulin gamma-1 chain;Tubulin gamma-2 chain	TUBG1;TUBG2	17	17	17	13	16	13	16	13	16	64.1	64.1	64.1	51.169	0	277.49	0.52322	0.63357	1.2384	1.2717	2324900000	905080000	560060000	345020000	1419800000	645800000	774030000
Q330K2-2;Q330K2;H0YBT9;H0YB46;H0YBQ9;H0YC61;B4DW83;Q330K2-3	NADH dehydrogenase (ubiquinone) complex I, assembly factor 6	NDUFAF6	4	4	4	3	3	3	3	3	3	19.2	19.2	19.2	32.847	0.0002111	6.793	0.72397	0.92401	1.258	1.2714	158330000	74333000	40856000	33476000	83994000	36454000	47540000
B7Z7I6;Q5TC12;H0YEW4;H0YD21;A8MRA7;B7Z7D6;E9PPX6	ATP synthase mitochondrial F1 complex assembly factor 1	ATPAF1	5	5	5	4	4	4	4	4	4	22.9	22.9	22.9	27.438	0	11.18	0.34932	0.50888	1.1867	1.2713	1218000000	720980000	559310000	161670000	497050000	191140000	305920000
Q9Y6N1	Cytochrome c oxidase assembly protein COX11, mitochondrial	COX11	2	2	2	1	2	1	2	1	2	8.7	8.7	8.7	31.43	0.0019827	3.0614			1.252	1.271	26386000	5259500	2848500	2411000	21127000	9325200	11802000
Q9UPZ3-2;Q9UPZ3;F5GWM5;G3V159;F5H6Q8	Hermansky-Pudlak syndrome 5 protein	HPS5	9	9	9	8	5	8	5	8	5	9.9	9.9	9.9	114.82	0	15.891	0.47348	0.65659	1.0427	1.2709	145240000	108680000	74023000	34659000	36554000	17178000	19376000
F5H148;B4E3T2;Q9NYV6;B4E0J7	RNA polymerase I-specific transcription initiation factor RRN3	RRN3	5	5	3	4	3	4	3	3	2	7.9	7.9	4.8	70.466	0	7.1445	0.80891	1.0101	1.2609	1.2706	144500000	53073000	31197000	21876000	91424000	47942000	43482000
P84098	60S ribosomal protein L19	RPL19	9	9	9	9	9	9	9	9	9	35.7	35.7	35.7	23.466	0	97.437	0.67835	0.84809	1.186	1.2704	16735000000	10485000000	6250300000	4234900000	6249500000	2731000000	3518500000
C9JXB8;C9JNW5;P83731	60S ribosomal protein L24	RPL24	10	10	10	10	6	10	6	10	6	61.2	61.2	61.2	14.369	0	22.336	0.72253	0.90648	1.2434	1.2703	10568000000	6477000000	3603200000	2873700000	4091300000	1833400000	2257800000
Q15125;C9J719;C9JJ78	3-beta-hydroxysteroid-Delta(8),Delta(7)-isomerase	EBP	3	3	3	3	2	3	2	3	2	16.5	16.5	16.5	26.352	0	13.883	0.80382	1.0258	1.084	1.2703	755420000	345410000	191730000	153680000	410020000	187610000	222400000
A8MYR4;H0YK39;P52657	Transcription initiation factor IIA subunit 2	GTF2A2	1	1	1	1	1	1	1	1	1	13.2	13.2	13.2	7.7969	0.0039827	2.5075			1.2956	1.2699	135760000	47170000	28563000	18607000	88587000	39522000	49065000
P10768	S-formylglutathione hydrolase	ESD	15	15	15	13	14	13	14	13	14	69.9	69.9	69.9	31.462	0	158.95	0.57764	0.71458	1.1891	1.2697	2871700000	1791100000	1178600000	612500000	1080600000	518270000	562340000
P57678;E7EN12	Gem-associated protein 4	GEMIN4	17	17	17	13	15	13	15	13	15	22.1	22.1	22.1	120.04	0	80.836	0.49628	0.64327	1.1949	1.2688	1062400000	620550000	345060000	275500000	441820000	210380000	231440000
P05423	DNA-directed RNA polymerase III subunit RPC4	POLR3D	3	3	3	2	3	2	3	2	3	7.5	7.5	7.5	44.395	0.00075858	4.0454	0.586	0.74902	1.2371	1.2686	122740000	59692000	36944000	22748000	63053000	28593000	34460000
Q5VV42-2;Q5VV42	Threonylcarbamoyladenosine tRNA methylthiotransferase	CDKAL1	3	3	3	1	3	1	3	1	3	8	8	8	54.666	0	8.5146			1.18	1.2685	79751000	19861000	14126000	5735900	59890000	29354000	30536000
O00566;C9JX83	U3 small nucleolar ribonucleoprotein protein MPP10	MPHOSPH10	7	7	7	5	6	5	6	5	6	17.6	17.6	17.6	78.863	0	38.278	0.47196	0.66084	1.1542	1.2685	420980000	262380000	177400000	84979000	158600000	69874000	88730000
Q5T8P6-3;Q5T8P6-5;Q5T8P6-4	RNA-binding protein 26	RBM26	28	28	1	26	21	26	21	1	1	29.2	29.2	1.2	110.66	0	111.28	0.68828	0.9326	1.0208	1.2684	2343700000	1281200000	755760000	525410000	1062600000	521100000	541460000
Q5JSB6;Q5JSB5;Q14186	Transcription factor Dp-1	TFDP1	2	2	2	0	2	0	2	0	2	18.2	18.2	18.2	16.937	0.00038971	4.6409			1.2266	1.2683	49099000	0	0	0	49099000	23806000	25293000
Q96T58	Msx2-interacting protein	SPEN	9	9	9	5	6	5	6	5	6	2.8	2.8	2.8	402.24	0	13.543	0.56742	0.73612	1.0808	1.2676	108600000	18708000	11791000	6916800	89897000	27261000	62636000
Q01130;Q8NAK9;H0YG49;F5GYB8;Q9BRL6-2;Q9BRL6	Serine/arginine-rich splicing factor 2	SRSF2	6	6	6	6	4	6	4	6	4	29.9	29.9	29.9	25.476	0	76.559	0.59996	0.74815	1.2443	1.2675	3482700000	1981600000	1219800000	761810000	1501100000	738490000	762640000
Q9H0H0	Integrator complex subunit 2	INTS2	12	12	12	10	9	10	9	10	9	13.7	13.7	13.7	134.32	0	41.628	0.63493	0.85008	0.98554	1.2671	286170000	162960000	86869000	76090000	123210000	56945000	66262000
Q9P032	NADH dehydrogenase [ubiquinone] 1 alpha subcomplex assembly factor 4	NDUFAF4	6	6	6	4	6	4	6	4	6	37.7	37.7	37.7	20.266	0	38.776	0.76592	0.94915	1.2815	1.2667	691170000	202740000	123730000	79009000	488440000	187080000	301350000
P35269;E7EUG6;F5H761;H0YF67;F5GY49	General transcription factor IIF subunit 1	GTF2F1	9	9	9	7	7	7	7	7	7	23.4	23.4	23.4	58.24	0	53.401	0.57969	0.74738	1.1945	1.2662	628210000	303330000	192760000	110570000	324880000	154690000	170190000
Q9Y547;A6NIR2	Intraflagellar transport protein 25 homolog	HSPB11	5	5	5	5	4	5	4	5	4	55.6	55.6	55.6	16.297	0	58.164	0.46433	0.5794	1.2494	1.2661	1223400000	722750000	492750000	230000000	500660000	212740000	287920000
Q6IA86-2;Q6IA86-3;B4DTG0;Q6IA86;E7EP23;H0YFD3;Q6IA86-4;E9PCX0	Elongator complex protein 2	ELP2	4	4	4	3	3	3	3	3	3	7.3	7.3	7.3	84.887	0	7.575	0.54412	0.69499	1.1622	1.266	63438000	16815000	12538000	4277300	46623000	22763000	23861000
P41567	Eukaryotic translation initiation factor 1	EIF1	8	8	3	8	7	8	7	3	2	77	77	27.4	12.732	0	235.69	0.60558	0.80907	1.24	1.2655	3484600000	1778800000	1131200000	647590000	1705900000	768940000	936920000
Q9H098;C9J6N5;C9JQ40;C9JW51;Q9H098-2;C9J3Q3;C9JP05;C9JYP1;C9J6Y8;F8WCJ2	Protein FAM107B	FAM107B	6	6	6	6	3	6	3	6	3	55	55	55	15.558	0	21.355	0.5184	0.61373	1.239	1.2653	280740000	141330000	95602000	45732000	139410000	66951000	72455000
Q9NQ29-2;Q9NQ29;Q9NQ29-3;B8ZZ10;A8MYV2;B8ZZ09;F8WBC1;F2Z322	Putative RNA-binding protein Luc7-like 1	LUC7L	8	4	4	7	5	3	3	3	3	29.5	17.5	17.5	38.405	0	16.125	0.64361	0.81502	1.2681	1.2653	297090000	169830000	90957000	78878000	127250000	56372000	70881000
O95218-2;O95218	Zinc finger Ran-binding domain-containing protein 2	ZRANB2	6	6	6	6	4	6	4	6	4	18.8	18.8	18.8	36.318	0	13.602	0.78172	1.013	1.1871	1.2642	1160500000	841430000	453260000	388160000	319110000	154510000	164600000
P42126-2;P42126	Enoyl-CoA delta isomerase 1, mitochondrial	ECI1	9	9	9	8	9	8	9	8	9	36.1	36.1	36.1	30.895	0	39.457	0.58228	0.73062	1.2084	1.2638	6447600000	3141700000	1921100000	1220500000	3305900000	1500200000	1805800000
Q92759;B4DTJ5;A2ABL5	General transcription factor IIH subunit 4	GTF2H4	8	8	8	4	6	4	6	4	6	24.9	24.9	24.9	52.186	0	54.729	0.57285	0.73604	1.218	1.2637	241320000	65797000	41855000	23942000	175520000	77382000	98139000
Q9UNP9-2;Q9UNP9;Q5TGA3;E9PKY5;E9PEQ1;E9PEQ6;E9PK21;E9PIB0	Peptidyl-prolyl cis-trans isomerase E;Peptidyl-prolyl cis-trans isomerase	PPIE	10	9	9	9	7	8	6	8	6	34.8	32.4	32.4	33.085	0	50.083	0.50111	0.70455	1.1837	1.2635	730400000	463060000	287450000	175610000	267340000	106820000	160510000
B4DJV5;Q13610;F8VZ56;F5H0L6;F5H266;Q7Z3X9	Periodic tryptophan protein 1 homolog	PWP1	7	7	7	6	6	6	6	6	6	21.2	21.2	21.2	49.038	0	21.588	0.53299	0.69572	1.0716	1.2634	425400000	146200000	90120000	56076000	279200000	148150000	131050000
E7ERS3;Q86VM9-2;Q86VM9;F5H7R0	Zinc finger CCCH domain-containing protein 18	ZC3H18	10	10	10	10	6	10	6	10	6	11.7	11.7	11.7	108.94	0	25.796	0.55513	0.76807	0.98049	1.2633	230540000	132820000	80458000	52358000	97725000	46665000	51060000
O60885;E7ESP5;O60885-2;Q4G0X8;B4DS09;Q15059;Q15059-2;A6NF68;Q58F21;Q58F21-2	Bromodomain-containing protein 4	BRD4	15	15	15	14	9	14	9	14	9	13	13	13	152.22	0	39.135	0.42183	0.56223	1.0122	1.2626	705290000	405610000	253940000	151670000	299680000	143150000	156520000
Q8WWY3;E7EVX8;E7ESA8;Q8WWY3-2;Q8WWY3-3;E7EU94;E7ESX0;E7EN72	U4/U6 small nuclear ribonucleoprotein Prp31	PRPF31	10	10	10	8	9	8	9	8	9	27.5	27.5	27.5	55.455	0	87.853	0.44688	0.58156	1.106	1.2625	750850000	318600000	196860000	121750000	432250000	178920000	253320000
B4DVQ5;Q99613;B4DVU3;B4DDN4;B4DRU0;F5H4V1;B5ME19;C9J1F3;F5GZC5;C9JJ55;F5H1I1;F5GZ22	Eukaryotic translation initiation factor 3 subunit C;Eukaryotic translation initiation factor 3 subunit C-like protein	EIF3C;EIF3CL	30	30	30	26	28	26	28	26	28	33.6	33.6	33.6	103.64	0	319.78	0.83176	1.129	1.1373	1.262	11914000000	6126600000	3255400000	2871200000	5787000000	2651900000	3135100000
E9PM75;Q9NTG7;E9PK80;E9PN58;B7Z5U6;E9PNA0	NAD-dependent protein deacetylase sirtuin-3, mitochondrial	SIRT3	3	3	3	3	2	3	2	3	2	9.6	9.6	9.6	37.639	0.00040925	5.8573	0.78064	0.969	1.2237	1.262	191740000	82028000	41925000	40103000	109710000	49756000	59955000
Q7RTV0	PHD finger-like domain-containing protein 5A	PHF5A	6	6	6	5	6	5	6	5	6	50	50	50	12.405	0	30.942	0.63725	0.82165	1.288	1.2616	1143100000	663480000	400990000	262480000	479610000	216110000	263500000
Q14152;F5H335	Eukaryotic translation initiation factor 3 subunit A	EIF3A	92	92	92	86	79	86	79	86	79	61.2	61.2	61.2	166.57	0	323.31	0.76147	1.0253	1.0032	1.2613	37790000000	19848000000	11147000000	8701400000	17942000000	8875700000	9066600000
Q14241	Transcription elongation factor B polypeptide 3	TCEB3	2	2	2	2	2	2	2	2	2	4.3	4.3	4.3	89.908	0	9.2596	0.43356	0.54374	1.1976	1.2607	66547000	33406000	21634000	11772000	33141000	16552000	16589000
P26572;D6RF69;E7EPF6;D6RA48;D6RBS3;D6RAK2;D6R9U2;D6RD15;D6RB69;D6RHZ8	Alpha-1,3-mannosyl-glycoprotein 2-beta-N-acetylglucosaminyltransferase	MGAT1	6	6	6	3	5	3	5	3	5	15.3	15.3	15.3	50.878	0	32.324	0.84486	1.0349	1.2112	1.2602	151370000	49096000	25193000	23903000	102270000	47185000	55087000
P17858;P17858-2;F5H3H2;E9PDI3;H0YIX6;F8WEU2	ATP-dependent 6-phosphofructokinase, liver type	PFKL	29	25	24	28	24	24	20	23	19	49.5	43.7	42.6	85.018	0	302.61	0.77522	0.98529	1.187	1.2598	4673400000	2175200000	1235200000	940020000	2498200000	1154800000	1343500000
F5H0A4;F5H538;Q9Y6R4-2;Q9Y6R4;F5H4R1;F5H1X6	Mitogen-activated protein kinase kinase kinase 4	MAP3K4	7	7	7	6	5	6	5	6	5	5.4	5.4	5.4	169.88	0	10.361	0.58131	0.79275	1.1177	1.2591	77640000	46328000	28583000	17745000	31312000	17365000	13948000
O95639-3;O95639-2;O95639;C9JEV9;B7Z7B0;F8WEL7;C9K0K2	Cleavage and polyadenylation specificity factor subunit 4	CPSF4	4	4	4	4	2	4	2	4	2	18.1	18.1	18.1	27.419	0	7.7255	0.64796	0.78052	1.2193	1.259	221380000	127000000	81770000	45228000	94383000	47280000	47103000
O00422	Histone deacetylase complex subunit SAP18	SAP18	11	11	11	11	11	11	11	11	11	71.2	71.2	71.2	17.561	0	103.72	0.61662	0.81164	1.2338	1.259	1734400000	1059300000	652480000	406860000	675020000	317590000	357430000
Q86X55-1;Q86X55;Q86X55-2	Histone-arginine methyltransferase CARM1	CARM1	11	11	11	7	10	7	10	7	10	28.7	28.7	28.7	63.459	0	52.83	0.83169	1.0569	1.1958	1.2586	608920000	328390000	184820000	143580000	280520000	134540000	145980000
P22626;P22626-2	Heterogeneous nuclear ribonucleoproteins A2/B1	HNRNPA2B1	23	23	22	23	22	23	22	22	21	67.7	67.7	67.7	37.429	0	323.31	0.64994	0.84085	1.2162	1.2584	75944000000	40086000000	24100000000	15986000000	35858000000	16265000000	19592000000
P09012;B4DDC7	U1 small nuclear ribonucleoprotein A	SNRPA	11	11	9	11	7	11	7	9	6	40.1	40.1	34.8	31.279	0	151.05	0.54253	0.6897	1.2404	1.2583	4146200000	2586100000	1600600000	985470000	1560200000	705960000	854210000
Q9NXU5	ADP-ribosylation factor-like protein 15	ARL15	3	3	3	2	2	2	2	2	2	16.7	16.7	16.7	22.876	0.00039456	4.9101	0.71769	0.86487	1.2311	1.2583	42648000	17717000	11492000	6224100	24932000	12367000	12565000
Q8TCG1;Q8TCG1-2;F8WAX6;F8WF26	Protein CIP2A	KIAA1524	6	6	6	4	2	4	2	4	2	6.6	6.6	6.6	102.18	0	10.661	0.24169	0.30437	1.1854	1.2582	184050000	102260000	76841000	25420000	81790000	37420000	44370000
F6U1T9;D3YTA9;P63098;B4DYQ6;Q96LZ3	Calcineurin subunit B type 1	PPP3R1	6	6	6	5	6	5	6	5	6	50.6	50.6	50.6	18.208	0	29.363	0.66956	0.8888	1.215	1.2582	670450000	293200000	161690000	131520000	377240000	171870000	205380000
Q9UBU9;E9PIN3;Q9UBU9-2;B4E3J0;E9PLA7;H0YDU0	Nuclear RNA export factor 1	NXF1	11	11	11	5	10	5	10	5	10	21.2	21.2	21.2	70.182	0	49.259	0.47882	0.62241	1.2097	1.2581	533080000	248300000	164070000	84232000	284780000	137310000	147470000
P24928;F5H841	DNA-directed RNA polymerase II subunit RPB1	POLR2A	49	49	49	44	37	44	37	44	37	31.9	31.9	31.9	217.17	0	263.54	0.49946	0.65492	1.0318	1.258	2418200000	1453500000	937000000	516490000	964750000	470650000	494100000
Q15424;F5H1L1;F5H0H3;F5GZU3;B7Z2F6;B7Z959	Scaffold attachment factor B1	SAFB	35	35	21	33	29	33	29	20	17	35.5	35.5	21.2	102.64	0	267.05	0.54431	0.80713	0.99987	1.2579	3324200000	1721200000	1042400000	678790000	1603100000	765850000	837210000
B3KW71;P09417;B7Z415;D6RGG7;H0Y8F7;D6RHJ7	Dihydropteridine reductase	QDPR	8	8	8	6	6	6	6	6	6	50.2	50.2	50.2	22.408	0	16.704	0.94817	1.1833	1.2036	1.2575	1000200000	531320000	240040000	291270000	468880000	213270000	255610000
Q8N490-2	Probable hydrolase PNKD	PNKD	3	3	2	2	3	2	3	1	2	30.3	30.3	19.7	15.396	0	8.996	0.46173	0.57522	1.2635	1.2572	150640000	86961000	54598000	32363000	63678000	27482000	36196000
E7EV56;E7ETA6;Q15154-2;Q15154;C9JGS5;E7EV93;C9JBL6;E9PGW9;Q15154-3;E5RGQ4;A6NNN6;H0YBA1;H0YAQ4	Pericentriolar material 1 protein	PCM1	14	14	14	9	11	9	11	9	11	8.1	8.1	8.1	210.13	0	19.615	0.40311	0.54739	1.0101	1.257	278630000	134390000	81068000	53322000	144240000	66625000	77610000
Q13813;A6NG51;Q13813-2;F8W7K3;Q13813-3;B4DGT1;A6NN88	Spectrin alpha chain, non-erythrocytic 1	SPTAN1	145	145	145	130	131	130	131	130	131	64.2	64.2	64.2	284.54	0	323.31	0.69541	0.94136	1.0153	1.2564	26078000000	12314000000	7131900000	5182100000	13764000000	6983100000	6780600000
P62314	Small nuclear ribonucleoprotein Sm D1	SNRPD1	5	5	5	5	5	5	5	5	5	54.6	54.6	54.6	13.281	0	170.13	0.52914	0.78604	1.2021	1.2561	6764100000	3607800000	2394900000	1212900000	3156300000	1613400000	1542900000
Q9NPD3;E9PPI9	Exosome complex component RRP41	EXOSC4	4	4	2	4	3	4	3	2	2	17.1	17.1	9.8	26.383	0	19.849	0.63064	0.78836	1.191	1.2554	818870000	435610000	279050000	156560000	383260000	153180000	230080000
Q12849;F5H5I6;B3KP14;H0Y8R1;H0YAK1;B3KPW0;H0YAM1	G-rich sequence factor 1	GRSF1	10	10	10	9	7	9	7	9	7	32.1	32.1	32.1	53.126	0	74.144	0.58413	0.71931	1.1625	1.2548	1149500000	511400000	315060000	196340000	638090000	313270000	324820000
P38919;E9PBH4;F8WE11;C9JUF0	Eukaryotic initiation factor 4A-III;Eukaryotic initiation factor 4A-III, N-terminally processed	EIF4A3	27	21	21	24	25	19	19	19	19	58.6	52.6	52.6	46.871	0	222.34	0.58605	0.77768	1.1584	1.2548	10169000000	5274400000	3268300000	2006000000	4894300000	2159700000	2734500000
Q9UNY4;Q9UNY4-2	Transcription termination factor 2	TTF2	7	7	7	6	4	6	4	6	4	7.1	7.1	7.1	129.59	0	12.667	0.34242	0.45905	0.97335	1.2543	100210000	40550000	32192000	8358200	59663000	30342000	29321000
P10586-2;P10586;H0Y6Z7;H0Y7Z9;H0Y4H1;F2Z3B8;H0Y380;E7ERQ2;F5GWY7;F5GWR7;G3XAD5;G3XAE2;P23468-3;F5GWT7;Q3KPJ2;Q3KPJ0;Q3KPJ1;P23468;P23468-2;A2A437;F5H2T4;F8W800;H0YG31;G8JL96;F8W9T5;F8W846;E9PDC5;Q13332-7;Q13332-5;Q13332-6;Q13332-3;Q13332-4;Q13332-2;Q13332	Receptor-type tyrosine-protein phosphatase F	PTPRF	45	45	45	39	39	39	39	39	39	32.8	32.8	32.8	211.68	0	240.09	0.57226	0.78781	1.0182	1.2543	2238200000	1191500000	757890000	433630000	1046700000	476050000	570670000
Q9HCN4;B5MBZ5;B4DXU4;B4DQJ5;F8WD09	GPN-loop GTPase 1	GPN1	7	7	7	6	7	6	7	6	7	29.9	29.9	29.9	41.74	0	89.49	0.49938	0.60029	1.2412	1.2543	1784300000	1406800000	319890000	1086900000	377540000	188680000	188860000
Q96SI9-2;Q96SI9	Spermatid perinuclear RNA-binding protein	STRBP	9	5	5	8	7	4	3	4	3	13.2	8.1	8.1	71.966	0	7.8073	0.50352	0.62045	1.1776	1.2538	437570000	185470000	120250000	65219000	252100000	122080000	130030000
Q5TDF0;Q9BSD7	Cancer-related nucleoside-triphosphatase	NTPCR	5	5	5	4	5	4	5	4	5	30.3	30.3	30.3	25.072	0	20.022	0.3877	0.52507	1.1995	1.2537	188630000	94313000	69458000	24855000	94317000	44996000	49321000
Q96LR5;C9IZU6;Q969T4;C9IYU3;C9J180;F8WF15;F8W8F0	Ubiquitin-conjugating enzyme E2 E2;Ubiquitin-conjugating enzyme E2 E3	UBE2E2;UBE2E3	6	6	2	5	2	5	2	2	0	46.8	46.8	13.4	22.255	0	39.205	0.55102	0.63759	1.2559	1.2537	379460000	263930000	157700000	106230000	115530000	51034000	64495000
O15067;F5GWT9;H0YGH1	Phosphoribosylformylglycinamidine synthase	PFAS	23	23	23	22	14	22	14	22	14	23.3	23.3	23.3	144.73	0	88.994	0.46986	0.61624	1.0197	1.2536	1775400000	1207300000	451390000	755910000	568080000	148860000	419230000
F5H345;P08397-2;P08397;F5GY90;G3V1P4;G5EA58;F5H226;F5H0P4;F5H4W5;F5H4X2	Porphobilinogen deaminase	HMBS	12	12	12	9	10	9	10	9	10	37.9	37.9	37.9	35.761	0	84.241	0.59804	0.75348	1.1525	1.2535	1354500000	777870000	497460000	280410000	576650000	277610000	299030000
Q15024	Exosome complex component RRP42	EXOSC7	8	8	8	6	6	6	6	6	6	39.9	39.9	39.9	31.821	0	76.454	0.64067	0.80344	1.2224	1.2528	664760000	338890000	223110000	115790000	325860000	156710000	169160000
F5H2H5;Q86XL3;Q86XL3-2;F5H417;F5H1D4;A8KAG3;F5H6J0	Ankyrin repeat and LEM domain-containing protein 2	ANKLE2	8	8	8	3	6	3	6	3	6	10.7	10.7	10.7	97.722	0	15.027	1.2024	1.5212	1.1614	1.2524	177790000	52338000	16631000	35707000	125450000	52920000	72529000
Q9Y450;Q9Y450-4;B7Z524;H0YDX7;B7Z1K2;H0YES5;E9PHZ9;E9PN23;G5E991;E9PMN1;E9PLR4;Q9Y450-2;E9PJ90;E9PS53	HBS1-like protein	HBS1L	20	20	20	15	14	15	14	15	14	41.4	41.4	41.4	75.472	0	77.922	0.62009	0.83948	1.0696	1.2524	536030000	270630000	163390000	107240000	265390000	144910000	120480000
P43897;P43897-2;F8W6R3;C9JT21;C9JG32;F8VPA7;F8VS27;F5H2T7;B4E391;F8WCK2	Elongation factor Ts, mitochondrial;Elongation factor Ts	TSFM	9	9	9	6	9	6	9	6	9	39.7	39.7	39.7	35.39	0	91.085	0.77989	0.97799	1.2127	1.2519	888620000	498990000	315980000	183010000	389620000	191250000	198380000
Q53H82	Beta-lactamase-like protein 2	LACTB2	11	11	11	11	10	11	10	11	10	44.4	44.4	44.4	32.805	0	30.253	0.59358	0.74375	1.1475	1.2519	1021600000	416080000	253740000	162340000	605570000	281180000	324390000
F5H7W9;Q9H4A6;D6REM1	Golgi phosphoprotein 3	GOLPH3	10	10	8	8	5	8	5	6	3	42	42	31.7	32.223	0	35.851	0.77083	0.98568	1.2085	1.2517	1149600000	617850000	323790000	294060000	531750000	270640000	261120000
Q99988	Growth/differentiation factor 15	GDF15	3	3	3	1	3	1	3	1	3	12	12	12	34.14	0	8.2616			1.1982	1.2517	78191000	23728000	19292000	4435200	54463000	22196000	32267000
Q6QNY1;Q6QNY1-2	Biogenesis of lysosome-related organelles complex 1 subunit 2	BLOC1S2	5	5	5	4	4	4	4	4	4	47.2	47.2	47.2	15.961	0	57.859	0.7674	0.99493	1.2528	1.2516	264990000	139430000	81363000	58064000	125560000	52470000	73092000
Q9Y285;B4E363	Phenylalanine--tRNA ligase alpha subunit	FARSA	20	20	20	16	18	16	18	16	18	53	53	53	57.563	0	186.49	0.61843	0.79775	1.1463	1.2515	5681100000	2429900000	1476300000	953620000	3251200000	1609700000	1641500000
O75475;O75475-2	PC4 and SFRS1-interacting protein	PSIP1	10	9	9	7	6	6	5	6	5	20.9	19.4	19.4	60.103	0	21.764	0.29838	0.36897	1.0692	1.2514	697620000	279320000	194410000	84911000	418300000	178960000	239340000
B7Z367;Q9UL40;Q9UL40-2	Zinc finger protein 346	ZNF346	3	3	1	3	2	3	2	1	1	12.6	12.6	3.1	29.267	0.00039154	4.7184	0.67211	0.81963	1.2168	1.2511	107590000	73941000	39585000	34356000	33649000	15812000	17838000
Q8IZR5-3;Q8IZR5-2;Q8IZR5	CKLF-like MARVEL transmembrane domain-containing protein 4	CMTM4	2	2	2	2	2	2	2	2	2	10.6	10.6	10.6	19.689	0.0009395	3.8327	1.0053	1.3409	1.1577	1.2507	426440000	228390000	117900000	110490000	198050000	87946000	110100000
Q7L2H7;B4E2Q4;H0YCQ8;E9PN86;E9PRY0;E7ESM3;E9PRI2	Eukaryotic translation initiation factor 3 subunit M	EIF3M	18	18	18	16	16	16	16	16	16	54.8	54.8	54.8	42.502	0	323.31	0.94392	1.1721	1.1722	1.2505	6440100000	3805800000	1965600000	1840200000	2634300000	1245800000	1388500000
O95140;F5H6V5;A6NLD2;O95140-2;Q5JXC5	Mitofusin-2	MFN2	5	5	5	2	4	2	4	2	4	7.7	7.7	7.7	86.401	0	14.521			1.1823	1.2502	106570000	8744100	6204600	2539500	97824000	50450000	47374000
Q8N357;E7ET27;B4DLH2;F8WCT7	Solute carrier family 35 member F6	SLC35F6;C2orf18	5	5	5	3	4	3	4	3	4	12.7	12.7	12.7	40.214	0	14.428	0.75356	1.1198	0.9949	1.249	948160000	532860000	325250000	207610000	415290000	240290000	175010000
P07305;F5H022;P07305-2	Histone H1.0;Histone H1.0, N-terminally processed	H1F0	9	9	9	9	8	9	8	9	8	28.4	28.4	28.4	20.863	0	25.404	0.58012	0.72068	1.2029	1.2489	8384100000	4492700000	2841300000	1651300000	3891400000	1763400000	2128000000
P37802;C9J5W6	Transgelin-2	TAGLN2	15	15	14	14	15	14	15	13	14	78.9	78.9	71.9	22.391	0	323.31	0.71631	0.89152	1.2348	1.2489	16799000000	8939500000	5356300000	3583100000	7859800000	3539600000	4320300000
Q07955;Q07955-3;Q07955-2	Serine/arginine-rich splicing factor 1	SRSF1	14	14	13	14	13	14	13	13	12	47.2	47.2	44.4	27.744	0	91.959	0.61663	0.82436	1.165	1.2479	12274000000	7599700000	4665600000	2934100000	4674300000	2257100000	2417100000
Q6ZT21-2;Q6ZT21	Transmembrane protein with metallophosphoesterase domain	TMPPE	3	3	3	2	3	2	3	2	3	10.1	10.1	10.1	34.078	0.00021327	7.0925	0.68537	0.93211	1.0128	1.2476	121330000	43908000	25749000	18159000	77426000	38305000	39121000
B4DEX5;H0Y4B0;E9PDK8;C9JA75;O43414-3;O43414-2;O43414;F6QUN3;F6UGJ8	ERI1 exoribonuclease 3	PRNPIP;ERI3	5	5	5	5	5	5	5	5	5	37.5	37.5	37.5	18.185	0	36.948	0.56961	0.69352	1.2276	1.2476	455420000	209330000	125370000	83958000	246090000	115100000	130980000
Q9C0C9	E2/E3 hybrid ubiquitin-protein ligase UBE2O	UBE2O	25	25	25	23	14	23	14	23	14	25.4	25.4	25.4	141.29	0	63.425	0.53653	0.734	0.99789	1.2475	746520000	529110000	320960000	208160000	217400000	102690000	114720000
Q29RF7;Q29RF7-3;H0Y9L9;H0Y9L6;H0Y9X6	Sister chromatid cohesion protein PDS5 homolog A	PDS5A	42	42	39	32	33	32	33	30	30	39.7	39.7	37.6	150.83	0	255.52	0.51253	0.69231	1.0345	1.2472	2403800000	1173600000	730480000	443130000	1230200000	593010000	637220000
Q9H6R4-4;Q9H6R4;Q9H6R4-2;G8JLK7;Q9H6R4-3;F5H6M7	Nucleolar protein 6	NOL6	24	24	24	23	16	23	16	23	16	24.9	24.9	24.9	127.32	0	142.74	0.44753	0.62294	1.0055	1.2471	2020400000	1266700000	861910000	404740000	753720000	369980000	383750000
Q9H6T3-2;Q9H6T3	RNA polymerase II-associated protein 3	RPAP3	11	11	11	7	10	7	10	7	10	22.3	22.3	22.3	71.866	0	39.926	0.76773	0.97458	1.1918	1.247	478860000	222390000	131900000	90485000	256470000	125940000	130540000
F2Z2Y6;O95777;C9JIZ0;C9JNV3	U6 snRNA-associated Sm-like protein LSm8	LSM8	3	3	3	3	3	3	3	3	3	67.2	67.2	67.2	7.3713	0	28.172	0.73308	0.9093	1.2128	1.2464	1531200000	658120000	374500000	283620000	873110000	370210000	502890000
E9PKF6;G8JLI3;Q5H9R7-6;Q5H9R7-2;Q5H9R7;Q5H9R7-5;Q5H9R7-3;Q5H9R7-4;E9PQP7;H0YEN2;E9PK08;E9PNN8;B4DP39;E9PKG4;E9PJD8;H0YDW1;H0YEV0	Serine/threonine-protein phosphatase 6 regulatory subunit 3	PPP6R3	22	22	22	21	15	21	15	21	15	30.9	30.9	30.9	93.732	0	56.717	0.69588	0.92595	1.1727	1.2463	1620700000	825740000	485470000	340270000	794980000	370290000	424690000
Q14137;Q96Q25;E9PIF8;E9PRN9	Ribosome biogenesis protein BOP1	BOP1	17	17	17	12	13	12	13	12	13	33.1	33.1	33.1	83.629	0	178.17	0.48369	0.60342	1.1714	1.246	1150700000	544840000	298020000	246820000	605850000	319220000	286630000
F8W7C6		RPL10	11	1	1	10	11	1	1	1	1	55.2	11	11	18.592	0	99.21	0.73548	0.91959	1.1774	1.2449	780060000	396570000	233160000	163410000	383490000	177110000	206380000
P42285;F5H7E2;H0YAC4;H0Y8U3	Superkiller viralicidic activity 2-like 2	SKIV2L2	33	33	33	26	28	26	28	26	28	39.6	39.6	39.6	117.8	0	134.13	0.53659	0.70735	1.0731	1.2449	4200000000	2239400000	1420000000	819490000	1960500000	1189100000	771470000
P63151;B4E1T7;E5RFR9;E5RIY1;Q66LE6;E5RHQ2;E5RJV2;A8MZB4;Q9Y2T4-3;G3V149;B7Z3Y1;Q00005;Q00005-2;Q9Y2T4-2;Q9Y2T4;Q00005-3;Q00005-4;Q00005-5	Serine/threonine-protein phosphatase 2A 55 kDa regulatory subunit B alpha isoform	PPP2R2A	10	10	10	7	10	7	10	7	10	31.8	31.8	31.8	51.691	0	66.477	0.76458	0.99842	1.1434	1.2448	1044000000	550280000	321150000	229130000	493680000	227660000	266030000
P55769;B1AHD1	NHP2-like protein 1;NHP2-like protein 1, N-terminally processed	NHP2L1	7	7	7	7	7	7	7	7	7	48.4	48.4	48.4	14.173	0	53.759	0.52133	0.67777	1.1948	1.2443	4596400000	2349500000	1513200000	836230000	2246900000	1045800000	1201100000
Q8WZA0;B4E2N0	Protein LZIC	LZIC	9	9	9	8	8	8	8	8	8	53.7	53.7	53.7	21.494	0	64.63	0.80907	1.0359	1.2311	1.2442	1716800000	943110000	532780000	410330000	773710000	347640000	426070000
O96019;O96019-2;C9JQT2;O94805	Actin-like protein 6A	ACTL6A	15	15	15	13	12	13	12	13	12	51.5	51.5	51.5	47.46	0	150.06	0.43692	0.56223	1.1985	1.2441	4022700000	2146000000	1451300000	694720000	1876700000	871890000	1004800000
P17174;B7Z1I2;B7Z7E9	Aspartate aminotransferase, cytoplasmic;Aspartate aminotransferase	GOT1	23	23	23	23	22	23	22	23	22	69.7	69.7	69.7	46.247	0	323.31	0.50702	0.64932	1.2049	1.2441	19315000000	10056000000	6576900000	3479500000	9258600000	4020700000	5237900000
O95835;O95835-2;Q9NRM7	Serine/threonine-protein kinase LATS1	LATS1	3	3	3	2	2	2	2	2	2	2.4	2.4	2.4	126.87	0.0012853	3.3847	0.54454	0.73855	1.0728	1.2434	29596000	20372000	12347000	8024700	9224400	5084800	4139600
Q9ULL5-3;A6NFN6;Q9ULL5-2;Q9ULL5	Proline-rich protein 12	PRR12	2	2	2	1	1	1	1	1	1	1.3	1.3	1.3	211.04	0.0041551	2.5045			0.92495	1.2431	214800000	4040900	3860300	180630	210760000	111810000	98948000
B7Z2S5;Q16881-4;Q16881-3;Q16881;B2R5P6;E2QRB9;E9PNQ6;E7ESI6;E7EW10;Q16881-5;Q16881-2;Q16881-6;E9PIR7;F5H780;E9PMY9;E9PKD3;E9PIZ5;E9PLT3;E9PKI4;E9PQI3;E9PRI8;E9PJU2	Thioredoxin reductase 1, cytoplasmic	TXNRD1;GML	33	33	32	33	31	33	31	32	30	70.7	70.7	68	60.021	0	323.31	0.80637	1.0678	1.1262	1.243	48563000000	24834000000	13747000000	11087000000	23729000000	11167000000	12562000000
B4E0G4;Q8IWS0;E9PC97;Q5JRC6;Q8IWS0-2	PHD finger protein 6	PHF6	3	3	3	2	3	2	3	2	3	12.4	12.4	12.4	37.628	0	11.934	0.55218	0.65475	1.1985	1.2425	149650000	32334000	20912000	11421000	117310000	53786000	63526000
E9PF16;B4DHT5;Q96CM8;B4DFQ6;D6RF87;B4DUF5	Acyl-CoA synthetase family member 2, mitochondrial	ACSF2	6	6	6	3	5	3	5	3	5	12.1	12.1	12.1	63.652	0	23.937	0.73149	0.9428	1.1663	1.2423	241800000	89970000	47561000	42409000	151820000	64623000	87202000
E5RHU4;Q9NQY0;E5RJI6;Q9NQY0-2	Bridging integrator 3	BIN3	2	2	2	1	2	1	2	1	2	11.4	11.4	11.4	17.401	0.00075472	3.9301			1.194	1.2423	54828000	15199000	10030000	5168700	39630000	20494000	19136000
A6NMQ1;P09884	DNA polymerase;DNA polymerase alpha catalytic subunit	POLA1	11	11	11	9	5	9	5	9	5	8.9	8.9	8.9	166.46	0	17.912	0.30536	0.41646	0.94909	1.2413	397390000	101280000	65366000	35916000	296100000	161800000	134300000
P36405	ADP-ribosylation factor-like protein 3	ARL3	9	9	9	7	8	7	8	7	8	64.8	64.8	64.8	20.455	0	84.964	0.70011	0.89306	1.2375	1.2412	752040000	346250000	199940000	146310000	405790000	180440000	225350000
Q86SX6	Glutaredoxin-related protein 5, mitochondrial	GLRX5	3	3	3	3	3	3	3	3	3	28	28	28	16.628	0	32.536	0.50277	0.61891	1.2374	1.2412	173680000	77911000	52928000	24982000	95766000	44488000	51278000
Q9NRK6	ATP-binding cassette sub-family B member 10, mitochondrial	ABCB10	9	9	8	7	8	7	8	6	7	14.2	14.2	13.1	79.147	0	34.16	0.53535	0.71226	1.0217	1.2409	239380000	117680000	72935000	44741000	121700000	62069000	59629000
O95379;D6RCM8;O95379-3;O95379-2;B7Z713	Tumor necrosis factor alpha-induced protein 8	TNFAIP8	3	3	3	1	2	1	2	1	2	16.2	16.2	16.2	23.003	0.00038926	4.6243			1.2014	1.2407	36451000	0	0	0	36451000	19222000	17229000
P98161-2;P98161-3;P98161;E7ES18;E9PBW3	Polycystin-1	PKD1	3	3	3	2	3	2	3	2	3	0.9	0.9	0.9	461.36	0.0031551	2.6769	0.91399	1.2215	0.99578	1.2407	1402700000	284470000	148700000	135780000	1118200000	490730000	627500000
O00151	PDZ and LIM domain protein 1	PDLIM1	18	18	18	16	14	16	14	16	14	79.3	79.3	79.3	36.071	0	321.62	0.42863	0.56039	1.2311	1.2404	3068300000	1688700000	1137600000	551100000	1379600000	625160000	754430000
O14684	Prostaglandin E synthase	PTGES	3	3	3	3	3	3	3	3	3	21.1	21.1	21.1	17.102	0	11.035	1.0297	1.3471	1.2345	1.2402	748970000	378370000	220070000	158300000	370600000	186100000	184500000
O43293;O43293-2;E9PBT2	Death-associated protein kinase 3	DAPK3	3	3	3	0	3	0	3	0	3	7.7	7.7	7.7	52.535	0.00040675	5.6944			1.2359	1.24	109760000	0	0	0	109760000	27219000	82546000
O14828;O14828-2	Secretory carrier-associated membrane protein 3	SCAMP3	8	8	8	6	7	6	7	6	7	39.8	39.8	39.8	38.287	0	98.019	0.71242	0.95801	0.95631	1.2397	1540400000	743070000	375670000	367400000	797350000	391980000	405370000
P40429;B4DNC8;Q6NVV1	60S ribosomal protein L13a	RPL13A	11	11	11	10	11	10	11	10	11	42.4	42.4	42.4	23.577	0	29.836	0.70342	0.91916	1.1998	1.2395	13237000000	7953400000	4546600000	3406900000	5283500000	2446700000	2836800000
Q6P9B9	Integrator complex subunit 5	INTS5	5	5	5	3	2	3	2	3	2	7.2	7.2	7.2	107.99	0	11.987	0.70473	0.88513	1.1393	1.2391	99800000	74514000	40292000	34222000	25285000	12948000	12338000
G3V4W0;B4DY08;G3V4C1;P07910-2;P07910-4;P07910-3;G3V5X6;G3V3K6;G3V251;G8JL89;G3V2D6;B4DSU6;G3V5V7;O60812;G3V4M8;G3V2H6;Q569J8;E5RG71;B3KT61;Q86SE5;G3V129	Heterogeneous nuclear ribonucleoproteins C1/C2	HNRNPC	19	19	1	16	18	16	18	1	1	56.5	56.5	6.9	28.916	0	227.88	0.63657	0.8458	1.1612	1.2389	36245000000	20451000000	12825000000	7626300000	15794000000	7398600000	8395600000
Q15397	Pumilio domain-containing protein KIAA0020	KIAA0020	14	14	14	13	9	13	9	13	9	26.5	26.5	26.5	73.584	0	92.512	0.47786	0.64313	1.1874	1.2387	1273800000	633850000	413920000	219940000	639910000	246140000	393780000
O75643;F5H447;C9JAQ9;F5H4C1;O75643-2;B4E0P5;A2RRQ7	U5 small nuclear ribonucleoprotein 200 kDa helicase	SNRNP200	96	96	96	90	88	90	88	90	88	53.1	53.1	53.1	244.5	0	323.31	0.57483	0.76455	1.0686	1.2384	20794000000	11137000000	7042800000	4094400000	9656700000	4618400000	5038200000
B4DPL9;Q9BQ52;G5E9D5;E9PGJ0;E7ES68;Q9BQ52-3;Q9BQ52-2	Zinc phosphodiesterase ELAC protein 2	ELAC2	17	17	17	14	13	14	13	14	13	30.5	30.5	30.5	87.563	0	124.27	0.48509	0.61239	1.1854	1.2379	1240700000	669960000	397010000	272950000	570740000	279400000	291340000
Q9NY27-2;Q9NY27;C9IZF4;F8WCA1;C9IZ04;Q9NY27-3	Serine/threonine-protein phosphatase 4 regulatory subunit 2	PPP4R2	2	2	2	0	2	0	2	0	2	7.5	7.5	7.5	40.175	0.00040177	5.3102			1.2034	1.2378	37812000	0	0	0	37812000	15713000	22099000
Q3ZCQ8;Q3ZCQ8-2;Q330K1	Mitochondrial import inner membrane translocase subunit TIM50	TIMM50	8	8	8	8	8	8	8	8	8	26.1	26.1	26.1	39.646	0	208.09	0.54198	0.68248	1.1598	1.2378	1627000000	934000000	609440000	324550000	692990000	316370000	376620000
P53582;F5GXS7;H0Y955;H0Y903;H0YAI3;H0Y9L0;D6RF24	Methionine aminopeptidase 1	METAP1	14	14	14	13	11	13	11	13	11	49.7	49.7	49.7	43.215	0	127.66	0.63019	0.79895	1.1905	1.2374	2747900000	1576100000	941190000	634900000	1171800000	558400000	613380000
G3V2D8;Q68DK2-2;Q68DK2	Zinc finger FYVE domain-containing protein 26	ZFYVE26	3	3	3	3	2	3	2	3	2	1.5	1.5	1.5	248.74	0.0011132	3.5824	1.4619	1.7922	1.049	1.2374	44107000	17641000	7658300	9983000	26465000	7733700	18732000
Q69YN4-3;Q69YN4;Q69YN4-2;Q69YN4-4;H0YBN5;H0YB68	Protein virilizer homolog	KIAA1429	16	16	16	13	11	13	11	13	11	10.3	10.3	10.3	201.05	0	66.822	0.59389	0.8109	0.99511	1.2368	492700000	319190000	177200000	141980000	173510000	91132000	82378000
Q15717;B1AM48;B1APY9;B1APY8;Q12926-2;Q12926;P26378-4;P26378-2;B7Z4G7;P26378;P26378-3	ELAV-like protein 1	ELAVL1	14	14	14	13	12	13	12	13	12	49.4	49.4	49.4	36.091	0	192.36	0.56464	0.72296	1.1951	1.2368	8141200000	4553700000	2793900000	1759700000	3587600000	1635600000	1951900000
Q92878;Q92878-2;Q92878-3;E7EN38;E7ESD9;E9PM98;C9JNH8	DNA repair protein RAD50	RAD50	56	56	56	41	46	41	46	41	46	42	42	42	153.89	0	209.41	0.69071	0.95364	1.0122	1.2365	3473700000	1778000000	1108100000	669800000	1695800000	917580000	778170000
Q96DI7;B4DQJ1;Q9NSS8	U5 small nuclear ribonucleoprotein 40 kDa protein	SNRNP40	12	12	12	12	10	12	10	12	10	44	44	44	39.31	0	213.59	0.41468	0.54047	1.2148	1.2363	1840400000	1083400000	728590000	354860000	757000000	356400000	400590000
Q96GX9;C9JEQ4	Methylthioribulose-1-phosphate dehydratase	APIP	5	5	5	4	3	4	3	4	3	26.9	26.9	26.9	27.125	0	15.676	0.61963	0.77061	1.1815	1.2363	324370000	219960000	130210000	89758000	104400000	50081000	54324000
Q99570;D6RJ98;D6RAC3;D6RBB7	Phosphoinositide 3-kinase regulatory subunit 4	PIK3R4	18	18	18	16	12	16	12	16	12	17.1	17.1	17.1	153.1	0	63.191	0.50152	0.67964	1.0288	1.2363	1130300000	610440000	369400000	241050000	519900000	198150000	321750000
Q9BRQ8;C9JI05;Q9BRQ8-2	Apoptosis-inducing factor 2	AIFM2	13	13	13	12	6	12	6	12	6	42.1	42.1	42.1	40.526	0	106.36	0.71378	0.89719	1.1575	1.2361	1577900000	1067200000	601680000	465550000	510680000	236240000	274440000
P54132;F5H7R6;H0YNU5;F5H3V6	Bloom syndrome protein	BLM	8	8	8	5	4	5	4	5	4	6.8	6.8	6.8	159	0	13.186	0.54169	0.6888	1.2265	1.2358	988390000	194590000	124230000	70356000	793800000	342180000	451620000
Q9BXR0;B4DFM7	Queuine tRNA-ribosyltransferase	QTRT1	4	4	4	3	2	3	2	3	2	13.6	13.6	13.6	44.047	0	16.087	0.38585	0.45656	1.2225	1.2353	276520000	165160000	118230000	46932000	111360000	48469000	62886000
Q96P70	Importin-9	IPO9	22	22	22	18	17	18	17	18	17	25.9	25.9	25.9	115.96	0	253.02	0.58046	0.79879	1.1019	1.2349	2850100000	1367500000	847160000	520300000	1482600000	734610000	748010000
P36954	DNA-directed RNA polymerase II subunit RPB9	POLR2I	3	3	3	2	3	2	3	2	3	40	40	40	14.523	0	48.491	0.77226	0.95098	1.246	1.2347	218100000	123860000	71553000	52311000	94232000	39570000	54662000
Q12789;Q12789-3	General transcription factor 3C polypeptide 1	GTF3C1	40	40	40	31	31	31	31	31	31	24.6	24.6	24.6	238.87	0	114.66	0.5727	0.7563	0.98352	1.2343	1329600000	839120000	432220000	406910000	490500000	230840000	259660000
P49406	39S ribosomal protein L19, mitochondrial	MRPL19	8	8	8	8	6	8	6	8	6	22.6	22.6	22.6	33.535	0	24.987	0.6486	0.83218	1.1955	1.2342	1033500000	635090000	361960000	273130000	398380000	188630000	209760000
Q09161	Nuclear cap-binding protein subunit 1	NCBP1	18	18	18	15	14	15	14	15	14	27.8	27.8	27.8	91.838	0	84.369	0.71697	0.90534	1.1885	1.2341	2758300000	1472100000	807090000	665010000	1286200000	582770000	703470000
Q9NPL8;C9JU35;G3XA94;C9JR82;F8WAU6;F8WB00;F8WC42	Complex I assembly factor TIMMDC1, mitochondrial	TIMMDC1	12	12	12	10	10	10	10	10	10	47.4	47.4	47.4	32.177	0	73.062	0.43909	0.54099	1.2003	1.2339	980150000	510740000	342950000	167790000	469410000	223970000	245440000
E9PLQ8;E9PRB8			5	1	1	5	5	1	1	1	1	41.7	12.9	12.9	15.584	0	57.846	0.82356	1.0381	1.2035	1.2338	96055000	35340000	19571000	15769000	60715000	30583000	30131000
P51151;Q9NP90	Ras-related protein Rab-9A	RAB9A	10	10	10	9	6	9	6	9	6	54.2	54.2	54.2	22.837	0	53.991	0.80943	1.0379	1.2237	1.2332	1621400000	1005000000	516260000	488750000	616410000	285920000	330490000
Q9Y289;E7EW78;E7ENN0;E7EMX0;E7EW41;E7ERE1;E7ENG0	Sodium-dependent multivitamin transporter	SLC5A6	6	6	6	4	6	4	6	4	6	12.3	12.3	12.3	68.641	0	21.179	0.362	0.52846	0.94553	1.2331	280010000	169590000	116130000	53456000	110420000	55472000	54947000
Q99543;Q99543-2;F5H621;F2Z3H0;F2Z3N9;C9IZ83	DnaJ homolog subfamily C member 2;DnaJ homolog subfamily C member 2, N-terminally processed	DNAJC2	6	6	6	4	5	4	5	4	5	12.2	12.2	12.2	71.996	0	15.701	0.59345	0.75147	1.1591	1.2327	223430000	95378000	58039000	37338000	128060000	57359000	70698000
A8MW61;O43660-2;O43660;H0YA24;H0YAA2;D6RA26;B7Z982	Pleiotropic regulator 1	PLRG1	12	12	12	11	8	11	8	11	8	28	28	28	57.181	0	97.434	0.44663	0.55908	1.15	1.2327	913260000	545660000	356950000	188720000	367600000	149500000	218090000
Q14690;F5H7X0	Protein RRP5 homolog	PDCD11	68	68	68	58	59	58	59	58	59	43.3	43.3	43.3	208.7	0	323.31	0.49198	0.67304	1.0022	1.2326	5386500000	3014900000	1733100000	1281800000	2371600000	1161600000	1210000000
C9JDN2;Q6ISB3;Q6ISB3-2	Grainyhead-like protein 2 homolog	GRHL2	4	4	4	3	3	3	3	3	3	7.8	7.8	7.8	71.044	0.00039904	5.1576	1.2491	1.5514	1.1779	1.2325	358410000	168750000	42837000	125910000	189660000	152800000	36862000
Q49AR2;H0YGU1;Q49AR2-2;E5RFG1;B4DR92;E5RHP8;Q49AR2-3	UPF0489 protein C5orf22	C5orf22	4	4	4	4	2	4	2	4	2	12.2	12.2	12.2	49.967	0	21.944	0.57871	0.72614	1.1849	1.2318	181350000	118950000	80538000	38411000	62403000	30968000	31435000
Q8IY81	pre-rRNA processing protein FTSJ3	FTSJ3	18	18	18	15	12	15	12	15	12	28.9	28.9	28.9	96.557	0	58.463	0.50832	0.6751	1.1752	1.2316	979990000	607080000	374730000	232350000	372910000	156520000	216390000
A6H8Z7;Q6UWP7;C9K0C3;Q6UWP7-2;C9J5S5;C9JA02;C9JMW2;C9JUV9;C9JXY8;C9J6F4	Lysocardiolipin acyltransferase 1	LCLAT1	9	9	9	7	8	7	8	7	8	27.1	27.1	27.1	44.561	0	36.583	0.78186	1.0221	0.99559	1.2315	765870000	383270000	234970000	148300000	382600000	174720000	207880000
Q9NSD9;F5H6Y1	Phenylalanine--tRNA ligase beta subunit	FARSB	27	27	27	24	26	24	26	24	26	50.6	50.6	50.6	66.115	0	168.84	0.65944	0.84722	1.1606	1.2315	10491000000	4831400000	2990000000	1841300000	5659400000	2638600000	3020800000
Q9UPN9-2	E3 ubiquitin-protein ligase TRIM33	TRIM33	18	18	1	16	16	16	16	1	1	19.9	19.9	1.2	120.54	0	63.795	0.63217	0.86027	1.0389	1.2315	1006700000	500520000	298960000	201560000	506200000	245190000	261020000
Q5T200-2;Q5T200;F8W781;Q5T9K0;C9J4N9	Zinc finger CCCH domain-containing protein 13	ZC3H13	11	11	11	8	6	8	6	8	6	7.5	7.5	7.5	184.87	0	16.238	0.57055	0.78065	0.98012	1.2313	191280000	116240000	71716000	44527000	75035000	35911000	39124000
P21127-12;P21127-4;P21127-5;P21127-10;P21127-6;P21127-9;P21127-8;P21127-3;P21127-2;P21127;Q5QPR4;Q5QPR3;Q9UQ88-5;Q9UQ88-10;Q9UQ88-4;Q9UQ88-3;Q9UQ88-2;Q9UQ88;Q9UQ88-9;Q9UQ88-8	Cyclin-dependent kinase 11B;Cyclin-dependent kinase 11A	CDK11B;CDK11A	8	8	8	4	6	4	6	4	6	19.1	19.1	19.1	49.554	0	16.105	0.76789	1.011	1.1717	1.2309	403650000	131000000	81029000	49967000	272660000	134200000	138460000
P84090;G3V279	Enhancer of rudimentary homolog	ERH	5	5	5	5	5	5	5	5	5	45.2	45.2	45.2	12.259	0	127.31	0.67299	0.86818	1.2093	1.2307	4724500000	2163100000	1304500000	858590000	2561400000	1165500000	1395900000
O94776;Q68DB1	Metastasis-associated protein MTA2	MTA2	21	21	19	20	18	20	18	18	17	37.7	37.7	35.6	75.022	0	82.837	0.51143	0.76231	1.1618	1.2307	3069700000	1759300000	717250000	1042100000	1310400000	578660000	731710000
Q8IWR0	Zinc finger CCCH domain-containing protein 7A	ZC3H7A	8	8	8	7	4	7	4	7	4	10.2	10.2	10.2	110.54	0	23.62	0.80158	1.1268	1.143	1.2293	276280000	165760000	102880000	62880000	110520000	49655000	60864000
Q9NRF8;E9PBY8	CTP synthase 2	CTPS2	11	8	8	9	9	6	6	6	6	20.5	14.5	14.5	65.677	0	14.822	0.55925	0.71136	1.1845	1.2292	439050000	185980000	116820000	69164000	253070000	117110000	135960000
E7EUB4;Q99459	Cell division cycle 5-like protein	CDC5L	26	26	26	20	23	20	23	20	23	44.4	44.4	44.4	89.167	0	198.9	0.4889	0.66616	1.1499	1.229	3174100000	1654600000	1081700000	572920000	1519500000	678260000	841260000
P62851	40S ribosomal protein S25	RPS25	7	7	7	6	6	6	6	6	6	40.8	40.8	40.8	13.742	0	43.125	0.73938	0.95024	1.1943	1.2286	13360000000	6981600000	3935100000	3046500000	6378100000	2912000000	3466100000
Q5JTD0-2;Q5JTD0;E2QRK7;Q5JTD0-3;Q5JTD0-4	Tight junction-associated protein 1	TJAP1	4	4	4	3	2	3	2	3	2	7.3	7.3	7.3	60.72	0	11.917	0.80094	1.0237	1.1481	1.2285	138760000	84341000	45700000	38642000	54423000	23169000	31255000
H0YJ34;Q96AC1;B5TJY2;Q96AC1-2;G3V5R2;G3V281;H0YJB6;G3V3J0	Fermitin family homolog 2	FERMT2	16	16	15	9	13	9	13	8	13	31.9	31.9	30.3	73.352	0	124.22	0.61656	0.7444	1.0078	1.2285	648090000	281230000	134000000	147230000	366860000	166620000	200240000
Q9Y5J7;G3V502;G3V2F3;G3V306	Mitochondrial import inner membrane translocase subunit Tim9	TIMM9	5	5	5	5	3	5	3	5	3	59.6	59.6	59.6	10.378	0	17.758	0.45965	0.56736	1.22	1.2284	775010000	450860000	288130000	162730000	324150000	193320000	130830000
Q96C86	m7GpppX diphosphatase	DCPS	14	14	14	11	12	11	12	11	12	57.6	57.6	57.6	38.608	0	159.11	0.64623	0.81916	1.1673	1.2283	2444000000	1272300000	780600000	491660000	1171800000	528470000	643300000
O43156	TELO2-interacting protein 1 homolog	TTI1	4	4	4	4	3	4	3	4	3	5.5	5.5	5.5	122.07	0	20.856	0.49609	0.6166	1.1466	1.2278	152580000	86893000	55462000	31431000	65687000	28706000	36981000
P12270;Q5SWX9	Nucleoprotein TPR	TPR	90	90	90	74	78	74	78	74	78	41.5	41.5	41.5	267.29	0	323.31	0.70584	0.95697	0.99077	1.2277	9512400000	4742300000	2802000000	1940300000	4770100000	2392900000	2377200000
Q8TEA8	D-tyrosyl-tRNA(Tyr) deacylase 1	DTD1	6	6	6	6	4	6	4	6	4	34.9	34.9	34.9	23.423	0	39.096	0.69176	0.87736	1.2544	1.2277	705570000	391720000	248300000	143430000	313850000	132800000	181040000
Q14318;Q14318-2;C8C9T5	Peptidyl-prolyl cis-trans isomerase FKBP8	FKBP8	7	7	7	7	4	7	4	7	4	21.4	21.4	21.4	44.561	0	101.41	1.0913	1.4222	1.1857	1.2276	349760000	287960000	130510000	157450000	61793000	31339000	30454000
P06748;P06748-2;Q9BYG9;E5RI98;E5RGW4	Nucleophosmin	NPM1	15	15	15	15	14	15	14	15	14	53.4	53.4	53.4	32.575	0	323.31	0.48765	0.64491	1.2151	1.2274	90591000000	48871000000	31814000000	17057000000	41720000000	17419000000	24302000000
P49916;P49916-2	DNA ligase 3	LIG3	9	9	9	6	7	6	7	6	7	9.8	9.8	9.8	112.91	0	24.341	0.49424	0.62034	1.1664	1.2268	307610000	122520000	68754000	53768000	185090000	78603000	106480000
Q12769;C9JIP0;G3V198;E9PR16;C9J0U6;Q12769-3;E9PSI3;E9PQY5	Nuclear pore complex protein Nup160	NUP160	34	34	29	27	29	27	29	23	24	27.5	27.5	23	162.12	0	139.03	0.58278	0.7781	1.0154	1.2268	1907000000	1019400000	639020000	380380000	887560000	443270000	444300000
F5GWD7;Q8WVC0;Q8WVC0-2	RNA polymerase-associated protein LEO1	LEO1	2	2	2	2	2	2	2	2	2	3.6	3.6	3.6	72.813	0.00020995	6.6686	0.44959	0.59182	1.1667	1.2268	247000000	131210000	84091000	47119000	115790000	52210000	63579000
E9PFH8;P05455;E7ERC4;E9PGX9;E9PFL9;F5H673	Lupus La protein	SSB	28	28	28	24	27	24	27	24	27	64.8	64.8	64.8	41.824	0	211.67	0.66123	0.86905	1.1636	1.2266	12551000000	5978200000	3457200000	2521000000	6572400000	3040700000	3531600000
Q8IXW5-2;Q8IXW5	Putative RNA polymerase II subunit B1 CTD phosphatase RPAP2	RPAP2	2	2	2	2	2	2	2	2	2	4.8	4.8	4.8	66.473	0	12.67			1.1597	1.2264	52282000	18007000	11960000	6046500	34275000	15888000	18387000
P62857	40S ribosomal protein S28	RPS28	3	3	3	3	3	3	3	3	3	46.4	46.4	46.4	7.8409	0	46.02	0.76697	0.93948	1.1852	1.2259	6201300000	2995300000	1608500000	1386800000	3206000000	1238200000	1967800000
F5GY30;P04156-2;P04156	Major prion protein	PRNP	4	4	4	4	3	4	3	4	3	21.9	21.9	21.9	21.463	0	11.751	0.81053	1.0226	1.1307	1.2259	558560000	128880000	80836000	48039000	429690000	181790000	247900000
H0YDU8;P53041;B4DDZ8;A8MU39	Serine/threonine-protein phosphatase;Serine/threonine-protein phosphatase 5	PPP5C	9	9	9	7	9	7	9	7	9	24.5	24.5	24.5	55.096	0	94.277	0.70015	0.86869	1.1514	1.2254	1846100000	803040000	321900000	481140000	1043000000	590530000	452510000
Q9NVD7;B7Z952;F5H1R9;E9PS97;A6NG58;B5MDI0;Q9NVD7-2;B0QYM8;Q9HBI1;Q9HBI1-2	Alpha-parvin	PARVA	8	8	8	6	6	6	6	6	6	27.4	27.4	27.4	42.243	0	53.371	0.89165	1.1169	1.1629	1.2253	695190000	273980000	151120000	122870000	421200000	190070000	231130000
O15514;E9PB93;E9PHV4	DNA-directed RNA polymerase II subunit RPB4	POLR2D	5	5	5	4	4	4	4	4	4	49.3	49.3	49.3	16.311	0	37.858	0.50214	0.62787	1.2246	1.2251	409530000	218460000	149660000	68799000	191070000	90212000	100850000
Q9BRT6	Protein LLP homolog	LLPH	4	4	4	4	4	4	4	4	4	29.5	29.5	29.5	15.225	0	14.912	0.50884	0.65152	1.2173	1.225	618080000	355810000	231850000	123950000	262280000	118260000	144020000
Q9BX95	Sphingosine-1-phosphate phosphatase 1	SGPP1	3	3	3	3	2	3	2	3	2	5.9	5.9	5.9	49.107	0.00038528	4.3874	0.61411	0.82298	1.0067	1.2248	69379000	37197000	22674000	14523000	32182000	11538000	20644000
F5H4D0;Q2KHT3;Q2KHT3-2;Q2KHT3-3	Protein CLEC16A	CLEC16A	4	4	4	2	2	2	2	2	2	4.6	4.6	4.6	117.7	0.0012821	3.3569	0.59161	0.74753	1.094	1.2239	551550000	5983900	3682400	2301600	545570000	281690000	263880000
O43264;A1A528;F5H3C1	Centromere/kinetochore protein zw10 homolog	ZW10	14	14	14	12	13	12	13	12	13	24.6	24.6	24.6	88.828	0	82.526	0.57831	0.73507	1.1362	1.2239	1296200000	655790000	413650000	242130000	640400000	319030000	321360000
P30520;F8W9D6;Q8N142	Adenylosuccinate synthetase isozyme 2	ADSS	16	16	16	13	13	13	13	13	13	44.3	44.3	44.3	50.097	0	111.89	0.52507	0.6606	1.1904	1.2235	2425500000	1238600000	814260000	424370000	1186800000	560100000	626730000
F8W998;O14936-3;O14936-4;O14936-6;O14936-2;O14936;Q5JS72;Q5JS74;O14936-5	Peripheral plasma membrane protein CASK	CASK	2	2	2	2	2	2	2	2	2	1.9	1.9	1.9	103.28	0.0064824	2.3232	0.65166	0.81364	1.1463	1.2232	200320000	95118000	57468000	37651000	105200000	45209000	59992000
P78527;E7EUY0;P78527-2;F5GX40;H0YG84	DNA-dependent protein kinase catalytic subunit	PRKDC	176	176	176	165	157	165	157	165	157	47.6	47.6	47.6	469.08	0	323.31	0.59333	0.79074	1.0046	1.2225	42007000000	23857000000	14741000000	9115200000	18150000000	8897100000	9252900000
Q14978;Q14978-3;Q14978-2	Nucleolar and coiled-body phosphoprotein 1	NOLC1	11	11	11	9	8	9	8	9	8	15.6	15.6	15.6	73.602	0	25.427	0.36459	0.47807	1.0793	1.2225	1953800000	1164500000	843440000	321020000	789360000	371100000	418260000
Q9Y265;Q9Y265-2;E7ETR0	RuvB-like 1	RUVBL1	18	18	18	18	16	18	16	18	16	51.3	51.3	51.3	50.227	0	273.46	0.47671	0.6231	1.2	1.2223	11236000000	5328700000	3532900000	1795800000	5906900000	3057100000	2849700000
B4DR03;Q86UY6;F5H2C9;B4DU10	N-alpha-acetyltransferase 40	NAA40	2	2	2	2	2	2	2	2	2	13.4	13.4	13.4	24.752	0	12.245	0.42933	0.53949	1.1936	1.2223	236350000	126730000	87329000	39396000	109630000	51335000	58294000
E9PH12;Q7Z5K2;Q7Z5K2-2;Q7Z5K2-3;Q8WVX6	Wings apart-like protein homolog	WAPAL	15	15	15	9	10	9	10	9	10	18.1	18.1	18.1	137.41	0	45.686	0.58841	0.78808	1.02	1.222	351790000	161930000	98210000	63721000	189860000	100260000	89602000
Q9UKM9;Q5QPL9;Q9UKM9-2;Q5QPM1;Q5QPM2;Q5QPM0;E9PDF3	RNA-binding protein Raly	RALY	14	14	14	13	11	13	11	13	11	45.1	45.1	45.1	32.463	0	51.524	0.73437	0.91982	1.1707	1.2219	8802300000	5433200000	3091200000	2342100000	3369100000	1554600000	1814400000
Q9Y2S0;Q9Y2S0-2	DNA-directed RNA polymerases I and III subunit RPAC2	POLR1D	5	5	5	4	4	4	4	4	4	54.1	54.1	54.1	15.237	0	35.824	0.59445	0.73558	1.2525	1.2216	405480000	158890000	96719000	62170000	246590000	118460000	128130000
Q99961;E7EVZ4;F5H5J3;Q99962	Endophilin-A2	SH3GL1	7	7	7	5	7	5	7	5	7	31.2	31.2	31.2	41.489	0	137.54	0.70648	0.86757	1.1943	1.2214	666500000	238000000	136630000	101380000	428500000	188160000	240340000
Q9H1A6;E2QRJ6;Q9GZM3;P52435;A6NFM0;Q9H1A7;F6W009;D6RAG0;E7EP90;E7EWC6;Q9GZM3-2;A6NJ25;F8WF84;H0Y980	DNA-directed RNA polymerase II subunit RPB11-b1;DNA-directed RNA polymerase II subunit RPB11-a;DNA-directed RNA polymerase II subunit RPB11-b2	POLR2J1;POLR2J3;POLR2J2;POLR2J	5	5	5	5	4	5	4	5	4	41.7	41.7	41.7	14.131	0	19.379	0.46708	0.60815	1.2317	1.2213	394140000	204910000	134980000	69931000	189230000	85148000	104080000
H0YNP9;Q8N4P3-2;Q8N4P3;H0YKT9	Guanosine-3,5-bis(diphosphate) 3-pyrophosphohydrolase MESH1	HDDC3	6	6	6	2	5	2	5	2	5	42.7	42.7	42.7	15.956	0	25.405	0.5573	0.71803	1.1907	1.2212	196770000	72252000	46123000	26129000	124520000	59781000	64740000
Q8N1G2;H0YCQ1;H0Y4T0;F6UIZ4	Cap-specific mRNA (nucleoside-2-O-)-methyltransferase 1	CMTR1	7	7	7	6	3	6	3	6	3	10.8	10.8	10.8	95.32	0	12.568	0.55575	0.70818	1.2195	1.2212	124060000	100180000	58433000	41744000	23881000	7207900	16674000
O75874;C9J4N6;C9JLU6;C9JJE5	Isocitrate dehydrogenase [NADP] cytoplasmic	IDH1	17	17	16	15	15	15	15	14	14	50	50	47.8	46.659	0	136.55	0.74439	0.97901	1.1643	1.2211	5307700000	2462900000	1453400000	1009500000	2844800000	1307300000	1537500000
Q92945-2;Q92945;E7EP96	Far upstream element-binding protein 2	KHSRP	26	22	22	21	21	18	18	18	18	45.8	41.5	41.5	72.896	0	198.2	0.5935	0.76183	1.0705	1.2207	5192200000	2782400000	1743400000	1039100000	2409800000	1123100000	1286700000
P26639;B4DEG8;G3XAN9;E7ERI3;D6R9F8;D6RCA5;D6RDJ6;D6RBR8;D6RJ97;D6RHV7;D6RCS6	Threonine--tRNA ligase, cytoplasmic	TARS	38	38	34	36	37	36	37	32	33	60	60	53.4	83.434	0	323.31	0.66249	0.87251	1.1563	1.2197	28554000000	13888000000	7844900000	6043500000	14665000000	6559400000	8106000000
[truncated: 4,580 more rows]

## Sheet: Table S4
Supplementary Table S4: List of proteins upregulated in CagA-treated MKN28 cells (SILAC labelled)
[truncated: 54 more rows]

## Sheet: Table S5
Supplementary Table S5: List of proteins downregulated in CagA-treated MKN28 cells (SILAC labelled)
[truncated: 130 more rows]
